# Supplementary material for: The Specification and Global Reprogramming of Histone Epigenetic Marks during Gamete Formation and Early Embryo Development in C. elegans
Source: PLoS Genet. 2014 Oct 9;10(10):e1004588. doi: 10.1371/journal.pgen.1004588 (PMC4191889; doi:10.1371/journal.pgen.1004588)
Supplement: Table S1 — List of proteins identified in acid-solubilized sperm chromatin by MuDPIT analysis. Locus is either the gene name or highly identical proteins that were not differentiated by peptide IDs (clusters). Unique IDs is the number of unique unmodified peptides identified that match to a specific protein. Total Spectral counts is the number of total unmodified peptides identified that match to a specific protein and include semi-tryptic peptides. Coverage is the % of the protein identified by peptides that match to a specific protein. NSAF and EMPAI are relative abundance values in which higher values correlate with higher abundance [48]–[50]. The table is sorted from highest to lowest Total Spectral Counts. Histone proteins are shown in blue text. SPCH proteins are shown in green text. (XLSX) [file pgen.1004588.s014.xlsx]

## Sheet: Shared.tab
	Replicate 1					Replicate 2
Locus	Unique IDs	Spectral Counts	Coverage	NSAF	EMPAI	Unique IDs	Spectral Counts	Coverage	NSAF	EMPAI	Length	Mol Wt	pI	Description
Y62H9A.5	70	2179	0.545	0.0864917	2.50752	93	2446	0.521	0.0871908	2.31894	165	18496	8.8	CE31124 WBGene00013393 status:Confirmed UniProt:Q9XWS6 protein_id:CAA21569.2
T05G5.6	94	2116	0.76	0.0481199	4.7544	89	1355	0.722	0.0276723	4.2723	288	31172	8.4	CE00318 WBGene00001155 locus:ech-6 Enoyl-CoA hydratase status:Confirmed UniProt:P34559 protein_id:CAA81594.1
R08C7.3	58	881	0.614	0.0480445	3.1115	69	1486	0.636	0.0714619	3.32514	140	14669	10.6	CE07426 WBGene00019947 locus:htz-1 histone H2A variant status:Confirmed UniProt:Q27511 protein_id:CCD73086.1
H3 cluster	133	846	0.625	0.024801	3.21697	200	1111	0.559	0.0245645	2.62243	136	15342	11.3	Histone H3 proteins
D1086.10	24	798	0.232	0.0295278	0.706082	25	517	0.322	0.0171797	1.09894	177	19583	4.6	CE37962 WBGene00044080 status:Confirmed UniProt:Q5FC40 protein_id:CAI46569.1
Y62H9A.6	27	792	0.343	0.0286581	1.20293	32	674	0.541	0.0219018	2.47536	181	19534	5.7	CE19242 WBGene00013394 status:Confirmed UniProt:Q9XWT3 protein_id:CAA21562.1
F59A2.3	34	760	0.462	0.0210913	1.89734	35	594	0.407	0.0148038	1.5527	236	26411	5.1	CE17940 WBGene00010303 locus:cri-3 Splicing factor-associated 32K chain status:Confirmed UniProt:Q21018 protein_id:CAA84328.1
F43D9.4	98	646	0.868	0.0266095	6.37904	149	1176	0.874	0.0435019	6.4817	159	17839	8.1	CE00994 WBGene00004798 locus:sip-1 Heat shock hsp20 proteins status:Confirmed UniProt:Q20363 protein_id:CAA84703.1
Y37D8A.19	31	603	0.545	0.0391018	2.50752	34	663	0.545	0.0386092	2.50752	101	10302	8	CE20223 WBGene00012557 status:Confirmed UniProt:Q9XWU9 protein_id:CAA21542.1
T01C3.7	65	543	0.48	0.0101032	2.01995	56	309	0.489	0.00516314	2.08319	352	36383	10.3	CE12920 WBGene00001423 locus:fib-1 fibrillarin status:Confirmed UniProt:Q22053 protein_id:CAB01657.1
D1054.10	90	537	0.75	0.0187076	4.62341	84	517	0.766	0.0161745	4.83445	188	20580	8.8	CE05528 WBGene00008377 status:Confirmed UniProt:Q18943 protein_id:CAA98435.1
D1054.11	84	524	0.328	0.0108261	1.12814	139	886	0.382	0.0164389	1.40991	317	33763	5.1	CE05529 WBGene00008378 status:Confirmed UniProt:Q18947 protein_id:CAA98439.1
B0303.3	47	498	0.446	0.00728036	1.79254	74	604	0.426	0.00792971	1.66686	448	47874	9.1	CE00561 WBGene00015125 Acetyl-coa acetyltransferase status:Confirmed UniProt:P34255 protein_id:CCD61708.1
H2A cluster	83	472	0.724	0.0353255	4.29663	92	483	0.795	0.0202847	5.23735	127	13405	10.7	Canonical Histone H2A proteins
F49C12.15	93	462	0.387	0.00348196	1.43781	115	371	0.417	0.00251103	1.61216	869	96793	9.9	CE03375 WBGene00009884 status:Partially_confirmed UniProt:G5EEX7 protein_id:CAA92521.1
H4 cluster	81	345	0.757	0.025053	4.71479	176	638	0.806	0.036489	5.39735	103	11369	11.2	Histone H4 proteins
H2B cluster	95	385	0.772	0.036847	4.91562	192	679	0.772	0.0348117	4.91562	123	13546	10.3	Histone H2B proteins
F23B12.5	41	349	0.448	0.00450836	1.80543	37	219	0.42	0.00254059	1.63027	507	53467	8.3	CE09597 WBGene00009082 locus:dlat-1 dihyrolipoamide acetyltransferase component (pyruvate dehydrogenase complex) status:Confirmed UniProt:Q19749 protein_id:CAB01163.1
H28O16.1a	74	320	0.539	0.00389555	2.45939	66	181	0.485	0.00197877	2.05492	538	57788	8.9	CE18826 WBGene00010419 ATP synthase alpha and beta subunits, ATP synthase Alpha chain, C terminal status:Confirmed UniProt:Q9XXK1 protein_id:CAA19429.1
F54D5.8	19	319	0.29	0.00631196	0.949845	2	14	0.06	0.00024877	0.148154	331	36265	9.2	CE03412 WBGene00001031 locus:dnj-13 DNAJ protein status:Confirmed UniProt:Q20774 protein_id:CAA91334.1
T08B2.7a	67	284	0.438	0.0023816	1.74157	78	249	0.502	0.0018752	2.17687	781	84849	9.4	CE13431 WBGene00020347 3-hydroxyacyl-CoA dehydrogenase status:Confirmed UniProt:Q9GYT0 protein_id:CCD67610.1
Y62H9A.3	45	279	0.402	0.0085387	1.52348	47	275	0.542	0.00755818	2.48337	214	24064	8.9	CE19239 WBGene00013391 status:Confirmed UniProt:Q9XWT5 protein_id:CAA21560.1
C34E10.6	82	277	0.556	0.00337209	2.59749	67	131	0.539	0.00143215	2.45939	538	57527	5.8	CE29950 WBGene00000229 locus:atp-2 ATP synthase beta chain status:Confirmed UniProt:P46561 protein_id:CCD66650.1
R07E5.2	39	254	0.615	0.00736083	3.12098	45	138	0.509	0.00359144	2.22849	226	24932	7.4	CE00657 WBGene00011110 locus:prdx-3 Mer5 (mouse) status:Confirmed UniProt:Q21824 protein_id:CAA83619.1
C44B12.5	50	244	0.214	0.00402532	0.636817	60	171	0.161	0.0025334	0.448772	397	42627	6.7	CE16921 WBGene00016638 locus:perm-4 status:Partially_confirmed UniProt:O44144 protein_id:CCD67230.1
F59B1.2	55	237	0.559	0.00964104	2.62243	58	371	0.553	0.0135533	2.57273	161	17756	6.9	CE17943 WBGene00019097 status:Confirmed UniProt:O61880 protein_id:CCD72117.1
H06O01.1	81	213	0.525	0.00285865	2.34965	90	304	0.557	0.00366397	2.60579	488	54920	6.3	CE11570 WBGene00003964 locus:pdi-3 protein disulphide isomerase ER-60 precursor like status:Confirmed UniProt:G5ED07 protein_id:CAB07480.1
ZK512.8	39	202	0.772	0.00773671	4.91562	32	125	0.667	0.00429944	3.64515	171	19056	9.7	CE00414 WBGene00013987 status:Confirmed UniProt:P34646 protein_id:CAA80149.1
K02B2.5	14	188	0.342	0.0105238	1.19786	26	75	0.342	0.00377028	1.19786	117	12912	10.1	CE04691 WBGene00004494 locus:rps-25 ribosomal protein status:Confirmed UniProt:P52821 protein_id:CCD61804.1
C10G11.9/T27A3.4	26	172	0.246	0.00554924	0.761976	39	208	0.276	0.00602651	0.887991	203	22909	13.3	SPCH-proteins
Y22D7AL.5a	78	170	0.602	0.00196021	2.99945	59	99	0.664	0.00102514	3.61318	568	60101	5.4	CE27244 WBGene00002025 locus:hsp-60 status:Confirmed UniProt:P50140 protein_id:CCD73746.1
ZK669.4	19	166	0.357	0.00242678	1.2751	14	40	0.217	0.000525146	0.648162	448	49691	8.5	CE01115 WBGene00014054 lipoamide acyltransferase status:Confirmed UniProt:Q23571 protein_id:CAA85465.1
F56D2.1	33	161	0.355	0.00223875	1.26464	30	65	0.255	0.000811691	0.798871	471	51736	6.5	CE11226 WBGene00018963 locus:ucr-1 Mitochondrial processing protease enhancing protein status:Confirmed UniProt:P98080 protein_id:CCD63133.1
PAR2.1	37	160	0.541	0.00616414	2.47536	31	55	0.576	0.00190288	2.76704	170	19182	9.8	CE00768 WBGene00019800 locus:mtss-1 status:Confirmed UniProt:P34496 protein_id:CCD72532.1
C04G2.8	27	159	0.284	0.00528606	0.923092	49	239	0.259	0.00713559	0.815516	197	22387	13.1	SPCH-proteins
ZK550.5	37	157	0.412	0.00313492	1.58226	39	158	0.595	0.00283323	2.9355	328	37397	8.4	CE16736 WBGene00013999 status:Confirmed UniProt:O62514 protein_id:CAB05315.1
F13B10.2a	35	152	0.394	0.00248256	1.47742	43	143	0.339	0.00209744	1.18273	401	45659	10.4	CE05598 WBGene00004414 locus:rpl-3 60S ribosomal protein L3 status:Confirmed UniProt:P50880 protein_id:CAA90183.1
F56B3.5	24	145	0.341	0.00330893	1.1928	23	118	0.338	0.00241823	1.17771	287	31455	8.9	CE46392 WBGene00001154 locus:ech-5 status:Partially_confirmed UniProt:O45106 protein_id:CCD71953.1
C02A12.4	29	144	0.544	0.00333256	2.49945	29	120	0.477	0.00249398	1.99916	283	30880	7.2	CE07828 WBGene00003096 locus:lys-7 status:Confirmed UniProt:O16202 protein_id:CCD62480.1
F29G6.3	104	143	0.362	0.000524686	1.30144	114	142	0.281	0.000467895	0.909853	1785	205049	7.2	CE18655 WBGene00009259 locus:hpo-34 status:Partially_confirmed UniProt:Q93636 protein_id:CAB01754.1
B0272.4	23	140	0.38	0.00359575	1.39883	28	44	0.337	0.00101487	1.1727	255	28107	7.8	CE00853 WBGene00007130 enoyl-CoA hydratase\/isomerase status:Confirmed UniProt:P41942 protein_id:CAA86314.1
ZK354.2a	60	139	0.485	0.00233427	2.05492	44	119	0.49	0.00179465	2.0903	390	44412	9	CE15314 WBGene00022705 protein kinase status:Confirmed protein_id:CCD70678.1
C42D8.2a	92	134	0.389	0.000544091	1.44906	137	186	0.5	0.00067823	2.16228	1613	187721	6.6	CE06950 WBGene00006926 locus:vit-2 vitellogenin status:Confirmed UniProt:P05690 protein_id:CCD65563.1
MSP cluster	21	134	0.455	0.00249324	1.85102	24	102	0.583	0.00472384	2.82825	352	38141	6	CE27647 WBGene00015413 locus:pdhb-1 pyruvate dehydrogenase status:Confirmed UniProt:O44451 protein_id:CCD62196.1
F29G6.3c	84	127	0.375	0.000572452	1.37137	99	132	0.286	0.000534326	0.931968	1453	164859	7.1	CE36484 WBGene00009259 locus:hpo-34 status:Partially_confirmed UniProt:Q6A2D2 protein_id:CAH10796.1
F54C8.1	49	119	0.443	0.00261536	1.77332	33	87	0.453	0.00171712	1.83792	298	32492	7.7	CE00187 WBGene00010035 3-hydroxyacyl-CoA dehydrogenase status:Partially_confirmed UniProt:P34439 protein_id:CAA80153.1
C44B12.1	36	119	0.621	0.0038393	3.1783	29	78	0.66	0.00225994	3.57088	203	22454	8.5	CE27850 WBGene00016636 locus:perm-2 status:Confirmed UniProt:O44145 protein_id:CCD67227.1
B0250.1	19	119	0.377	0.00299761	1.38232	25	47	0.45	0.00106322	1.81838	260	28204	11.1	CE18478 WBGene00004413 locus:rpl-2 Ribosomal Proteins L2 status:Confirmed UniProt:Q9XVF7 protein_id:CAB03792.1
ZK105.1	15	112	0.366	0.00394372	1.32274	15	182	0.349	0.00575515	1.23357	186	21416	8.3	CE27646 WBGene00022653 status:Confirmed UniProt:Q965Z4 protein_id:CCD64281.1
F36A2.6	16	107	0.477	0.00464096	1.99916	26	382	0.391	0.0148794	1.46037	151	17244	10.3	CE09945 WBGene00004484 locus:rps-15 40S ribosomal protein S15 status:Confirmed UniProt:Q9XVP0 protein_id:CAB03065.1
F21H12.6	65	103	0.322	0.000490966	1.09894	65	75	0.255	0.00032105	0.798871	1374	151088	7.7	CE01917 WBGene00017686 Tripeptidyl-peptidase II status:Partially_confirmed UniProt:Q09541 protein_id:CCD66120.1
ZC155.1	48	101	0.475	0.00205431	1.98538	83	150	0.652	0.00273989	3.48745	322	35696	6.6	CE01431 WBGene00003588 locus:nex-1 status:Confirmed UniProt:G5EEA8 protein_id:CCD66672.1
C16A3.10a	53	100	0.616	0.00155199	3.13048	91	166	0.645	0.00231363	3.4157	422	46454	8.5	CE04010 WBGene00015814 ornithine aminotransferse precursor status:Confirmed UniProt:Q18040 protein_id:CCD63230.1
K01G5.5	57	100	0.463	0.00147177	1.90402	93	132	0.575	0.00174467	2.75837	445	50211	8.6	CE16195 WBGene00010478 centromere\/microtubule binding protein status:Confirmed UniProt:O17919 protein_id:CAB07244.1
C04F6.1	70	99	0.286	0.000404485	0.931968	98	126	0.256	0.000462312	0.803018	1603	186438	7	CE03921 WBGene00006929 locus:vit-5 status:Confirmed UniProt:P06125 protein_id:CCD63027.1
H06H21.3	15	98	0.306	0.00297149	1.02302	31	95	0.31	0.00258683	1.04174	216	24395	4.9	CE17962 WBGene00019162 locus:eif-1.A translation initiation factor status:Confirmed UniProt:Q9TXU7 protein_id:CCD72218.1
C08A9.10	32	97	0.763	0.00457044	4.79429	29	82	0.662	0.00346974	3.59198	139	15947	6.7	CE39892 WBGene00044773 status:Confirmed UniProt:Q27GT6 protein_id:CCD63618.1
ZC373.2	28	97	0.51	0.00610857	2.23594	24	79	0.442	0.00446778	1.76694	104	11058	8.1	CE46971 WBGene00013867 status:Confirmed UniProt:Q23258 protein_id:CAA88974.2
Y48B6A.14	14	90	0.379	0.00620469	1.39332	26	45	0.674	0.00278604	3.72063	95	10613	10.2	CE29377 WBGene00001971 locus:hmg-1.1 status:Confirmed UniProt:G5EFV4 protein_id:CAB54448.2
ZK1251.1	18	87	0.49	0.00401997	2.0903	32	198	0.49	0.00831542	2.0903	145	16206	10.8	HTAS-1 histone H2A variant
F53G12.10	48	86	0.459	0.00230839	1.8774	64	108	0.451	0.00260335	1.82488	244	28132	10.2	CE11024 WBGene00004418 locus:rpl-7 ribosomal protein status:Confirmed UniProt:O01802 protein_id:CCD71708.1
F52B5.6	10	82	0.171	0.00367843	0.482518	17	212	0.459	0.00854046	1.8774	146	16283	10.6	CE05721 WBGene00004439 locus:rpl-25.2 60S ribosomal protein status:Confirmed UniProt:Q20647 protein_id:CAA99858.1
F53A2.7	35	82	0.584	0.00136307	2.83707	51	89	0.551	0.00132859	2.55631	394	41291	9	CE10878 WBGene00009952 Thiolases status:Confirmed UniProt:O45552 protein_id:CAB04455.2
T10D4.13	14	80	0.243	0.00489674	0.749847	14	82	0.224	0.00450742	0.674943	107	12457	7.1	CE36016 WBGene00002102 locus:ins-19 ins family status:Partially_confirmed UniProt:Q71UE4 protein_id:CCD73604.1
C18G1.5	32	80	0.229	0.00207096	0.694338	25	65	0.249	0.00151109	0.774189	253	25958	10.5	CE17421 WBGene00001855 locus:hil-4 histone H1 status:Confirmed UniProt:O17536 protein_id:CCD65228.1
F10D11.1	25	79	0.434	0.00234119	1.71644	31	87	0.434	0.0023154	1.71644	221	24537	7.9	CE09323 WBGene00004931 locus:sod-2 superoxide dismutase status:Confirmed UniProt:P31161 protein_id:CAB02913.1
F27C1.7a	18	78	0.415	0.00246789	1.60016	19	55	0.541	0.00156275	2.47536	207	22390	9.8	CE09719 WBGene00000230 locus:atp-3 ATPase status:Confirmed UniProt:P91283 protein_id:CCD66287.1
C49H3.11	38	72	0.309	0.00173366	1.03704	39	81	0.309	0.00175152	1.03704	272	28960	10.1	CE04237 WBGene00004471 locus:rps-2 status:Confirmed UniProt:P51403 protein_id:CCD67711.1
W08E12.7	42	70	0.348	0.00117253	1.22843	52	92	0.448	0.00138392	1.80543	391	43033	7.7	CE21275 WBGene00021088 peptidase status:Confirmed UniProt:Q9N5B3 protein_id:CCD74015.1
M03A8.1	19	70	0.397	0.00105151	1.49459	16	38	0.388	0.00051262	1.44343	436	46263	8.9	CE04770 WBGene00000991 locus:dhs-28 alcohol dehydrogenase\; non-specific lipid transfer protein status:Confirmed UniProt:Q21481 protein_id:CCD70982.1
B0414.3	28	69	0.169	0.00200848	0.475707	29	62	0.173	0.00162072	0.489361	225	23390	10.8	CE07733 WBGene00001856 locus:hil-5 histone H1 status:Confirmed UniProt:O01833 protein_id:CCD61899.1
F20H11.3	28	67	0.317	0.00128683	1.07491	18	26	0.337	0.000448453	1.1727	341	35120	9.4	CE09512 WBGene00003162 locus:mdh-2 malate dehydrogenase status:Confirmed UniProt:O02640 protein_id:CCD69776.1
K09F5.2	47	65	0.242	0.000263435	0.745822	68	90	0.315	0.000327567	1.06538	1616	188062	6.9	CE04746 WBGene00006925 locus:vit-1 vit-1 status:Confirmed UniProt:P55155 protein_id:CCD67565.1
C15H9.6	37	65	0.248	0.00064404	0.770109	31	36	0.23	0.000320331	0.698244	661	73023	5.1	CE08177 WBGene00002007 locus:hsp-3 heat shock protein status:Confirmed UniProt:P27420 protein_id:CCD64632.1
LLC1.3a	34	62	0.372	0.000820328	1.35505	34	61	0.402	0.000724808	1.52348	495	52633	7.7	CE31971 WBGene00010794 locus:dld-1 dihydrolipoamide dehydrogenase status:Confirmed UniProt:O17953 protein_id:CAB05249.2
K07H8.6a	42	62	0.108	0.000246099	0.282331	22	31	0.119	0.000110504	0.315225	1650	193218	7.2	CE28594 WBGene00006930 locus:vit-6 vitellogenin status:Partially_confirmed UniProt:P18948 protein_id:CCD70603.1
F59D8.1/F59D8.2	47	61	0.228	0.000249228	0.690441	70	89	0.22	0.000326554	0.659587	1603	186529	6.9	CE20900 WBGene00006927 locus:vit-3 status:Partially_confirmed UniProt:Q9N4J2 protein_id:CCD71957.1
D2023.2a	35	60	0.256	0.000334437	0.803018	41	96	0.174	0.000480542	0.492794	1175	129285	7	CE09072 WBGene00004258 locus:pyc-1 pyruvate carboxylase status:Confirmed UniProt:O17732 protein_id:CAB02872.1
B0041.4	28	59	0.313	0.00112004	1.05589	38	58	0.438	0.000988797	1.74157	345	38659	11.2	CE07669 WBGene00004415 locus:rpl-4 ribosomal protein L1 status:Confirmed UniProt:O02056 protein_id:CCD61249.1
F53C11.3	29	59	0.38	0.00123455	1.39883	23	42	0.319	0.000789229	1.08449	313	33389	8.3	CE10908 WBGene00009973 2,4-dienoyl-CoA reductase status:Confirmed UniProt:Q93761 protein_id:CAB02118.1
Y48B6A.12	45	58	0.256	0.000612685	0.803018	29	44	0.295	0.000417407	0.972423	620	69536	8.4	CE22127 WBGene00012983 locus:men-1 status:Partially_confirmed UniProt:Q9U296 protein_id:CAB54452.1
F23B2.6	34	57	0.242	0.00164456	0.745822	15	25	0.115	0.000647758	0.303167	227	24476	11	CE09586 WBGene00000121 locus:aly-2 vimentin like status:Confirmed UniProt:O62183 protein_id:CAB05180.1
Y54F10BM.2	39	55	0.268	0.000335397	0.853532	27	32	0.181	0.000175244	0.51705	1074	120418	5.7	CE42600 WBGene00021857 locus:iffb-1 status:Confirmed UniProt:G5EGT7 protein_id:CCD73849.1
T05E11.1	29	54	0.157	0.00168413	0.435489	25	38	0.267	0.0010643	0.849269	210	23155	9.8	CE06360 WBGene00004474 locus:rps-5 40S ribosomal protein S5 status:Confirmed UniProt:P49041 protein_id:CAA92971.1
T23B3.5	40	53	0.678	0.00164511	3.76431	39	57	0.697	0.00158888	3.97737	211	23956	8.2	CE14016 WBGene00020713 status:Confirmed UniProt:P91488 protein_id:CCD64895.1
Y24D9A.4a	36	53	0.468	0.00130988	1.93765	35	42	0.43	0.000932184	1.69153	265	30174	10.8	CE27398 WBGene00004419 locus:rpl-7A status:Confirmed UniProt:Q966C6 protein_id:CCD71898.1
T27E7.1	19	53	0.181	0.00153592	0.51705	20	38	0.181	0.000988948	0.51705	226	25159	9.6	CE16505 WBGene00012087 status:Confirmed UniProt:O45855 protein_id:CAB05287.1
Y71A12B.1	10	53	0.187	0.00141105	0.538155	10	31	0.276	0.000741182	0.887991	246	28136	10.3	CE24592 WBGene00004475 locus:rps-6 40S ribosomal protein S6 status:Confirmed UniProt:Q9NEN6 protein_id:CAB81996.1
W01B11.3	35	52	0.361	0.000699319	1.29615	37	50	0.343	0.000603864	1.20293	487	54631	7.1	CE18307 WBGene00020915 locus:nol-5 status:Confirmed UniProt:O45012 protein_id:CCD73371.1
C08F11.11	22	51	0.604	0.00300918	3.01791	23	42	0.459	0.00222549	1.8774	111	11832	6.2	CE17388 WBGene00007458 status:Confirmed UniProt:O62053 protein_id:CAB05678.1
F53A3.3a	21	49	0.462	0.00246862	1.89734	23	32	0.523	0.00144779	2.33426	130	14733	10.4	CE10884 WBGene00004491 locus:rps-22 40S ribosomal protein status:Confirmed UniProt:O17218 protein_id:CCD62154.1
F39B2.6	12	48	0.342	0.00268693	1.19786	9	33	0.231	0.00165892	0.702159	117	13249	11.1	CE16012 WBGene00004495 locus:rps-26 40S ribosomal protein S26 status:Confirmed UniProt:O45499 protein_id:CAB07387.1
Y65B4A.9	29	47	0.39	0.000731168	1.45471	33	63	0.397	0.00088015	1.49459	421	48095	9	CE22732 WBGene00022032 status:Partially_confirmed UniProt:Q9BL55 protein_id:CCD71926.1
C07H6.5	29	47	0.3	0.000715864	0.995262	12	14	0.202	0.000191495	0.592209	430	48713	8.1	CE00839 WBGene00000479 locus:cgh-1 ATP-dependent RNA helicase status:Confirmed UniProt:Q95YF3 protein_id:CCD63592.1
F32E10.6	29	46	0.246	0.000805541	0.761976	34	55	0.179	0.000864947	0.51008	374	42276	6.5	CE04479 WBGene00017993 locus:cec-5 status:Confirmed UniProt:Q19973 protein_id:CCD70437.1
F54C9.5	21	46	0.389	0.00102823	1.44906	32	55	0.532	0.00110406	2.40408	293	33386	9.8	CE02255 WBGene00004416 locus:rpl-5 60S ribosomal protein L5 status:Confirmed UniProt:P49405 protein_id:CAA90251.1
Y17G7A.1	26	46	0.371	0.00095642	1.34963	32	39	0.21	0.000728203	0.62181	315	33004	9.2	CE21378 WBGene00001977 locus:hmg-12 status:Confirmed UniProt:G5EDQ2 protein_id:CAA15962.1
DY3.2	24	45	0.329	0.000520712	1.13305	27	54	0.265	0.000561146	0.840772	566	64084	5.6	CE15746 WBGene00003052 locus:lmn-1 Intermediate filament proteins (2 domains) status:Confirmed UniProt:Q21443 protein_id:CAB09411.1
D2030.5	18	45	0.426	0.00181928	1.66686	18	52	0.346	0.00188793	1.2182	162	17556	8.7	CE09082 WBGene00008415 locus:mce-1 B.subtilis YQJC protein like status:Confirmed UniProt:G5EEG4 protein_id:CAA98118.1
T05C12.3	29	43	0.369	0.000911405	1.33884	35	82	0.356	0.00156082	1.26986	309	33097	8.4	CE02315 WBGene00011467 locus:decr-1.3 2,4-dienoyl-CoA reductase status:Partially_confirmed UniProt:Q22230 protein_id:CAA91310.1
C23G10.3	24	43	0.47	0.00114018	1.95121	28	53	0.445	0.00126205	1.78612	247	27314	9.6	CE01810 WBGene00004472 locus:rps-3 Ribosomal protein S3 status:Confirmed UniProt:P48152 protein_id:CCD65297.1
F57F4.1	24	43	0.262	0.000610898	0.8281	31	47	0.323	0.000599647	1.10378	461	51923	8.7	CE11338 WBGene00019015 status:Partially_confirmed UniProt:Q94245 protein_id:CCD69470.1
Y48G8AL.8a	24	42	0.449	0.00147099	1.8119	44	126	0.497	0.00396303	2.14051	187	21513	10.3	CE22195 WBGene00004429 locus:rpl-17 status:Confirmed UniProt:Q9BL19 protein_id:CCD73463.1
F22B5.5	30	42	0.398	0.000828538	1.50035	23	44	0.37	0.000779494	1.34423	332	37667	8.8	CE35861 WBGene00009043 status:Confirmed UniProt:Q19709 protein_id:CAA90357.2
C41G7.6	24	42	0.662	0.00125605	3.59198	35	42	0.621	0.00112799	3.1783	219	24647	8.6	CE17540 WBGene00008063 status:Confirmed UniProt:Q93370 protein_id:CAB02844.1
F28D1.7	19	42	0.196	0.0019236	0.570363	14	28	0.196	0.00115165	0.570363	143	15875	10.5	CE05747 WBGene00004492 locus:rps-23 ribosomal protein S23 status:Confirmed UniProt:Q19877 protein_id:CAA94601.1
D1007.6	9	41	0.362	0.00180218	1.30144	17	85	0.383	0.0033553	1.41546	149	16870	9.4	CE09041 WBGene00004479 locus:rps-10 40S ribosomal protein S10 status:Confirmed UniProt:O01869 protein_id:CCD67317.1
K08C7.3a	35	41	0.133	7.2496e-05	0.358313	48	53	0.126	8.41595e-05	0.336596	3704	407849	5.3	CE25049 WBGene00001328 locus:epi-1 laminin status:Confirmed UniProt:G5EEV6 protein_id:CAB61016.1
Y66H1A.4	14	40	0.299	0.00107367	0.990673	15	30	0.365	0.000723152	1.31739	244	24626	10.9	CE36757 WBGene00022046 nucleolar protein required for pre-rRNA splicing status:Confirmed UniProt:Q9TYK1 protein_id:CCD73147.1
C44B7.10	25	39	0.342	0.000542307	1.19786	43	138	0.365	0.00172328	1.31739	471	50754	8.6	CE32326 WBGene00016630 status:Confirmed UniProt:Q18599 protein_id:CCD61564.1
Y59E9AL.6	28	39	0.645	0.00119358	3.4157	35	43	0.692	0.00118182	3.9204	214	24039	7.8	CE25514 WBGene00021996 status:Confirmed UniProt:Q9N328 protein_id:CCD74081.1
Y113G7C.1	33	39	0.145	0.000170968	0.396368	29	34	0.153	0.000133853	0.422329	1494	166679	8.4	CE23304 WBGene00013771 Protein-tyrosine phosphatase status:Partially_confirmed UniProt:Q9XWA6 protein_id:CAA22059.1
R151.3	19	38	0.217	0.0011469	0.648162	21	66	0.318	0.00178889	1.0797	217	24313	11	CE00744 WBGene00004417 locus:rpl-6 Ribosomal protein ML16 status:Confirmed UniProt:P47991 protein_id:CCD70755.1
F55A3.3	29	38	0.165	0.000241628	0.462177	44	59	0.239	0.000336909	0.733804	1030	116865	5.8	CE17113 WBGene00018849 transcritpion factor status:Confirmed UniProt:Q9N5R9 protein_id:CCD66831.1
F49H12.5	20	38	0.393	0.000968393	1.47172	14	16	0.354	0.000366172	1.25944	257	30205	9.2	CE20835 WBGene00018656 status:Confirmed UniProt:Q9N5S7 protein_id:CCD71580.1
C02B10.1	27	37	0.339	0.000578348	1.18273	34	43	0.425	0.000603605	1.66073	419	45642	8	CE16798 WBGene00015326 locus:ivd-1 acyl-CoA dehydrogenase status:Confirmed UniProt:G5EEH6 protein_id:CCD61163.1
Y62H9A.4	15	37	0.274	0.00114305	0.879317	10	24	0.307	0.000665846	1.02768	212	23895	7.1	CE19240 WBGene00013392 status:Confirmed UniProt:Q9XWT4 protein_id:CAA21561.1
T22B11.5	27	37	0.212	0.000235498	0.629296	14	19	0.152	0.000108602	0.419058	1029	115661	6.8	CE28486 WBGene00020679 locus:ogdh-1 2-oxoglutarate dehydrogenase status:Confirmed UniProt:O61199 protein_id:CCD70240.1
K06A5.6	19	36	0.212	0.000562717	0.629296	22	32	0.165	0.000449194	0.462177	419	45776	7.8	CE11776 WBGene00019433 locus:acdh-3 acyl-CoA dehydrogenase status:Confirmed UniProt:O44549 protein_id:CCD68115.1
E03H12.5	27	35	0.681	0.00109157	3.79733	36	47	0.724	0.00131637	4.29663	210	23703	7.8	CE09144 WBGene00017112 status:Confirmed UniProt:O02124 protein_id:CCD68677.1
ZK892.1	16	35	0.347	0.000771814	1.22331	26	37	0.303	0.000732729	1.00909	297	33641	7.7	CE24743 WBGene00002266 locus:lec-3 galactoside-binding lectin status:Confirmed UniProt:Q09581 protein_id:CAA88570.2
F10E7.7	15	34	0.411	0.0017958	1.57632	31	83	0.581	0.0039369	2.81066	124	13768	11.3	CE04362 WBGene00004447 locus:rpl-33 60s ribosomal protein L35A status:Confirmed UniProt:P49180 protein_id:CCD69169.1
T24C4.1	20	34	0.241	0.000521498	0.741807	16	19	0.258	0.000261712	0.81134	427	45561	8.9	CE19592 WBGene00020757 locus:ucr-2.3 Ubiquinol-cytochrome C reductase complex core protein 2 status:Confirmed UniProt:Q9TZ33 protein_id:CCD69955.1
F52H3.7a	13	33	0.082	0.000173598	0.207814	19	80	0.108	0.000377937	0.282331	1245	131936	4.4	CE32894 WBGene00002265 locus:lec-2 galactoside-binding lectin status:Confirmed UniProt:Q20684 protein_id:CAA91327.2
W02F12.5	19	33	0.298	0.000466804	0.986095	21	39	0.367	0.00049543	1.32809	463	49813	9.1	CE31083 WBGene00020950 locus:dlst-1 dihydrolipoamide succinyltransferase status:Confirmed UniProt:O45148 protein_id:CCD72936.1
F39B2.10	25	33	0.47	0.000537637	1.95121	18	24	0.383	0.000351143	1.41546	402	44308	6.5	CE16015 WBGene00001030 locus:dnj-12 DnaJ, prokaryotic heat shock protein status:Confirmed UniProt:O45502 protein_id:CAB07390.1
B0261.6a	13	33	0.412	0.00141261	1.58226	10	12	0.503	0.000461305	2.1842	153	16443	10.6	CE29532 WBGene00015094 status:Confirmed UniProt:O01440 protein_id:CCD61574.1
C53H9.1	8	32	0.39	0.00154103	1.45471	15	139	0.353	0.00601138	1.25424	136	15728	10.4	CE19381 WBGene00004441 locus:rpl-27 60S ribosomal protein L27 status:Confirmed UniProt:P91914 protein_id:CCD67946.1
F07A5.2	16	32	0.339	0.000676067	1.18273	23	39	0.39	0.000739948	1.45471	310	34200	11	CE05555 WBGene00008541 status:Confirmed UniProt:Q19138 protein_id:CAA96617.1
T05F1.3	27	31	0.5	0.00139063	2.16228	36	41	0.788	0.00165169	5.13762	146	16322	10.3	CE13265 WBGene00004488 locus:rps-19 Ribosomal protein S19e status:Confirmed UniProt:O18650 protein_id:CAB04689.1
C25A8.4	27	31	0.189	0.000190282	0.545254	35	38	0.161	0.000209468	0.448772	1067	120199	7.9	CE32592 WBGene00016084 status:Confirmed UniProt:Q18143 protein_id:CCD63429.1
C27A2.2a	23	31	0.446	0.00156178	1.79254	24	29	0.577	0.00131206	2.77572	130	14946	9.8	CE04102 WBGene00004434 locus:rpl-22 ribosomal protein L22 status:Confirmed UniProt:P52819 protein_id:CCD63067.1
K04D7.1	24	31	0.366	0.000624712	1.32274	19	23	0.366	0.000416239	1.32274	325	35830	6.9	CE06090 WBGene00010556 locus:rack-1 guanine nucleotide-binding protein status:Confirmed UniProt:Q21215 protein_id:CAA93514.1
K05F1.9	17	29	0.477	0.00087125	1.99916	23	121	0.569	0.00326458	2.70681	218	24996	8.7	CE02813 WBGene00019410 status:Confirmed UniProt:Q21246 protein_id:CCD69148.1
W09H1.6a	12	29	0.376	0.000680762	1.37684	28	73	0.355	0.00153892	1.26464	279	31810	6.6	CE16576 WBGene00002264 locus:lec-1 galectin status:Partially_confirmed UniProt:P36573 protein_id:CAB04959.1
F28C6.7a	16	29	0.345	0.00133755	1.21309	31	56	0.57	0.00231952	2.71535	142	16075	11.3	CE03278 WBGene00004440 locus:rpl-26 ribosomal protein L26 like status:Confirmed UniProt:Q19869 protein_id:CAA92674.1
B0035.11	13	29	0.27	0.000441703	0.862087	21	44	0.277	0.000601842	0.892344	430	48063	5.5	CE05166 WBGene00007110 Yeast LEO1 protein like status:Confirmed UniProt:Q17431 protein_id:CAA97406.1
F56F3.5	17	28	0.409	0.000713553	1.56448	25	51	0.428	0.00116717	1.67917	257	28961	9.6	CE00664 WBGene00004470 locus:rps-1 Ribosomal protein S3a (human) homolog. status:Confirmed UniProt:P48154 protein_id:CAA83605.1
C32F10.5	18	28	0.244	0.000266158	0.75388	24	36	0.287	0.000307314	0.936422	689	77752	5.2	CE08542 WBGene00001973 locus:hmg-3 single-strand recognition protein status:Partially_confirmed UniProt:O01683 protein_id:CCD61910.1
F38A5.6	21	28	0.342	0.000697274	1.19786	11	13	0.198	0.000290727	0.577611	263	30234	9.1	CE10036 WBGene00018163 status:Confirmed UniProt:Q94211 protein_id:CCD67173.1
B0403.4	23	28	0.295	0.00041678	0.972423	7	8	0.234	0.000106939	0.713957	440	47728	6.2	CE03880 WBGene00015168 locus:tag-320 protein disulfide-isomerase status:Confirmed UniProt:Q11067 protein_id:CCD61843.1
C25A1.10a	23	27	0.133	0.000182115	0.358313	28	46	0.078	0.000278636	0.196741	971	101098	9.5	CE08376 WBGene00000931 locus:dao-5 status:Confirmed UniProt:Q9XVS4 protein_id:CAB02755.1
ZC434.2	13	27	0.443	0.000911514	1.77332	17	28	0.526	0.000848896	2.35738	194	22058	9.9	CE06577 WBGene00004476 locus:rps-7 40S ribosomal protein S7 status:Confirmed UniProt:Q23312 protein_id:CAB00058.1
F45E4.9	13	27	0.338	0.000866832	1.17771	16	25	0.221	0.000720789	0.663413	204	23422	9.7	CE10508 WBGene00001975 locus:hmg-5 status:Confirmed UniProt:Q94234 protein_id:CCD63785.1
Y43F8A.2	21	27	0.261	0.000352258	0.823896	20	25	0.295	0.00029291	0.972423	502	57075	6.4	CE24284 WBGene00012809 status:Confirmed UniProt:Q9U2G6 protein_id:CAA21643.2
Y71F9AL.13	16	27	0.208	0.000818674	0.614359	11	18	0.185	0.000490137	0.531088	216	24137	9.9	CE25552 WBGene00004412 locus:rpl-1 status:Confirmed UniProt:Q9N4I4 protein_id:CCD73507.1
F22B7.5	17	27	0.377	0.000396488	1.38232	12	16	0.186	0.000206373	0.534617	456	50136	8.8	CE24911 WBGene00001028 locus:dnj-10 status:Confirmed UniProt:Q8TA83 protein_id:CCD62135.1
W03F8.5	22	27	0.23	0.00016573	0.698244	13	14	0.193	7.71724e-05	0.559552	1067	119198	5.8	CE34386 WBGene00002247 locus:lam-1 laminin status:Partially_confirmed UniProt:O44565 protein_id:CCD65512.1
Y106G6G.1	16	27	0.302	0.000480526	1.00447	11	14	0.367	0.000223758	1.32809	368	41241	5.5	CE23211 WBGene00013710 status:Confirmed UniProt:G5ED74 protein_id:CAA22057.1
F42C5.8	13	27	0.255	0.000850162	0.798871	8	9	0.317	0.000254494	1.07491	208	23750	10.6	CE04561 WBGene00004477 locus:rps-8 40S ribosomal protein S8 status:Confirmed UniProt:P48156 protein_id:CCD63349.1
H32C10.1	14	26	0.22	0.000411315	0.659587	29	35	0.246	0.00049724	0.761976	414	47265	9.4	CE34906 WBGene00019255 status:Partially_confirmed UniProt:Q9TYQ4 protein_id:CCD72480.1
W10C8.5	16	26	0.223	0.000426778	0.671091	13	23	0.163	0.000339042	0.455459	399	44742	9	CE18353 WBGene00021128 ATP transferase status:Confirmed UniProt:O45011 protein_id:CCD73398.1
F01G4.2	17	26	0.236	0.000660017	0.721869	15	20	0.314	0.000455941	1.06063	258	27143	8.5	CE03127 WBGene00000181 locus:ard-1 short-chain alcohol dehydrogenase status:Confirmed UniProt:Q19102 protein_id:CAA92764.1
T20G5.2	22	26	0.297	0.000363855	0.981527	15	19	0.197	0.000238785	0.573983	468	51540	7.8	CE00513 WBGene00000833 locus:cts-1 Citrate synthase status:Confirmed UniProt:P34575 protein_id:CAA83004.1
Y22F5A.4	9	26	0.211	0.000571424	0.625549	7	15	0.188	0.000296056	0.541701	298	32379	5.7	CE16605 WBGene00003090 locus:lys-1 status:Confirmed UniProt:O62415 protein_id:CAA16323.1
F35G12.2	21	26	0.364	0.000430011	1.31206	3	3	0.194	4.45579e-05	0.563148	396	43582	7.7	CE31500 WBGene00009440 locus:idhg-1 isocitrate dehydrogenase status:Confirmed UniProt:Q20049 protein_id:CAA86325.2
B0464.7	20	25	0.685	0.00183972	3.84172	29	41	0.775	0.00270952	4.95662	89	9954	5.1	CE26704 WBGene00000235 locus:baf-1 barrier-to-autointegration factor status:Confirmed UniProt:Q03565 protein_id:CAA79543.2
K03H1.4	13	25	0.534	0.00110632	2.41979	15	34	0.541	0.00135119	2.47536	148	15703	8.1	CE00475 WBGene00010539 locus:ttr-2 Transthyretin-like family status:Confirmed UniProt:P34500 protein_id:CAA82657.1
Y69A2AR.18a	18	25	0.288	0.000547608	0.940886	25	32	0.428	0.000629473	1.67917	299	32382	9	CE27514 WBGene00022089 status:Confirmed UniProt:Q95XJ0 protein_id:CCD74122.1
C54D1.5	20	25	0.14	0.000100266	0.380384	26	26	0.167	9.36452e-05	0.468926	1633	181213	4.8	CE45033 WBGene00016913 locus:lam-2 status:Partially_confirmed UniProt:Q18823 protein_id:CCD66855.1
R13A5.8	13	24	0.323	0.000831669	1.10378	22	30	0.429	0.000933594	1.68534	189	21508	10.1	CE01380 WBGene00004420 locus:rpl-9 Ribosomal protein L9 status:Confirmed UniProt:Q95Y90 protein_id:CCD63603.1
F54H12.1a	20	24	0.27	0.000202298	0.862087	24	27	0.247	0.000204381	0.766038	777	84047	8	CE25005 WBGene00000041 locus:aco-2 Aconitate hydratase status:Confirmed UniProt:P34455 protein_id:CCD63454.1
F54D8.3a	17	24	0.324	0.000308207	1.10863	12	24	0.229	0.000276783	0.694338	510	55059	7.5	CE29809 WBGene00000107 locus:alh-1 Aldehyde dehydrogenase 2 status:Confirmed UniProt:Q20780 protein_id:CCD67408.1
C37H5.8	15	24	0.282	0.000239247	0.914256	17	21	0.279	0.000187998	0.901078	657	70845	6.2	CE08631 WBGene00002010 locus:hsp-6 heat shock 70 protein status:Partially_confirmed UniProt:P11141 protein_id:CCD66987.1
F09F7.2a	17	24	0.719	0.00102736	4.236	7	10	0.49	0.000384421	2.0903	153	17144	4.7	CE01236 WBGene00003371 locus:mlc-3 status:Confirmed UniProt:P53014 protein_id:CCD68381.1
F37A4.2	9	24	0.275	0.000831669	0.883649	6	7	0.127	0.000217838	0.339677	189	21602	6.2	CE00710 WBGene00018132 status:Confirmed UniProt:P41880 protein_id:CCD70700.1
F31E3.5/R03G5.1	19	23	0.259	0.000325348	0.815516	27	36	0.343	0.00045732	1.20293	463	50668	8.9	CE01270 WBGene00001168 locus:eef-1A.1 Elongation factor 1-alpha status:Confirmed UniProt:P53013 protein_id:CCD63407.1
K07H8.10	18	23	0.142	0.000188767	0.386756	16	23	0.104	0.000169521	0.270574	798	86819	4.8	CE18030 WBGene00019510 RNA-binding protein status:Confirmed UniProt:O45181 protein_id:CCD70608.1
T20B12.8	12	23	0.294	0.000216121	0.967886	17	23	0.245	0.000194086	0.757924	697	78635	5.3	CE01414 WBGene00001974 locus:hmg-4 status:Confirmed UniProt:P41848 protein_id:CCD69078.1
C14B9.7	17	23	0.261	0.000935628	0.823896	22	22	0.342	0.000803702	1.19786	161	18310	11.1	CE00078 WBGene00004433 locus:rpl-21 Ribosomal protein L21 status:Confirmed UniProt:P34334 protein_id:CCD64440.1
T03F1.5/W09C3.6	17	23	0.334	0.000493889	1.15774	15	22	0.197	0.000424249	0.573983	305	34584	6.5	CE13104 WBGene00020187 locus:gsp-4 serine\/threonine protein phosphatase PP1 status:Confirmed UniProt:P91420 protein_id:CCD67789.1
ZK813.7	12	23	0.165	0.00118611	0.462177	11	12	0.331	0.000555745	1.14289	127	14566	11.3	CE41094 WBGene00045394 status:Confirmed UniProt:A5HU91 protein_id:CCD63041.1
C09B8.6a	20	23	0.397	0.000687836	1.49459	8	10	0.379	0.000268568	1.39332	219	25256	6.8	CE02466 WBGene00002023 locus:hsp-25 Small heat shock protein status:Confirmed UniProt:Q17849 protein_id:CCD63801.1
F56D12.5a	16	23	0.122	0.000398508	0.324342	6	6	0.167	9.33594e-05	0.468926	378	40406	9.7	CE11254 WBGene00006924 locus:vig-1 status:Confirmed protein_id:CCD64348.1
R155.2	19	22	0.121	0.000116387	0.321296	26	33	0.094	0.00015678	0.241652	1238	138687	9.2	CE43708 WBGene00020116 status:Partially_confirmed UniProt:C3JXD8 protein_id:CCD71673.1
C06H2.1	10	22	0.414	0.000754381	1.59418	10	10	0.319	0.000307939	1.08449	191	21798	7.2	CE15602 WBGene00007385 locus:atp-5 ATP synthase D chain status:Confirmed UniProt:Q17763 protein_id:CAA99772.1
C30H6.7a	8	22	0.163	0.000427557	0.455459	2	2	0.074	3.49059e-05	0.185769	337	36415	8.8	CE15651 WBGene00007824 2-oxo acid dehydrogenases acyltransferase (catalytic domain) status:Confirmed UniProt:O45279 protein_id:CAB02813.1
Y43B11AR.4	16	21	0.286	0.000531032	0.931968	36	69	0.328	0.00156692	1.12814	259	29044	10.5	CE24278 WBGene00004473 locus:rps-4 status:Confirmed UniProt:Q9N3X2 protein_id:CCD74049.1
T12D8.5	12	21	0.319	0.0010188	1.08449	19	30	0.504	0.00130703	2.19154	135	15196	7.3	CE33832 WBGene00011733 status:Confirmed UniProt:O45783 protein_id:CAB03345.2
ZK270.2d	21	21	0.054	2.95906e-05	0.1324	22	26	0.05	3.29007e-05	0.122018	4648	525889	6.5	CE34144 WBGene00001488 locus:frm-1 status:Partially_confirmed UniProt:G5EEG8 protein_id:CAB54513.2
R12C12.1a	16	21	0.178	0.000140488	0.506607	24	24	0.223	0.000144187	0.671091	979	108866	7	CE02846 WBGene00020022 Glycine dehydrogenase status:Confirmed UniProt:Q21962 protein_id:CCD72318.1
T22D1.9	21	21	0.196	0.000140201	0.570363	17	17	0.101	0.000101924	0.261828	981	107381	6.3	CE17253 WBGene00004458 locus:rpn-1 status:Confirmed UniProt:Q9GZH5 protein_id:CCD62025.1
H06I04.4a	6	21	0.356	0.000843787	1.26986	2	13	0.117	0.000469088	0.309182	163	18098	9.5	CE20938 WBGene00006725 locus:ubl-1 ubiquitin status:Confirmed UniProt:P37165 protein_id:CCD72254.1
R12H7.2	17	21	0.209	0.000309769	0.61808	9	10	0.101	0.000132469	0.261828	444	49277	6.5	CE03567 WBGene00000217 locus:asp-4 aspartyl protease status:Confirmed UniProt:Q21966 protein_id:CAA90633.1
T05G5.10a	15	21	0.528	0.00070532	2.37287	9	9	0.256	0.00027146	0.803018	195	21678	6.6	CE37787 WBGene00002064 locus:iff-1 Initiation factor 5A status:Confirmed UniProt:P34563 protein_id:CAA81597.2
F35G12.1a	17	20	0.271	0.000296353	0.86638	21	23	0.165	0.000306058	0.462177	442	50172	9.1	CE31498 WBGene00009439 locus:mlcd-1 malonyl-COA decarboxylase status:Confirmed UniProt:Q20048 protein_id:CAA86324.2
T22B3.3	11	20	0.481	0.000708043	2.02691	16	21	0.314	0.000667646	1.06063	185	21548	6.8	CE03695 WBGene00011911 status:Partially_confirmed UniProt:Q22660 protein_id:CAA92617.1
M28.5	9	20	0.391	0.00102334	1.46037	12	20	0.391	0.000919006	1.46037	128	14001	8	CE02283 WBGene00010896 ribosomal protein (L7AE family) status:Confirmed UniProt:Q21568 protein_id:CAA90127.1
K07C5.4	15	20	0.259	0.000269522	0.815516	16	19	0.342	0.000229941	1.19786	486	54511	8.6	CE06114 WBGene00010627 yeast protein L8167.9-like status:Confirmed UniProt:Q21276 protein_id:CAA94897.1
C32E12.1	16	20	0.263	0.000237297	0.832314	15	18	0.132	0.000191793	0.355189	552	62427	9.8	CE04133 WBGene00016327 status:Partially_confirmed UniProt:P91122 protein_id:CCD61579.1
T09B4.3b	8	20	0.284	0.000715781	0.923092	9	16	0.29	0.000514242	0.949845	183	20916	5.5	CE46869 WBGene00020377 status:Confirmed protein_id:CCF23408.1
AH6.3	12	20	0.313	0.000569513	1.05589	3	3	0.109	7.6717e-05	0.285287	230	25904	9.3	CE01457 WBGene00007081 status:Confirmed UniProt:Q09202 protein_id:CAA88077.1
Y48A6B.3	13	19	0.374	0.000763427	1.36592	16	80	0.718	0.00288669	4.22396	163	18091	6.8	CE19186 WBGene00012964 Ribosomal protein L7Ae status:Confirmed UniProt:Q9XXD4 protein_id:CAA19527.1
K08C9.2	14	19	0.434	0.000529526	1.71644	16	29	0.345	0.000725819	1.21309	235	26921	7.2	CE18859 WBGene00010651 status:Confirmed UniProt:Q9XUT6 protein_id:CAB04585.1
F07A5.7a	17	19	0.221	0.000142705	0.663413	17	21	0.178	0.000141645	0.506607	872	100634	5.5	CE09197 WBGene00006754 locus:unc-15 paramyosin status:Confirmed UniProt:P10567 protein_id:CAA96622.1
H32C10.2	15	19	0.329	0.000512093	1.13305	19	20	0.354	0.000484086	1.25944	243	26944	9.6	CE21004 WBGene00003019 locus:lin-33 status:Confirmed UniProt:Q9TYQ5 protein_id:CCD72481.1
Y73B6BL.24	18	19	0.346	0.00032661	1.2182	16	19	0.205	0.00029331	0.603245	381	43029	8.4	CE29924 WBGene00022245 locus:acp-6 status:Confirmed UniProt:Q9GUF2 protein_id:CCD74171.1
C09H10.1	6	19	0.275	0.000876328	0.883649	7	10	0.282	0.0004142	0.914256	142	15672	9.3	CE39131 WBGene00004455 locus:rpl-42 status:Confirmed UniProt:Q17879 protein_id:CAA90433.3
Y25C1A.13	12	18	0.273	0.000396933	0.874995	16	47	0.31	0.000930764	1.04174	297	32976	7.3	CE21481 WBGene00021296 enoyl-CoA hydratase\/isomerase status:Confirmed UniProt:Q9TYL2 protein_id:CCD61992.1
W03F11.1	13	18	0.238	0.000501656	0.729816	24	41	0.157	0.00102616	0.435489	235	27090	8.4	CE14542 WBGene00021005 status:Confirmed UniProt:O01780 protein_id:CCD69309.1
K03H1.1	12	18	0.226	0.000321224	0.682674	31	40	0.327	0.000641051	1.12324	367	41284	7	CE00507 WBGene00001603 locus:gln-2 Glutamine synthetase status:Confirmed UniProt:P34497 protein_id:CAA82655.1
F09F7.4a	16	18	0.298	0.000305412	0.986095	21	25	0.259	0.000380935	0.815516	386	42694	8.6	CE00689 WBGene00017301 Enoyl-CoA hydratase status:Confirmed UniProt:Q19278 protein_id:CCD68384.1
Y53G8AL.2	13	18	0.19	0.000273525	0.548817	18	22	0.169	0.000300223	0.475707	431	48254	9.2	CE26163 WBGene00021800 status:Confirmed UniProt:Q9N3H3 protein_id:CCD72292.1
Y57G11A.2	18	18	0.17	0.000184202	0.479108	16	17	0.203	0.000156231	0.595879	640	68872	4.2	CE16664 WBGene00013290 status:Partially_confirmed UniProt:G5EBG1 protein_id:CAB16498.1
F26D10.3	7	18	0.136	0.000184202	0.367729	13	15	0.22	0.000137851	0.659587	640	69723	5.6	CE09682 WBGene00002005 locus:hsp-1 HSP-1 heat shock 70kd protein A status:Confirmed UniProt:P09446 protein_id:CAB02319.1
M03C11.8	16	18	0.124	0.0001192	0.330454	13	14	0.106	8.32588e-05	0.276439	989	113046	5.6	CE34059 WBGene00010845 helicase status:Partially_confirmed UniProt:G5EDG2 protein_id:CAA88960.2
T16G12.7	8	18	0.194	0.000369558	0.563148	4	11	0.238	0.000202815	0.729816	319	35554	7	CE00624 WBGene00011808 Protein phosphatase 1 status:Partially_confirmed UniProt:G5EG84 protein_id:CAA82973.1
T08B2.10	7	18	0.538	0.000906839	2.45144	6	7	0.462	0.000316704	1.89734	130	14938	9.8	CE26948 WBGene00004486 locus:rps-17 40S ribosomal protein S17 status:Confirmed UniProt:O01692 protein_id:CCD67616.1
Y71G12B.10	10	17	0.245	0.000350125	0.757924	12	26	0.22	0.000480889	0.659587	318	34339	8.2	CE26261 WBGene00022150 status:Confirmed UniProt:Q95XN1 protein_id:CCD67966.1
AC7.3	8	17	0.258	0.000471779	0.81134	13	16	0.165	0.000398755	0.462177	236	27939	8.9	CE43714 WBGene00014997 status:Partially_confirmed UniProt:Q7JNR0 protein_id:CCD61153.1
C28A5.3	15	17	0.246	0.000351229	0.761976	15	16	0.246	0.000296865	0.761976	317	36090	8.5	CE00661 WBGene00003590 locus:nex-3 Annexin status:Confirmed UniProt:Q27473 protein_id:CAA83598.1
R02D3.1	15	17	0.134	0.000119207	0.361445	12	12	0.107	7.55671e-05	0.279381	934	103752	7.1	CE18095 WBGene00019819 dehydrogenase status:Confirmed UniProt:O44503 protein_id:CCD73165.1
B0336.3	11	17	0.099	0.000154854	0.25603	6	8	0.026	6.54424e-05	0.0616956	719	79014	9.1	CE29542 WBGene00015143 status:Partially_confirmed UniProt:Q10954 protein_id:CCD61517.1
R57.1a	16	17	0.171	0.000144597	0.482518	6	7	0.149	5.34694e-05	0.409289	770	85501	7.7	CE30114 WBGene00020082 trans-membrane protein status:Confirmed UniProt:P91406 protein_id:CCD73106.1
W08E3.1	12	17	0.438	0.000695873	1.74157	6	7	0.312	0.000257322	1.05116	160	16742	10	CE14704 WBGene00004915 locus:snr-2 small nuclear ribonucleoprotein (SNRNP) status:Confirmed UniProt:P91918 protein_id:CAB07132.1
Y45F10D.12	4	16	0.213	0.000557395	0.633052	25	61	0.628	0.0019084	3.2462	188	20996	11.4	CE16650 WBGene00004430 locus:rpl-18 Eukaryotic ribosomal protein L18 status:Confirmed UniProt:O45946 protein_id:CAA16387.1
T05A7.6	15	16	0.107	0.000138246	0.279381	21	27	0.128	0.000209504	0.342765	758	85848	9.3	CE04892 WBGene00020223 casein kinase status:Partially_confirmed UniProt:Q22203 protein_id:CCD69224.1
W05H9.1	11	16	0.198	0.000253117	0.577611	18	19	0.273	0.00026993	0.874995	414	47474	5.8	CE05036 WBGene00021048 status:Confirmed UniProt:Q23179 protein_id:CCD64548.1
B0336.10	8	16	0.5	0.000748502	2.16228	12	18	0.543	0.000756211	2.4914	140	14954	10.5	CE00778 WBGene00004435 locus:rpl-23 status:Confirmed UniProt:P48158 protein_id:CCD61530.1
F22D6.4	14	16	0.564	0.000748502	2.66438	18	18	0.414	0.000756211	1.59418	140	15656	9	CE05685 WBGene00009051 locus:nduf-6 NADH_ubiquinone oxidoreductase subunit status:Confirmed UniProt:Q19724 protein_id:CAA95810.1
W06H3.1	12	16	0.125	0.00016023	0.333522	15	17	0.136	0.000152887	0.367729	654	72623	9.4	CE36215 WBGene00012315 locus:immt-2 [031110 dl] Modified prediction based on EST data, correct splice donor from exon 2 status:Partially_confirmed UniProt:Q9XXN2 protein_id:CAA16516.2
R06F6.9	8	16	0.234	0.000272183	0.713957	8	15	0.325	0.000229155	1.11349	385	42104	8.5	CE01625 WBGene00001153 locus:ech-4 enoyl CoA hydratase\/isomerase status:Confirmed UniProt:Q09603 protein_id:CAA86779.1
K09F6.3	13	16	0.139	7.70517e-05	0.377209	12	12	0.109	5.18968e-05	0.285287	1360	152912	6.3	CE41429 WBGene00019586 protein-tyrosine phosphatase status:Partially_confirmed UniProt:O16728 protein_id:CCD61659.1
C04F12.1	14	16	0.148	0.000111007	0.406048	3	5	0.031	3.11528e-05	0.0739894	944	104782	9	CE19674 WBGene00007297 status:Partially_confirmed UniProt:Q9XVF1 protein_id:CAB03833.1
T05C3.5	14	16	0.355	0.000238702	1.26464	4	5	0.194	6.69891e-05	0.563148	439	47515	7.1	CE13229 WBGene00001037 locus:dnj-19 DNAJ-like protein status:Confirmed UniProt:O16303 protein_id:CCD65538.1
F54C9.1	11	16	0.472	0.000650872	1.96483	4	4	0.075	0.000146128	0.188502	161	17953	5.7	CE02249 WBGene00002065 locus:iff-2 initiation factor 5A status:Confirmed UniProt:Q20751 protein_id:CAA90247.1
C36B1.1a	13	15	0.091	8.63277e-05	0.233105	27	61	0.074	0.000315272	0.185769	1138	124178	6.8	CE36988 WBGene00000527 locus:cle-1 cle-1 isoform A status:Partially_confirmed UniProt:G5EF89 protein_id:CAD21701.2
F55D10.2	9	15	0.238	0.000668306	0.729816	22	38	0.15	0.00152042	0.412538	147	16697	10.6	CE02777 WBGene00004438 locus:rpl-25.1 Ribosomal protein L23 status:Confirmed UniProt:P48162 protein_id:CCD67088.1
B0546.1	8	15	0.174	0.000901293	0.492794	15	31	0.174	0.00167276	0.492794	109	12031	8.5	CE16792 WBGene00015248 locus:mai-2 ATPase inhibitor status:Confirmed UniProt:O44441 protein_id:CCD62188.1
T18D3.1	12	15	0.172	0.000187841	0.485936	19	28	0.222	0.000314887	0.667247	523	58685	9	CE03662 WBGene00011820 status:Partially_confirmed UniProt:Q22540 protein_id:CAA92191.1
F13G11.3	14	15	0.222	0.000506397	0.667247	24	26	0.474	0.000788261	1.97852	194	22473	6.7	CE40453 WBGene00045038 status:Confirmed UniProt:Q067X2 protein_id:CAL49433.1
C32E8.2a	5	15	0.324	0.000474594	1.10863	9	20	0.425	0.000568274	1.66073	207	23753	11.1	CE08526 WBGene00004425 locus:rpl-13 ribosomal protein L13 status:Confirmed UniProt:P91128 protein_id:CCD66399.1
F26E4.9	14	15	0.538	0.00074425	2.45144	14	19	0.538	0.0008466	2.45144	132	14733	8.2	CE09693 WBGene00000371 locus:cco-1 cytochrome C oxidase status:Confirmed UniProt:P90849 protein_id:CAB03002.1
F54E7.2	6	15	0.45	0.000701721	1.81838	7	18	0.379	0.000756211	1.39332	140	15069	6.6	CE26896 WBGene00004481 locus:rps-12 status:Confirmed UniProt:P49196 protein_id:CCD61763.1
F55B11.3	13	15	0.182	0.000425285	0.520548	16	18	0.182	0.00045831	0.520548	231	26132	5.4	CE36167 WBGene00010085 status:Confirmed UniProt:O17893 protein_id:CAB05903.3
C25H3.14	13	15	0.427	0.000687	1.67301	14	16	0.503	0.000658086	2.1842	143	15610	9.1	CE32139 WBGene00016123 status:Confirmed UniProt:Q8IG45 protein_id:CCD65054.1
F09D1.1	11	15	0.168	0.000163191	0.472312	14	16	0.141	0.000156323	0.383566	602	71001	8.6	CE20660 WBGene00017280 ubiquitin protease status:Confirmed UniProt:O44787 protein_id:CCD69090.1
ZK1320.9	11	15	0.199	0.000208138	0.581248	13	15	0.229	0.000186917	0.694338	472	51370	8.6	CE01707 WBGene00014258 acetate utilisation protein status:Confirmed UniProt:Q09657 protein_id:CAA87047.1
F23H11.3	12	15	0.377	0.000306047	1.38232	10	11	0.224	0.000201551	0.674943	321	33366	9.3	CE09611 WBGene00017759 locus:sucl-2 succinyl-CoA ligase status:Confirmed UniProt:O02642 protein_id:CCD69944.1
Y37E11B.10a	9	15	0.17	0.000192252	0.479108	3	7	0.078	8.05704e-05	0.196741	511	53075	10.1	CE28114 WBGene00021381 status:Confirmed UniProt:Q9TYM8 protein_id:CCD61347.1
C16C10.4	1	15	0.108	0.000591813	0.282331	4	4	0.09	0.000141726	0.230269	166	18971	9	CE01495 WBGene00007625 status:Confirmed UniProt:Q09250 protein_id:CAA86742.1
F25H2.10	10	14	0.141	0.000293883	0.383566	23	62	0.365	0.00116879	1.31739	312	33774	6.7	CE09655 WBGene00004408 locus:rla-0 deoxyribonuclease status:Confirmed UniProt:Q93572 protein_id:CAB02098.1
F40F8.10	12	14	0.344	0.00048514	1.208	46	59	0.519	0.00183607	2.3037	189	21957	10.5	CE05849 WBGene00004478 locus:rps-9 ribosomal protein S9 status:Confirmed UniProt:Q20228 protein_id:CAA93262.1
C14B9.2	12	14	0.207	0.000148368	0.610646	21	26	0.233	0.000247448	0.710015	618	69797	6.6	CE30601 WBGene00015752 erp72 status:Confirmed UniProt:P34329 protein_id:CCD64436.1
C09H10.2	13	14	0.248	0.000873253	0.770109	17	18	0.248	0.00100828	0.770109	105	12367	10.8	CE02131 WBGene00004454 locus:rpl-41 60S ribosomal protein status:Confirmed UniProt:P48166 protein_id:CAA90434.1
K05F1.3	8	14	0.216	0.000222552	0.644372	8	12	0.347	0.00017131	1.22331	412	44496	8.2	CE02807 WBGene00019406 locus:acdh-8 Acyl-coA dehydrogenase status:Confirmed UniProt:Q21243 protein_id:CCD69143.1
F28D9.1	7	14	0.067	0.000152565	0.16681	8	9	0.12	8.80778e-05	0.318257	601	68175	11.8	CE30346 WBGene00004706 locus:rsr-1 status:Partially_confirmed UniProt:O62185 protein_id:CAB04214.3
ZK1127.2	12	14	0.145	0.000162286	0.396368	9	9	0.156	9.36898e-05	0.432188	565	63059	8.2	CE07642 WBGene00022849 locus:acs-6 COA ligase status:Partially_confirmed UniProt:Q23404 protein_id:CCD73714.1
R07B7.3a	14	14	0.166	0.000253993	0.465548	6	6	0.122	9.77558e-05	0.324342	361	41003	12.6	CE42927 WBGene00004138 locus:pqn-53 status:Confirmed UniProt:Q21793 protein_id:CAB00112.2
C50F7.4	8	14	0.087	0.000220943	0.2218	5	5	0.149	7.08631e-05	0.409289	415	45092	5.8	CE04242 WBGene00016844 locus:sucg-1 succinyl-CoA synthetase beta chain status:Confirmed UniProt:P53589 protein_id:CCD67452.1
Y66D12A.20	11	14	0.256	0.00024193	0.803018	4	5	0.124	7.75942e-05	0.330454	379	42987	7.4	CE28799 WBGene00004960 locus:spe-6 status:Confirmed UniProt:Q95PZ9 protein_id:CAC70138.1
C09D4.5	11	13	0.192	0.000430011	0.555966	27	49	0.414	0.00145556	1.59418	198	23652	11.4	CE08034 WBGene00004431 locus:rpl-19 60S ribosomal protein L19 status:Confirmed UniProt:O02639 protein_id:CCD63892.1
Y39B6A.1	9	13	0.034	0.00011584	0.081434	14	31	0.061	0.000248069	0.1508	735	80254	8.8	CE21682 WBGene00012664 status:Confirmed UniProt:Q9NES7 protein_id:CAC51077.1
Y106G6H.3	11	13	0.391	0.000740366	1.46037	9	14	0.391	0.000716026	1.46037	115	12437	9.4	CE44850 WBGene00004444 locus:rpl-30 status:Confirmed UniProt:Q9XWS4 protein_id:CAA21573.2
B0205.7	11	13	0.231	0.000236506	0.702159	12	13	0.197	0.000212393	0.573983	360	42257	6.9	CE17321 WBGene00002191 locus:kin-3 casein kinase status:Confirmed UniProt:P18334 protein_id:CCD61302.1
C54G4.8	13	13	0.404	0.000298744	1.53513	12	13	0.435	0.000268285	1.7227	285	30967	8.6	CE05514 WBGene00000869 locus:cyc-1 cytochrome C1, heme protein status:Confirmed UniProt:Q18853 protein_id:CAA99820.1
Y71H2AM.23	13	13	0.157	0.000171658	0.435489	12	12	0.105	0.000142298	0.273503	496	54635	7.8	CE27322 WBGene00007000 locus:tufm-1 status:Confirmed UniProt:G5ECM6 protein_id:CCD73874.1
R11D1.8	1	13	0.079	0.000675731	0.199499	9	11	0.754	0.000513476	4.67545	126	13725	11.7	CE06313 WBGene00004442 locus:rpl-28 ribsomal protein L28 like status:Confirmed UniProt:Q21930 protein_id:CAA99898.1
C31H1.5	12	13	0.238	0.000270293	0.729816	8	10	0.222	0.000186719	0.667247	315	36054	6.5	CE34723 WBGene00016288 status:Partially_confirmed UniProt:Q18339 protein_id:CCD64150.1
ZK354.7	8	13	0.33	0.000380099	1.13796	7	10	0.214	0.000262573	0.636817	224	26534	8.4	CE15322 WBGene00022708 status:Partially_confirmed UniProt:P91567 protein_id:CCD70684.1
C01G8.5a	12	13	0.192	0.000151229	0.555966	7	9	0.076	9.40226e-05	0.191242	563	66001	7	CE07805 WBGene00001333 locus:erm-1 membrane protein status:Confirmed UniProt:G5EES2 protein_id:CCD62462.1
F53H1.1	11	13	0.125	8.77754e-05	0.333522	8	9	0.11	5.45719e-05	0.288249	970	109906	7.4	CE27427 WBGene00018776 helicase status:Partially_confirmed UniProt:Q965K2 protein_id:CCD71734.1
R09B3.5	13	13	0.204	0.000560146	0.599558	7	8	0.125	0.00030956	0.333522	152	17637	5.3	CE16310 WBGene00003123 locus:mag-1 MAGO NASHI PROTEIN status:Confirmed UniProt:P49029 protein_id:CAB03239.1
Y38F1A.6	11	13	0.269	0.000183101	0.857804	6	7	0.17	8.85408e-05	0.479108	465	50506	7.2	CE24222 WBGene00012608 Iron-containing alcohol dehydrogenases status:Confirmed UniProt:Q9U2M4 protein_id:CAA21631.2
W09D6.4	3	13	0.284	0.000575285	0.923092	5	5	0.358	0.000198704	1.28034	148	16088	6.3	CE19018 WBGene00012357 status:Partially_confirmed UniProt:Q9XUJ5 protein_id:CAB04943.1
F43E2.8	3	13	0.104	0.000129592	0.270574	4	4	0.079	3.58091e-05	0.199499	657	72289	5.1	CE07244 WBGene00002008 locus:hsp-4 heat shock protein status:Partially_confirmed UniProt:P20163 protein_id:CCD63548.1
E04A4.8	8	12	0.356	0.000436626	1.26986	21	33	0.622	0.0010783	3.18794	180	20959	10.4	CE21392 WBGene00004432 locus:rpl-20 ribosomal protein status:Confirmed UniProt:O44480 protein_id:CCD68709.1
W02B12.3a	11	12	0.263	0.0002519	0.832314	20	28	0.263	0.000527839	0.832314	312	35042	11.3	CE03763 WBGene00004698 locus:rsp-1 pre-mRNA splicing factor like protein status:Confirmed UniProt:Q23121 protein_id:CAA91395.1
F35C11.2	12	12	0.242	0.000197967	0.745822	16	21	0.277	0.000311119	0.892344	397	45098	7.3	CE02209 WBGene00009401 protein-tyrosine phosphatase status:Partially_confirmed UniProt:Q20019 protein_id:CAA90242.1
C32E8.9	8	12	0.354	0.000293257	1.25944	16	18	0.53	0.000395036	2.38844	268	29151	8.5	CE29693 WBGene00016325 status:Confirmed UniProt:P91130 protein_id:CCD66408.1
F27D4.5	5	12	0.221	0.000214734	0.663413	11	16	0.194	0.000257121	0.563148	366	40053	6.7	CE05736 WBGene00006518 locus:tag-173 2-oxoisovalerate dehydrogenase status:Confirmed UniProt:Q93619 protein_id:CAB01970.1
Y37E3.17a	9	12	0.084	9.46901e-05	0.213389	11	15	0.099	0.000106295	0.25603	830	91822	7.5	CE30219 WBGene00021355 status:Confirmed protein_id:CCD73437.1
F39H12.3	9	12	0.305	0.000374251	1.01837	12	14	0.133	0.000392109	0.358313	210	24019	9.2	CE40651 WBGene00018214 status:Confirmed UniProt:Q20199 protein_id:CCD69993.1
F56C9.1	11	12	0.336	0.000236014	1.1677	12	14	0.514	0.000247276	2.26588	333	37791	6.8	CE01319 WBGene00001748 locus:gsp-2 status:Confirmed UniProt:P48727 protein_id:CCD61828.1
F29F11.6a	12	12	0.389	0.000238884	1.44906	11	11	0.422	0.000196651	1.64241	329	37205	6.1	CE20735 WBGene00001747 locus:gsp-1 serine\/threonine protein phosphatase status:Confirmed UniProt:Q27497 protein_id:CAA98273.1
ZK512.2a	9	12	0.099	0.000135974	0.25603	10	10	0.112	0.000101758	0.294196	578	65829	9.5	CE03821 WBGene00013983 RNA helicase status:Partially_confirmed UniProt:P34640 protein_id:CAA80151.1
C01F6.5	12	12	0.184	0.000352434	0.527566	9	9	0.184	0.000237376	0.527566	223	24318	11.3	CE02954 WBGene00000120 locus:aly-1 RNA recognition motif. (aka RRM, RBD, or RNP domain) status:Confirmed UniProt:Q17561 protein_id:CAA92438.1
K02A11.3	10	12	0.202	0.000256002	0.592209	7	8	0.208	0.000153267	0.614359	307	35495	8.6	CE06057 WBGene00010488 placental protein 11 status:Confirmed UniProt:Q21109 protein_id:CAA99880.1
R13A5.12	11	12	0.136	0.000148009	0.367729	7	8	0.089	8.86123e-05	0.227439	531	61626	9.4	CE21123 WBGene00003063 locus:lpd-7 status:Confirmed UniProt:Q95Y89 protein_id:CCD63607.1
Y39A1C.3	11	12	0.408	0.000267322	1.55859	5	7	0.245	0.000140039	0.757924	294	32419	9.5	CE19148 WBGene00000475 locus:cey-4 'Cold-shock' DNA-binding domain status:Confirmed UniProt:G5EDV3 protein_id:CAA19509.1
C09H10.3	10	12	0.209	0.000164077	0.61808	6	6	0.046	7.3674e-05	0.111732	479	52456	8.2	CE02132 WBGene00003831 locus:nuo-1 NADH-ubiquinone oxidoreductase status:Confirmed UniProt:Q17880 protein_id:CAA90435.1
Y65B4BR.5a	11	12	0.441	0.00040304	1.76058	6	6	0.179	0.000180974	0.51008	195	21802	5	CE22740 WBGene00022042 status:Confirmed UniProt:Q86S66 protein_id:CCD71933.1
C14F11.4a	9	12	0.201	0.000204669	0.588547	4	4	0.167	6.12671e-05	0.468926	384	43168	9.5	CE35398 WBGene00015780 status:Confirmed UniProt:B3WFT8 protein_id:CCD64546.1
T07C4.5	10	12	0.485	0.00060456	2.05492	3	4	0.138	0.000180974	0.374042	130	14496	7.8	CE03639 WBGene00011561 locus:ttr-15 Transthyretin-like family status:Confirmed UniProt:Q22288 protein_id:CAA82574.1
Y37D8A.9a	10	12	0.26	0.000234605	0.819701	2	2	0.11	3.51143e-05	0.288249	335	38287	7.1	CE20213 WBGene00003406 locus:mrg-1 status:Confirmed UniProt:Q9XWW2 protein_id:CAA21528.1
T07A9.11	6	11	0.344	0.000549949	1.208	17	56	0.511	0.00251429	2.2434	131	14872	10.7	CE40119 WBGene00004493 locus:rps-24 ribosomal protein status:Confirmed UniProt:Q1XFY9 protein_id:CCD73984.1
T26A5.3	9	11	0.143	0.00015199	0.389953	20	21	0.143	0.000260579	0.389953	474	53839	6.4	CE00702 WBGene00006463 locus:nduf-2.2 NADH-ubiquinone oxidoreductase status:Partially_confirmed UniProt:Q22800 protein_id:CCD63209.1
Y71A12B.23	6	11	0.292	0.000809476	0.958845	11	20	0.146	0.00132172	0.399587	89	9780	9.6	CE45249 WBGene00195227 status:Confirmed UniProt:E0R7K9 protein_id:CBW48330.1
M163.3	6	11	0.135	0.000346362	0.364583	15	19	0.135	0.000537265	0.364583	208	21367	10.9	CE12450 WBGene00001898 locus:his-24 histone H1 status:Confirmed UniProt:P10771 protein_id:CAB01892.1
W01B6.2	6	11	0.189	0.00019684	0.545254	18	19	0.227	0.000305331	0.686553	366	41445	9.3	CE03754 WBGene00012169 serine\/threonine kinase status:Partially_confirmed UniProt:Q23103 protein_id:CAA92625.1
Y49E10.4	9	11	0.131	0.000165237	0.352073	16	17	0.131	0.00022933	0.352073	436	48728	8.2	CE22222 WBGene00013030 Thioredoxin status:Confirmed UniProt:Q9XTU8 protein_id:CAB11548.1
C18B2.5	10	11	0.116	0.000103066	0.306171	12	16	0.189	0.00013463	0.545254	699	77653	6.7	CE30872 WBGene00015956 status:Confirmed protein_id:CCD65077.1
D2024.7	8	11	0.258	0.000320193	0.81134	9	10	0.191	0.000261406	0.552387	225	25951	9.3	CE04296 WBGene00017054 locus:gstk-2 status:Confirmed UniProt:Q18973 protein_id:CCD63360.1
T03F1.9	10	11	0.043	8.31909e-05	0.104079	10	10	0.043	6.79173e-05	0.104079	866	97423	7.6	CE13112 WBGene00001832 locus:hcp-4 status:Confirmed UniProt:G5EDA3 protein_id:CCD67794.1
Y57A10A.26	9	11	0.145	0.000267819	0.396368	10	10	0.405	0.000218648	1.54097	269	30732	8	CE22631 WBGene00013266 status:Confirmed UniProt:Q9NA74 protein_id:CAB55031.1
C56C10.8	10	11	0.441	0.000447474	1.76058	4	9	0.298	0.000328787	0.986095	161	17503	8.8	CE02573 WBGene00002045 locus:icd-1 Transcription factor BTF3 (human) status:Confirmed UniProt:Q18885 protein_id:CCD68179.1
T26A5.9	8	11	0.652	0.000809476	3.48745	6	9	0.438	0.000594772	1.74157	89	10344	7.4	CE00788 WBGene00001005 locus:dlc-1 status:Confirmed UniProt:Q22799 protein_id:CCD63216.1
C15C8.4	10	11	0.203	0.000227985	0.595879	7	8	0.161	0.000148902	0.448772	316	37417	8.4	CE39472 WBGene00007606 Human alpha-2-macroglobulin receptor-associated protein like status:Confirmed UniProt:G5EF26 protein_id:CAA99779.2
F13E9.5	11	11	0.148	0.000226551	0.406048	7	8	0.101	0.000147966	0.261828	318	36850	9.3	CE35472 WBGene00008754 status:Confirmed UniProt:Q19410 protein_id:CAA93408.2
F42G8.12	3	11	0.159	0.000261027	0.442115	6	8	0.149	0.000170482	0.409289	276	29710	8.6	CE17071 WBGene00002162 locus:isp-1 ubiquinol-cytochrome C reductase status:Confirmed UniProt:O44512 protein_id:CCD61411.1
C01G10.7	9	11	0.281	0.000222356	0.909853	6	6	0.157	0.000108919	0.435489	324	36334	6.9	CE07816 WBGene00007234 citrate lyase beta chain status:Confirmed UniProt:Q93167 protein_id:CAB02709.1
C43E11.1	7	11	0.116	0.000124213	0.306171	5	5	0.188	5.07038e-05	0.541701	580	65495	5.1	CE23592 WBGene00016601 locus:acin-1 status:Confirmed UniProt:P91156 protein_id:CCD65149.1
T28D9.2a	9	11	0.154	0.000346362	0.425608	5	5	0.115	0.000141386	0.303167	208	23980	11.9	CE36572 WBGene00004702 locus:rsp-5 splicing factor status:Confirmed UniProt:Q10021 protein_id:CCD72697.1
F58G1.4	8	11	0.538	0.000323064	2.45144	2	3	0.206	7.91252e-05	0.606941	223	24399	6	CE17924 WBGene00010266 locus:dct-18 status:Confirmed UniProt:O62277 protein_id:CAB04526.1
C33G8.2	9	11	0.231	0.000184727	0.702159	2	2	0.095	3.01623e-05	0.244515	390	46671	5.6	CE06911 WBGene00016360 status:Partially_confirmed UniProt:Q18401 protein_id:CCD66526.1
C25A1.4	3	11	0.079	0.000158686	0.199499	1	1	0.053	1.29552e-05	0.129796	454	49345	9.3	CE08369 WBGene00007706 RNA binding protein status:Confirmed UniProt:Q9XVS2 protein_id:CAB02757.1
ZK973.3	7	11	0.171	0.000159741	0.482518	1	1	0.064	1.30413e-05	0.158777	451	50650	7.8	CE24749 WBGene00022832 locus:pdp-1 phosphatase status:Confirmed UniProt:Q9N4M0 protein_id:CCD73565.1
C16A3.9	7	10	0.205	0.000433735	0.603245	13	98	0.205	0.00381722	0.603245	151	17316	10.7	CE04009 WBGene00004482 locus:rps-13 40S ribosomal protein S13 status:Confirmed UniProt:P51404 protein_id:CCD63229.1
F20H11.4	7	10	0.056	0.000146847	0.137627	13	18	0.177	0.000237376	0.503142	446	51747	9	CE20702 WBGene00017647 protein-tyrosine phosphatase status:Confirmed UniProt:O01736 protein_id:CCD69777.1
T02G5.8	9	10	0.091	0.000160919	0.233105	17	18	0.192	0.000260122	0.555966	407	42443	8.6	CE29990 WBGene00002183 locus:kat-1 acetoacetyl-C0A thiolase status:Confirmed UniProt:Q22100 protein_id:CCD69179.1
F10D11.5	8	10	0.079	0.000117163	0.199499	13	14	0.136	0.000147304	0.367729	559	61824	8.8	CE17650 WBGene00008651 status:Partially_confirmed UniProt:O17779 protein_id:CAB02918.1
F25B4.1	7	10	0.189	0.00016292	0.545254	12	14	0.192	0.000204833	0.555966	402	43921	8.4	CE09620 WBGene00017765 aminomethytransferase status:Confirmed UniProt:Q22968 protein_id:CCD64504.1
M01F1.2	9	10	0.238	0.000324228	0.729816	12	13	0.401	0.000378521	1.51768	202	22994	10.8	CE01030 WBGene00004428 locus:rpl-16 L13P family ribosomal protein status:Confirmed UniProt:Q27389 protein_id:CAA86515.1
C33A12.1	9	10	0.247	0.000436626	0.766038	9	12	0.393	0.000470531	1.47172	150	17335	9.3	CE05347 WBGene00007880 NADH-ubiquinone oxidoreductase 13 KD-B subunit status:Confirmed UniProt:Q18359 protein_id:CAA92789.1
F31C3.1	7	10	0.201	0.000321049	0.588547	9	12	0.299	0.000345979	0.990673	204	21927	9	CE17730 WBGene00000881 locus:cyn-5 cyclophillin status:Confirmed UniProt:P52013 protein_id:CAB07192.1
K02E11.1	7	10	0.084	8.98408e-05	0.213389	9	12	0.066	9.68171e-05	0.164126	729	82712	9.3	CE37978 WBGene00010510 locus:ent-3 status:Partially_confirmed UniProt:Q21145 protein_id:CAB01223.2
C25H3.3	8	10	0.473	0.000442527	1.97167	11	11	0.561	0.000437149	2.63915	148	16011	9.2	CE32140 WBGene00016112 status:Confirmed UniProt:Q18187 protein_id:CCD65053.1
T19D12.5	9	10	0.175	0.000181424	0.496236	9	11	0.139	0.000179219	0.377209	361	41443	8.2	CE04980 WBGene00020580 casein kinase I status:Partially_confirmed UniProt:Q22573 protein_id:CCD71844.1
C15A11.2	7	10	0.168	0.000378578	0.472312	10	10	0.139	0.000339979	0.377209	173	19900	9.5	CE08170 WBGene00007597 status:Confirmed UniProt:Q93209 protein_id:CAB01960.1
F43G9.1	7	10	0.198	0.000182944	0.577611	8	10	0.198	0.000164292	0.577611	358	38466	7.4	CE34018 WBGene00009664 locus:idha-1 isocitrate dehydrogenase status:Confirmed UniProt:Q93714 protein_id:CAB02111.2
K07E8.3	4	10	0.229	0.000277517	0.694338	8	10	0.229	0.000249222	0.694338	236	26938	6.8	CE29512 WBGene00019495 locus:sdz-24 status:Confirmed UniProt:O16689 protein_id:CCD72757.1
M03F4.2a	6	10	0.253	0.000174186	0.790606	8	9	0.136	0.000140784	0.367729	376	41778	5.5	CE12358 WBGene00000066 locus:act-4 actin status:Confirmed UniProt:P10986 protein_id:CCD83476.1
F58D5.7	10	10	0.244	0.000253853	0.75388	6	6	0.132	0.000136782	0.355189	258	28763	7	CE25024 WBGene00010246 status:Confirmed UniProt:Q9NLC7 protein_id:CAB70242.1
K09H11.1	10	10	0.07	6.64913e-05	0.174898	5	5	0.04	2.9856e-05	0.0964782	985	111664	8.6	CE21068 WBGene00019599 status:Partially_confirmed UniProt:O01590 protein_id:CCD67873.1
F38H4.8a	9	10	0.208	0.000231427	0.614359	4	4	0.205	8.31327e-05	0.603245	283	30909	8.6	CE17808 WBGene00001151 locus:ech-2 enoyl-CoA hydratase status:Confirmed UniProt:Q20184 protein_id:CAB01180.1
T01G9.6a	7	10	0.329	0.000279889	1.13305	2	2	0.124	5.02704e-05	0.330454	234	26436	5.2	CE18168 WBGene00002196 locus:kin-10 Casein kinase II regulatory subunit status:Confirmed UniProt:P28548 protein_id:CAB00056.1
T20B12.2	5	10	0.085	0.000192629	0.216186	1	1	0.085	1.72989e-05	0.216186	340	36647	9.6	CE01408 WBGene00006542 locus:tbp-1 status:Confirmed UniProt:P32085 protein_id:CCD69071.1
K12H4.3	7	9	0.091	0.000167456	0.233105	16	19	0.295	0.000317475	0.972423	352	40234	9.1	CE00268 WBGene00019678 status:Confirmed UniProt:P34524 protein_id:CCD71195.1
T20F5.3	6	9	0.181	0.000247666	0.51705	12	14	0.155	0.000345979	0.428894	238	26954	9.9	CE40717 WBGene00020625 locus:mrrf-1 status:Confirmed UniProt:P91478 protein_id:CCD67783.1
H05L14.1	9	9	0.084	7.42375e-05	0.213389	13	13	0.123	9.62989e-05	0.327394	794	89743	9.5	CE16168 WBGene00010366 casein kinase status:Partially_confirmed UniProt:G5EEA3 protein_id:CAB16921.1
W09C5.6a	4	9	0.369	0.000483152	1.33884	7	13	0.541	0.000626732	2.47536	122	14261	10.1	CE20168 WBGene00004445 locus:rpl-31 Ribosomal protein L31e status:Confirmed UniProt:Q9U332 protein_id:CAB63331.1
C50D2.9	7	9	0.243	0.000143417	0.749847	8	10	0.119	0.000143106	0.315225	411	45862	8.7	CE36803 WBGene00016812 status:Partially_confirmed UniProt:Q8ITY6 protein_id:CCD65341.1
F58E6.5	7	9	0.168	0.000193897	0.472312	8	10	0.257	0.000193475	0.807174	304	32684	9.2	CE06020 WBGene00010254 status:Confirmed UniProt:Q20981 protein_id:CAA94775.1
F31E8.5	5	9	0.114	0.000124883	0.30017	6	9	0.114	0.00011215	0.30017	472	54422	7.6	CE35516 WBGene00017955 status:Partially_confirmed UniProt:Q19938 protein_id:CCD62856.1
F52E1.7a	6	9	0.349	0.000395601	1.23357	8	9	0.174	0.000355267	0.492794	149	17574	6.7	CE04635 WBGene00002021 locus:hsp-17 heat shock protein status:Confirmed UniProt:Q20660 protein_id:CCD70808.1
M01E11.4	8	9	0.165	0.000108354	0.462177	8	9	0.097	9.73065e-05	0.250259	544	62592	6	CE37032 WBGene00019713 locus:pqn-52 status:Confirmed UniProt:G4SL51 protein_id:CCD71351.1
T04C12.4/5/6	6	9	0.253	0.000156767	0.790606	8	9	0.136	0.000140784	0.367729	376	41796	5.5	CE13148 WBGene00000065 locus:act-3 actin status:Confirmed UniProt:P10983 protein_id:CAB04676.1
C10H11.7	9	9	0.294	0.00033302	0.967886	8	8	0.068	0.000265837	0.169499	177	19557	8.8	CE08096 WBGene00015696 status:Partially_confirmed UniProt:P91035 protein_id:CCD64219.1
C29E4.10	7	9	0.14	0.000106015	0.380384	7	8	0.056	8.46279e-05	0.137627	556	63559	8.3	CE41985 WBGene00016207 status:Partially_confirmed UniProt:Q95QT2 protein_id:CCD66013.1
ZK721.2	7	9	0.136	0.000243573	0.367729	4	8	0.178	0.000194434	0.506607	242	27560	5.5	CE40008 WBGene00006764 locus:unc-27 troponin I status:Confirmed UniProt:Q9GYF1 protein_id:CCD73101.1
M05B5.3	4	9	0.082	0.000146264	0.207814	7	7	0.082	0.000102162	0.207814	403	44042	7.8	CE28625 WBGene00010871 status:Confirmed UniProt:Q21518 protein_id:CAA95835.2
T08G11.2	8	9	0.096	0.000209023	0.247383	7	7	0.096	0.000145998	0.247383	282	32026	8.4	CE13445 WBGene00044684 status:Confirmed UniProt:Q94011 protein_id:CAB02305.1
T10E9.7a	9	9	0.175	0.00013246	0.496236	7	7	0.137	9.25202e-05	0.370882	445	51218	8.6	CE37406 WBGene00020417 locus:nuo-2 NADH-ubiquinone oxidoredutase 30 kd subunit status:Confirmed UniProt:O01602 protein_id:CCD68106.1
Y71F9AL.9	7	9	0.083	0.000187722	0.210598	7	7	0.172	0.000131119	0.485936	314	32186	9.8	CE22858 WBGene00022114 status:Confirmed UniProt:Q9N4I3 protein_id:CCD73504.1
C37A2.7	1	9	0.215	0.000550884	0.64059	5	6	0.589	0.000329812	2.8815	107	10813	4.7	CE30433 WBGene00016493 ribosomal protein status:Confirmed UniProt:O01504 protein_id:CCD66926.1
F13A7.7	7	9	0.128	0.00016465	0.342765	5	6	0.12	9.8575e-05	0.318257	358	41266	6.6	CE19789 WBGene00008725 status:Partially_confirmed UniProt:Q9XTW0 protein_id:CAB07580.1
JC8.3	5	9	0.376	0.00035724	1.37684	4	6	0.376	0.000213878	1.37684	165	17831	9.4	CE17986 WBGene00004424 locus:rpl-12 Ribosomal protein L11 status:Confirmed UniProt:P61866 protein_id:CAB05226.1
JC8.8	7	9	0.225	0.000427134	0.678804	6	6	0.094	0.000255723	0.241652	138	15420	5.2	CE33800 WBGene00010440 locus:ttr-51 Transthyretin-like family status:Confirmed UniProt:O62289 protein_id:CAB05225.2
C03C10.1	9	9	0.126	0.000172858	0.336596	3	5	0.047	8.6241e-05	0.114295	341	39037	9.6	CE00872 WBGene00002202 locus:kin-19 casein Kinase I status:Confirmed UniProt:P42168 protein_id:CAA84685.1
C05D11.11a	9	9	0.209	0.000121786	0.61808	5	5	0.19	6.07607e-05	0.548817	484	53354	8	CE01130 WBGene00003214 locus:mel-32 status:Confirmed UniProt:P50432 protein_id:CCD63201.1
F09E5.15a	6	9	0.221	0.00030228	0.663413	2	4	0.113	0.000120649	0.297179	195	21785	5.8	CE32361 WBGene00006434 locus:prdx-2 status:Confirmed UniProt:Q8IG31 protein_id:CCD68767.1
F53B6.4	7	9	0.143	0.000172353	0.389953	3	3	0.187	5.15933e-05	0.538155	342	36950	10.7	CE10896 WBGene00009959 status:Partially_confirmed UniProt:Q9XVN1 protein_id:CAB03117.1
K04H4.1a	5	9	0.031	3.35103e-05	0.0739894	2	2	0.018	6.68748e-06	0.0423174	1759	171086	4.8	CE36389 WBGene00001263 locus:emb-9 Collagen status:Partially_confirmed UniProt:P17139 protein_id:CAA81584.4
Y60A3A.13a	7	9	0.135	0.0001287	0.364583	1	2	0.057	2.5684e-05	0.14025	458	52724	7.4	CE26224 WBGene00013361 locus:fars-2 status:Confirmed UniProt:G5ECI8 protein_id:CAB60398.3
C43E11.9	7	8	0.322	0.000291084	1.09894	14	20	0.356	0.000653515	1.26986	180	20136	8.1	CE08687 WBGene00016607 status:Confirmed UniProt:P91154 protein_id:CCD65161.1
R10D12.10	7	8	0.127	0.000105423	0.339677	17	19	0.183	0.000224851	0.524053	497	56850	9.5	CE40993 WBGene00011191 serine\/threonine kinase status:Partially_confirmed UniProt:Q9XVK4 protein_id:CAB03241.2
T01B7.5a	8	8	0.258	0.000128735	0.81134	14	14	0.265	0.000202317	0.840772	407	46817	5.5	CE23934 WBGene00011311 status:Confirmed UniProt:Q22046 protein_id:CAA91298.2
C55B7.3	7	8	0.11	0.000151431	0.288249	11	12	0.231	0.000203987	0.702159	346	39847	8.8	CE09014 WBGene00016942 protein-tyrosine phosphatase status:Confirmed UniProt:Q966M2 protein_id:CCD68090.1
F37F2.2	5	8	0.331	0.00032747	1.14289	10	12	0.194	0.000441123	0.563148	160	18060	10	CE32185 WBGene00018159 status:Partially_confirmed UniProt:O61749 protein_id:CCD70777.1
Y55F3AM.3a	8	8	0.052	9.03365e-05	0.127197	7	11	0.083	0.000111548	0.210598	580	64971	10.9	CE29126 WBGene00021921 status:Partially_confirmed UniProt:Q9N368 protein_id:CCD74059.1
C28C12.7a	6	8	0.197	0.000220148	0.573983	10	10	0.109	0.000247128	0.285287	238	27291	7.7	CE29486 WBGene00004995 locus:spp-10 7TM chemoreceptor, spp family status:Confirmed UniProt:Q4JFH6 protein_id:CCD64008.1
Y45G12B.1a	7	8	0.159	7.18727e-05	0.442115	9	10	0.126	8.06809e-05	0.336596	729	79357	6.7	CE21933 WBGene00021562 locus:nuo-5 NADH-ubiquinone reductase status:Confirmed UniProt:Q9N4Y8 protein_id:CCD65491.1
Y46G5A.10	8	8	0.126	7.15781e-05	0.336596	9	10	0.107	8.03503e-05	0.279381	732	84401	9.5	CE37941 WBGene00012901 locus:cnp-2 status:Confirmed UniProt:Q9U2D6 protein_id:CAB60376.3
F08D12.1	8	8	0.083	8.25121e-05	0.210598	9	9	0.11	8.33618e-05	0.288249	635	71414	8.5	CE41557 WBGene00017245 signal recognition particle protein status:Partially_confirmed UniProt:P91240 protein_id:CCD69012.1
F46F11.5	5	8	0.159	0.000415835	0.442115	7	9	0.167	0.000420117	0.468926	126	14486	9.6	CE10604 WBGene00006919 locus:vha-10 vacuolar ATPase G subunit status:Confirmed UniProt:P91303 protein_id:CCD71327.1
K10C9.7	7	8	0.223	0.000194778	0.671091	8	9	0.223	0.000196783	0.671091	269	30556	9.5	CE18048 WBGene00019626 status:Confirmed UniProt:O61890 protein_id:CCD62618.1
Y18D10A.17	5	8	0.124	0.000154103	0.330454	7	9	0.126	0.00015569	0.336596	340	37610	9.2	CE21413 WBGene00012484 locus:car-1 status:Confirmed UniProt:Q9XW17 protein_id:CAA22317.1
ZK637.10	7	8	0.191	0.000104165	0.552387	8	9	0.133	0.000105238	0.358313	503	55046	8.2	CE15373 WBGene00014028 locus:trxr-2 Thioredoxin reductase status:Partially_confirmed UniProt:P30635 protein_id:CAA77459.1
K07C5.6	6	8	0.121	8.09817e-05	0.321296	8	8	0.102	7.27251e-05	0.264736	647	74461	7.1	CE06116 WBGene00010629 Zinc finger, CCHC class status:Confirmed UniProt:Q21278 protein_id:CAA94899.1
Y39G10AR.21	7	8	0.163	0.000112678	0.455459	8	8	0.14	0.000101189	0.380384	465	51520	7.7	CE28981 WBGene00021476 status:Confirmed UniProt:Q95XR2 protein_id:CCD69919.1
B0041.7	8	8	0.083	3.85542e-05	0.210598	7	7	0.03	3.02954e-05	0.0715193	1359	156236	7.5	CE17314 WBGene00006961 locus:xnp-1 helicase status:Confirmed UniProt:Q9U7E0 protein_id:CCD61253.1
C24G6.1	6	8	0.221	0.000245987	0.663413	7	7	0.277	0.000193293	0.892344	213	23703	9	CE17456 WBGene00006376 locus:syp-2 status:Confirmed UniProt:O76388 protein_id:CCD65128.1
C34E10.11	6	8	0.216	0.000205471	0.644372	7	7	0.086	0.000161457	0.21899	255	29120	8.7	CE29031 WBGene00016412 locus:mrps-26 status:Partially_confirmed UniProt:Q95QS3 protein_id:CCD66655.1
R53.5	6	8	0.233	0.000239247	0.710015	6	7	0.196	0.000187998	0.570363	219	24131	8.6	CE03575 WBGene00011274 status:Confirmed UniProt:Q22020 protein_id:CAA91349.1
T27E9.2	5	8	0.333	0.000698602	1.15278	3	7	0.333	0.000548953	1.15278	75	8723	5.2	CE14265 WBGene00012094 ubiquinol-cytochrome c reductase complexn 11 KD protein status:Confirmed UniProt:O45864 protein_id:CAB04873.1
W02B12.2	8	8	0.203	0.00018646	0.595879	7	7	0.157	0.000146518	0.435489	281	32421	11.2	CE03762 WBGene00004699 locus:rsp-2 pre-mRNA splicing factor like protein status:Confirmed UniProt:Q23120 protein_id:CAA91394.1
C04H5.6	6	8	0.057	5.19793e-05	0.14025	4	6	0.055	3.50098e-05	0.135011	1008	114290	6.8	CE15592 WBGene00003392 locus:mog-4 Helicases conserved C-terminal domain status:Confirmed UniProt:O45244 protein_id:CAB03845.1
C34C12.8	7	8	0.283	0.000221077	0.918669	5	6	0.186	0.000148902	0.534617	237	26448	8.3	CE03057 WBGene00007927 GRPE protein status:Confirmed UniProt:Q18421 protein_id:CAA87101.1
F28B12.3	8	8	0.098	8.58937e-05	0.253141	6	6	0.082	5.78522e-05	0.207814	610	67355	9.7	CE02704 WBGene00017895 locus:vrk-1 Protein kinase status:Confirmed UniProt:Q19848 protein_id:CCD61237.1
VW06B3R.1a	4	8	0.227	0.000127793	0.686553	4	6	0.227	8.60728e-05	0.686553	410	42768	8.1	CE20123 WBGene00012158 locus:ucr-2.1 Insulinase (proteinase M16) status:Confirmed UniProt:G5ED31 protein_id:CAB54320.1
Y54E10BR.4	8	8	0.162	0.000143943	0.452112	6	6	0.165	9.69501e-05	0.462177	364	41034	5.6	CE27481 WBGene00021843 status:Confirmed UniProt:Q9N3D3 protein_id:CCD72990.1
Y71F9AL.2	8	8	0.098	0.000102535	0.253141	5	6	0.065	6.90603e-05	0.161449	511	57681	9.6	CE25557 WBGene00022108 protein kinase status:Partially_confirmed UniProt:Q9N4H2 protein_id:CCD73498.1
F53F4.11	7	8	0.138	9.6492e-05	0.374042	5	5	0.105	5.41587e-05	0.273503	543	59887	9.4	CE20849 WBGene00009993 status:Confirmed UniProt:Q20720 protein_id:CAB01204.1
C55A6.9	7	8	0.144	0.000123283	0.393157	4	4	0.122	5.53566e-05	0.324342	425	49898	5.1	CE20614 WBGene00008338 status:Partially_confirmed UniProt:P90783 protein_id:CAB02869.1
F58F12.1	6	8	0.35	0.000321443	1.23872	4	4	0.466	0.000144335	1.92415	163	16927	5	CE01976 WBGene00019061 ATP synthase status:Confirmed UniProt:Q09544 protein_id:CCD72069.1
ZK1248.11	6	8	0.358	0.000260672	1.28034	4	4	0.358	0.000117048	1.28034	201	23188	6	CE02895 WBGene00022881 status:Confirmed UniProt:Q23420 protein_id:CCD72510.1
F35G2.2	7	8	0.337	0.000263292	1.1727	3	3	0.256	8.86679e-05	0.803018	199	21849	8.3	CE05809 WBGene00009436 E.coli YCAC like status:Confirmed UniProt:Q20062 protein_id:CAA93466.1
K09B11.5a	7	8	0.134	8.89561e-05	0.361445	3	3	0.075	2.99574e-05	0.188502	589	66221	9.7	CE19992 WBGene00010712 Eukaryotic protein kinase domain status:Confirmed UniProt:Q9U3B5 protein_id:CAB63235.1
R03A10.4a	6	8	0.111	0.00011881	0.291219	2	3	0.052	4.00111e-05	0.127197	441	49617	7.1	CE29335 WBGene00010984 locus:nkat-3 gluamine-phenylpyruvate transaminase status:Partially_confirmed UniProt:Q8MP09 protein_id:CAA93673.2
Y111B2A.18	4	8	0.132	0.000203082	0.355189	2	3	0.078	6.83912e-05	0.196741	258	28680	10.3	CE31089 WBGene00004700 locus:rsp-3 splicing factor status:Confirmed UniProt:Q9NEW6 protein_id:CAC35847.2
F22D6.9	5	8	0.212	0.000142378	0.629296	2	2	0.101	3.19654e-05	0.261828	368	42652	5.9	CE24913 WBGene00009054 serine\/threonine protein phosphatase status:Confirmed UniProt:Q27494 protein_id:CAA95811.2
T01G9.6b	8	8	0.332	0.000222958	1.14783	2	2	0.123	5.00565e-05	0.327394	235	26565	5.1	CE06343 WBGene00002196 locus:kin-10 KIN-10 casein kinase status:Confirmed UniProt:P28548 protein_id:CAB00053.1
Y37E3.9	7	8	0.16	0.000190528	0.44544	2	2	0.105	4.27756e-05	0.273503	275	29988	7.6	CE26775 WBGene00004014 locus:phb-1 status:Confirmed UniProt:Q9BKU4 protein_id:CCD73430.1
Y39F10C.3	3	8	0.153	0.000422542	0.422329	2	2	0.218	9.48651e-05	0.651962	124	13674	9.4	CE45587 WBGene00206368 status:Confirmed UniProt:G4SN18 protein_id:CCD72770.1
Y111B2A.24	6	8	0.098	9.19214e-05	0.253141	1	1	0.03	1.03187e-05	0.0715193	570	64500	8.8	CE43493 WBGene00013742 status:Partially_confirmed UniProt:Q9BHL0 protein_id:CAC35853.2
F56D12.1	6	7	0.032	8.14312e-05	0.0764652	10	33	0.119	0.00034475	0.315225	563	61752	8.3	CE29047 WBGene00000112 locus:alh-6 aldehyde dehydrogenase status:Confirmed UniProt:G5EC31 protein_id:CCD64341.1
T01E8.8	5	7	0.234	0.000223638	0.713957	10	21	0.234	0.000602509	0.713957	205	23407	9.4	CE34977 WBGene00011335 status:Partially_confirmed UniProt:Q7YWV0 protein_id:CAE17927.1
K12D12.1	6	7	0.044	3.01617e-05	0.106624	15	17	0.065	6.57815e-05	0.161449	1520	172333	8.5	CE06184 WBGene00010785 locus:top-2 DNA topoisomerase II status:Partially_confirmed UniProt:Q23670 protein_id:CAA88867.1
C17G10.8	7	7	0.096	0.000109679	0.247383	16	16	0.206	0.000225134	0.606941	418	45476	8.8	CE02490 WBGene00000970 locus:dhs-6 Alcohol dehydrogenase status:Confirmed UniProt:Q09979 protein_id:CCD64960.1
Y69E1A.4	7	7	0.235	0.000122255	0.717908	12	15	0.197	0.000235266	0.573983	375	43031	8.1	CE22811 WBGene00013476 Ser\/Thr protein phosphatase status:Confirmed UniProt:Q9XW33 protein_id:CAA22262.1
Y106G6H.5	6	7	0.08	5.36208e-05	0.202264	12	13	0.106	8.94284e-05	0.276439	855	94942	6.6	CE32511 WBGene00013718 status:Partially_confirmed UniProt:Q9U300 protein_id:CAB63337.2
C34G6.3	7	7	0.231	0.000378891	0.702159	11	12	0.273	0.000583303	0.874995	121	13292	9.4	CE08575 WBGene00016420 status:Confirmed UniProt:O01496 protein_id:CCD66684.1
C37C3.2a	5	7	0.096	0.000105151	0.247383	6	11	0.151	0.00014839	0.415794	436	48787	5.4	CE27367 WBGene00016496 status:Confirmed UniProt:Q22918 protein_id:CCD66940.1
Y39A3CL.7a	6	7	0.058	9.53135e-05	0.142878	8	11	0.056	0.000134507	0.137627	481	55135	9.2	CE42189 WBGene00021443 status:Partially_confirmed UniProt:Q965X1 protein_id:CCD73781.1
C06B8.8	7	7	0.257	0.00065494	0.807174	10	10	0.471	0.000840234	1.95801	70	8077	10	CE20485 WBGene00004452 locus:rpl-38 status:Confirmed UniProt:O17570 protein_id:CAB03853.1
F42C5.5	7	7	0.136	0.000141937	0.367729	9	10	0.136	0.000182094	0.367729	323	37426	5.7	CE04558 WBGene00018347 status:Partially_confirmed UniProt:Q20324 protein_id:CCD63347.1
T04A8.8	6	7	0.174	0.000139774	0.492794	9	10	0.11	0.000179318	0.288249	328	37190	4.6	CE01077 WBGene00011410 status:Confirmed UniProt:Q22144 protein_id:CAA84734.1
T04A8.6	6	7	0.075	0.000149335	0.188502	6	9	0.101	0.000172426	0.261828	307	33919	10.8	CE01075 WBGene00011408 ribonuleoprotein status:Confirmed UniProt:Q22135 protein_id:CAA84724.1
Y116A8C.42	6	7	0.154	0.000337101	0.425608	7	9	0.154	0.000389226	0.425608	136	14812	10.8	CE23346 WBGene00004914 locus:snr-1 small nuclear ribonuclearprotein SM D3 status:Confirmed UniProt:Q17348 protein_id:CAB55132.1
B0412.4	7	7	0.179	0.000818674	0.51008	8	8	0.196	0.000840234	0.570363	56	6554	10.2	CE26849 WBGene00004498 locus:rps-29 40S ribosomal protein S29 status:Confirmed UniProt:P90983 protein_id:CCD61868.1
D1037.3	7	7	0.329	0.000269681	1.13305	8	8	0.441	0.000276783	1.76058	170	19593	5.1	CE20622 WBGene00001501 locus:ftn-2 ferritin status:Confirmed UniProt:Q9TYS3 protein_id:CCD68350.1
F20D6.6	4	7	0.165	0.000145082	0.462177	7	8	0.184	0.000148902	0.527566	316	36414	7.7	CE41894 WBGene00017636 serine\/threoninie protein phophatase status:Confirmed UniProt:Q19646 protein_id:CCD68329.1
F28F8.2	7	7	0.147	7.41841e-05	0.402814	8	8	0.173	7.61377e-05	0.489361	618	69750	7.9	CE09756 WBGene00009221 locus:acs-2 long-chain-fatty-acid-CoA ligase status:Confirmed UniProt:O18693 protein_id:CAB03012.1
F42C5.10	5	7	0.078	3.54843e-05	0.196741	6	8	0.11	3.64188e-05	0.288249	1292	148453	6.3	CE28393 WBGene00018350 locus:ttm-4 status:Confirmed UniProt:Q20330 protein_id:CCD63351.1
H14A12.2a	6	7	0.056	9.15085e-05	0.137627	7	8	0.244	9.39184e-05	0.75388	501	53647	7.9	CE11580 WBGene00001503 locus:fum-1 fumarase status:Confirmed UniProt:O17214 protein_id:CCD72341.1
T25C8.2	6	7	0.173	0.000122255	0.489361	8	8	0.136	0.000125475	0.367729	375	41873	5.7	CE16463 WBGene00000067 locus:act-5 Actins status:Confirmed UniProt:O45815 protein_id:CAB05817.1
Y105E8A.16	6	7	0.256	0.000391844	0.803018	6	8	0.368	0.000402163	1.33346	117	13234	9.8	CE29835 WBGene00004489 locus:rps-20 status:Confirmed UniProt:Q8WQA8 protein_id:CAD21665.1
Y57G11C.16	6	7	0.247	0.0002977	0.766038	5	8	0.156	0.00030554	0.432188	154	17771	10.5	CE14956 WBGene00004487 locus:rps-18 ribosomal protein S13 status:Confirmed UniProt:O18240 protein_id:CAB16517.1
ZK666.8	7	7	0.228	0.000117253	0.690441	8	8	0.197	0.00012034	0.573983	391	44692	9.6	CE43359 WBGene00014048 serine\/threonine kinase status:Confirmed UniProt:Q23566 protein_id:CAA88987.2
C01F1.1	6	7	0.046	9.53135e-05	0.111732	7	7	0.046	8.55956e-05	0.111732	481	54464	6	CE06742 WBGene00015296 dna binding protein status:Confirmed UniProt:Q17558 protein_id:CCD62404.1
C35E7.9	5	7	0.279	0.000152312	0.901078	6	7	0.299	0.000136782	0.990673	301	34339	8.9	CE17522 WBGene00016461 status:Confirmed UniProt:O61765 protein_id:CCD66815.1
C46A5.1	2	7	0.062	9.2245e-05	0.153453	7	7	0.113	8.284e-05	0.297179	497	56581	9.7	CE08751 WBGene00016698 protein-tyrosine phosphatase status:Partially_confirmed UniProt:Q18652 protein_id:CCD66587.1
F02E8.1	3	7	0.125	0.000150314	0.333522	4	7	0.079	0.000134988	0.199499	305	34937	8.7	CE07016 WBGene00000207 locus:asb-2 ATP synthase B chain status:Confirmed UniProt:Q19126 protein_id:CCD83382.1
B0513.3a	4	7	0.129	0.000739448	0.34586	4	6	0.129	0.000569191	0.34586	62	7227	11.7	CE15559 WBGene00004443 locus:rpl-29 60S ribosomal protein L29 status:Confirmed UniProt:O45226 protein_id:CAB05115.1
D2096.8	7	7	0.288	0.000145082	0.940886	5	6	0.149	0.000111677	0.409289	316	35665	4.6	CE04306 WBGene00017075 locus:nap-1 status:Confirmed UniProt:Q19007 protein_id:CCD68513.1
F25E5.8a	6	7	0.362	0.000195088	1.30144	4	6	0.255	0.00015017	0.798871	235	25909	7.8	CE07142 WBGene00017789 status:Confirmed protein_id:CCD65093.1
M18.7a	7	7	0.283	0.000191024	0.918669	6	6	0.288	0.000147041	0.940886	240	25696	10.3	CE06198 WBGene00000122 locus:aly-3 RNA recognition motif. (aka RRM, RBD, or RNP domain) status:Confirmed UniProt:Q21559 protein_id:CAA92829.1
R07G3.5	7	7	0.176	0.000161429	0.499685	5	6	0.173	0.00012426	0.489361	284	32490	8.9	CE31979 WBGene00019941 locus:pgam-5 status:Confirmed UniProt:Q09422 protein_id:CCD70516.1
E02D9.1b	7	7	0.178	0.000145542	0.506607	5	5	0.076	9.33594e-05	0.191242	315	33159	8.5	CE08610 WBGene00017098 status:Confirmed UniProt:Q8MXD9 protein_id:CCD66930.1
F02A9.2a	7	7	0.099	0.0002519	0.25603	5	5	0.099	0.000161583	0.25603	182	20109	7.6	CE00133 WBGene00001385 locus:far-1 O. volvulus 20Kd antigenic peptide status:Confirmed UniProt:P34382 protein_id:CAA79616.1
F25B3.6	7	7	0.078	7.47892e-05	0.196741	5	5	0.116	4.79742e-05	0.306171	613	67804	9.4	CE09619 WBGene00009103 status:Confirmed UniProt:G5EBY0 protein_id:CAA94759.1
F37C12.9	6	7	0.362	0.000301617	1.30144	3	5	0.25	0.000193475	0.778279	152	16249	10.4	CE00821 WBGene00004483 locus:rps-14 Ribosomal protein S14 status:Confirmed UniProt:P48150 protein_id:CCD70739.1
H13N06.6a	3	7	0.034	7.83688e-05	0.081434	2	5	0.043	5.02704e-05	0.104079	585	66754	6.7	CE31553 WBGene00006541 locus:tbh-1 Copper type II, ascorbate-dependent monooxygenase status:Confirmed UniProt:Q9XTQ6 protein_id:CAB17071.2
F11A3.2a	5	7	0.098	8.6665e-05	0.253141	3	4	0.032	4.44736e-05	0.0764652	529	58191	8.5	CE05586 WBGene00008670 guanine nucleotide exchange factor status:Confirmed UniProt:G5EFF9 protein_id:CAA94752.1
F36A2.14	5	7	0.079	0.000145082	0.199499	3	4	0.146	7.44511e-05	0.399587	316	35660	9.9	CE37233 WBGene00023490 status:Partially_confirmed UniProt:Q65ZA8 protein_id:CAH19097.1
K07C5.3	6	7	0.118	9.29935e-05	0.3122	3	4	0.051	4.77212e-05	0.124605	493	56519	5.7	CE06113 WBGene00010626 DNA ligase like domain status:Confirmed UniProt:Q21275 protein_id:CAA94896.1
T14D7.1	6	7	0.121	0.000113199	0.321296	4	4	0.044	5.80903e-05	0.106624	405	43954	8.2	CE23985 WBGene00011767 serine-pyruvate aminotransferase status:Confirmed UniProt:Q94055 protein_id:CAB03364.2
T28H10.3	6	7	0.084	9.92333e-05	0.213389	4	4	0.045	5.09233e-05	0.109175	462	53238	6.3	CE14367 WBGene00012144 vacuolar processing enzyme like status:Confirmed UniProt:G5EBF4 protein_id:CAA99935.1
ZK973.6	6	7	0.013	5.36522e-06	0.0303861	4	4	0.007	2.75325e-06	0.0162487	8545	956499	4.8	CE33588 WBGene00000140 locus:anc-1 status:Confirmed UniProt:Q9N4M4 protein_id:CCD73568.1
F08B6.4a	7	7	0.08	8.1143e-05	0.202264	2	3	0.048	3.12299e-05	0.116863	565	62728	9.1	CE20658 WBGene00006819 locus:unc-87 calponin status:Confirmed UniProt:P37806 protein_id:CCD66936.1
F48C1.7	4	7	0.217	0.00015333	0.648162	3	3	0.224	5.90131e-05	0.674943	299	35150	7.8	CE10744 WBGene00004965 locus:spe-11 status:Confirmed UniProt:P54217 protein_id:CCD62474.1
Y73F8A.20	4	7	0.078	8.47426e-05	0.196741	2	3	0.043	3.26154e-05	0.104079	541	61580	10.3	CE22992 WBGene00013526 status:Partially_confirmed UniProt:Q9NA52 protein_id:CAB60548.1
ZC250.5	4	7	0.127	0.000224734	0.339677	2	3	0.127	8.64947e-05	0.339677	204	22555	8	CE40795 WBGene00045306 status:Confirmed UniProt:A3KFD7 protein_id:CCD71246.1
C07E3.2	7	7	0.063	6.412e-05	0.156112	2	2	0.063	1.64521e-05	0.156112	715	81994	6.7	CE15606 WBGene00007413 locus:pro-2 status:Confirmed UniProt:O17580 protein_id:CAA90103.1
C17G10.5	3	7	0.108	0.0001603	0.282331	2	2	0.115	4.11303e-05	0.303167	286	31037	6.2	CE06846 WBGene00003097 locus:lys-8 status:Confirmed UniProt:Q09975 protein_id:CCD64956.1
C29H12.1	5	7	0.125	8.95425e-05	0.333522	2	2	0.041	2.29752e-05	0.0990058	512	58856	8.3	CE17479 WBGene00004680 locus:rars-2 arginyl-tRNA synthetase status:Confirmed UniProt:Q18316 protein_id:CCD66104.1
C43C3.1	6	7	0.075	5.90796e-05	0.188502	2	2	0.066	1.51589e-05	0.164126	776	89051	7	CE01523 WBGene00002067 locus:ifp-1 intermediate filament protein status:Confirmed UniProt:Q09501 protein_id:CAA87328.1
F29D10.4	6	7	0.055	4.1678e-05	0.135011	2	2	0.016	1.06939e-05	0.0375284	1100	124886	9	CE05763 WBGene00002035 locus:hum-1 myosin status:Confirmed UniProt:Q19901 protein_id:CAB00095.1
Y37E3.10	4	7	0.096	0.000134052	0.247383	2	2	0.096	3.43956e-05	0.247383	342	38898	4.8	CE29373 WBGene00021351 status:Confirmed UniProt:Q9BKU3 protein_id:CCD73431.1
Y67D2.3	6	7	0.231	0.000293883	0.702159	2	2	0.34	7.54056e-05	1.18776	156	16822	9.5	CE27308 WBGene00022053 status:Confirmed UniProt:Q9BKQ9 protein_id:CCD73028.1
C26D10.1	7	7	0.121	8.05725e-05	0.321296	1	1	0.065	1.03368e-05	0.161449	569	61485	5.5	CE03024 WBGene00004304 locus:ran-3 regulator of chromosome condensation status:Confirmed UniProt:Q18211 protein_id:CAA91119.1
F37E3.3	5	7	0.072	0.000109417	0.180321	1	1	0.038	1.40373e-05	0.0914403	419	47759	7	CE09999 WBGene00018158 status:Confirmed UniProt:O01765 protein_id:CCD70768.1
F40F8.11a	5	7	0.136	9.71309e-05	0.367729	1	1	0.057	1.24611e-05	0.14025	472	51651	9.7	CE40359 WBGene00044916 status:Confirmed UniProt:Q0G828 protein_id:CAL36504.1
R11A5.4a	3	7	0.067	7.01006e-05	0.16681	1	1	0.018	8.99333e-06	0.0423174	654	73432	6.2	CE12728 WBGene00011232 phosphoenolpyruvate carboxykinase status:Confirmed UniProt:O02286 protein_id:CAB05600.1
F22D6.5	6	6	0.157	5.0705e-05	0.435489	17	19	0.192	0.000144195	0.555966	775	90950	8.7	CE05686 WBGene00004186 locus:prpf-4 serine\/threonine kinase status:Confirmed UniProt:Q19727 protein_id:CAA95814.1
Y22D7AL.10	4	6	0.148	0.000363855	0.406048	11	17	0.639	0.000925814	3.35512	108	11850	9.3	CE27242 WBGene00021248 status:Confirmed UniProt:Q965Q1 protein_id:CCD73751.1
ZK1290.6	6	6	0.118	7.75077e-05	0.3122	10	17	0.122	0.000197215	0.324342	507	55582	11.3	CE36069 WBGene00022888 locus:rnh-1.1 status:Partially_confirmed UniProt:Q09633 protein_id:CCD65937.1
C01F6.6a	5	6	0.071	8.41464e-05	0.177606	11	16	0.133	0.000201512	0.358313	467	52066	6.3	CE30847 WBGene00006438 locus:tag-60 PDZ domain (Also known as DHR or GLGF). status:Confirmed UniProt:G5EDM4 protein_id:CAA92439.3
F10G2.7	4	6	0.099	5.83032e-05	0.25603	13	14	0.073	0.000122171	0.183042	674	77884	7.6	CE09334 WBGene00017366 status:Partially_confirmed UniProt:Q22958 protein_id:CCD62815.1
Y45F10D.9	5	6	0.124	7.98707e-05	0.330454	14	14	0.159	0.000167364	0.442115	492	56038	5.6	CE16647 WBGene00012888 locus:sas-6 status:Confirmed UniProt:O62479 protein_id:CAA16384.1
Y57G7A.5	5	6	0.213	0.000161051	0.633052	10	13	0.156	0.000313366	0.432188	244	28419	5.2	CE19634 WBGene00021968 status:Partially_confirmed UniProt:O76621 protein_id:CCD71446.1
T01C3.6	2	6	0.201	0.000272891	0.588547	5	12	0.361	0.000490137	1.29615	144	16316	10.3	CE12918 WBGene00004485 locus:rps-16 40S ribosomal protein S16 status:Confirmed UniProt:Q22054 protein_id:CAB01658.1
C38D4.3	6	6	0.05	2.20271e-05	0.122018	7	9	0.049	2.96719e-05	0.119438	1784	200845	5.2	CE36378 WBGene00003210 locus:mel-28 status:Confirmed UniProt:Q18508 protein_id:CAA86316.2
Y49A3A.5	4	6	0.255	0.000204669	0.798871	6	9	0.255	0.000275702	0.798871	192	20711	7.8	CE22213 WBGene00000877 locus:cyn-1 Peptidyl-prolyl cis-trans isomerase status:Confirmed UniProt:P52009 protein_id:CAA22075.1
F47C12.4	5	6	0.106	6.83415e-05	0.276439	7	8	0.092	8.18315e-05	0.235947	575	65870	6.5	CE10676 WBGene00018548 locus:clec-79 clec family, C-type lectin status:Partially_confirmed UniProt:Q20528 protein_id:CCD71379.1
T14G8.3a	6	6	0.086	4.26671e-05	0.21899	6	8	0.094	5.10892e-05	0.241652	921	104675	5.2	CE37407 WBGene00011771 heat shock protein status:Confirmed UniProt:Q22515 protein_id:CAA91809.2
T27A3.7	5	6	0.075	0.000105352	0.188502	8	8	0.121	0.000126148	0.321296	373	42561	8.2	CE14229 WBGene00020843 status:Confirmed UniProt:P91501 protein_id:CCD72007.1
Y38H6C.15	5	6	0.319	0.000212413	1.08449	6	8	0.33	0.000254341	1.13796	185	20556	9.3	CE19109 WBGene00012627 status:Partially_confirmed UniProt:Q9XX46 protein_id:CAA20993.1
Y65B4A.7	4	6	0.269	0.0002519	0.857804	7	8	0.269	0.000301623	0.857804	156	17756	8.4	CE25530 WBGene00022030 status:Confirmed UniProt:Q9BL58 protein_id:CCD71924.1
ZK813.3	4	6	0.51	0.000250295	2.23594	7	8	0.535	0.000299701	2.42768	157	17276	9.7	CE41093 WBGene00022822 status:Confirmed UniProt:Q23604 protein_id:CCD63040.1
F25G6.8	4	6	0.155	0.000338762	0.428894	6	7	0.155	0.000354926	0.428894	116	13203	9.9	CE09644 WBGene00017799 status:Confirmed UniProt:O16927 protein_id:CCD64109.1
F47B3.4	5	6	0.214	0.000139845	0.636817	7	7	0.292	0.000146518	0.958845	281	31934	8.9	CE10622 WBGene00018528 status:Partially_confirmed UniProt:O01553 protein_id:CCD70219.1
R186.7	6	6	0.153	0.000109461	0.422329	7	7	0.114	0.000114684	0.30017	359	42455	5.4	CE27772 WBGene00011308 status:Confirmed UniProt:Q95ZQ5 protein_id:CAC42335.1
Y57A10A.23	5	6	0.258	0.000211271	0.81134	6	7	0.258	0.000221352	0.81134	186	21468	8.5	CE22626 WBGene00013263 status:Confirmed UniProt:Q9NA78 protein_id:CAB55026.1
C27B7.1a	6	6	0.202	0.00012595	0.592209	3	6	0.103	0.000113108	0.267652	312	35874	4.2	CE27804 WBGene00005007 locus:spr-2 SET protein status:Confirmed UniProt:Q18240 protein_id:CAA90979.2
Y57G11C.12b	5	6	0.298	0.000299972	0.986095	2	6	0.221	0.000269388	0.663413	131	15048	10	CE14948 WBGene00013308 locus:nuo-3 NADH-ubiquinone oxidoreductase status:Confirmed UniProt:O18236 protein_id:CAB16513.1
B0395.3	6	6	0.129	6.40006e-05	0.34586	5	5	0.077	4.78961e-05	0.193988	614	68895	8.6	CE02944 WBGene00007175 choline O-acetyltransferase status:Partially_confirmed UniProt:Q17499 protein_id:CAA92218.1
F49E2.5	4	6	0.102	3.5724e-05	0.264736	5	5	0.085	2.67347e-05	0.216186	1100	121658	8.7	CE38368 WBGene00009888 status:Confirmed UniProt:Q565D1 protein_id:CAI79255.1
F58E10.3a	5	6	0.143	7.0047e-05	0.389953	5	5	0.098	5.2421e-05	0.253141	561	60431	9.2	CE18785 WBGene00010260 ATP-dependent helicase (DEAD box) status:Confirmed UniProt:Q9XUW5 protein_id:CAB04518.1
K06A5.3	6	6	0.386	0.000271009	1.4322	5	5	0.283	0.000202815	0.918669	145	16812	8.5	CE11772 WBGene00019431 status:Partially_confirmed UniProt:O44550 protein_id:CCD68113.1
T23D8.4	6	6	0.061	4.37599e-05	0.1508	4	4	0.021	2.61988e-05	0.0495424	898	103843	6.1	CE18958 WBGene00001226 locus:eif-3.C status:Confirmed UniProt:O02328 protein_id:CAB03403.1
ZK546.14a	6	6	0.072	8.3255e-05	0.180321	4	4	0.083	4.98444e-05	0.210598	472	54262	9.4	CE02914 WBGene00022765 status:Confirmed UniProt:Q23525 protein_id:CCD73224.1
C16C10.6	4	6	0.161	0.000100246	0.448772	3	3	0.122	4.50125e-05	0.324342	392	45100	9.2	CE01497 WBGene00007627 locus:ccdc-55 status:Confirmed UniProt:Q09252 protein_id:CAA86744.1
F10B5.1	6	6	0.21	0.000183628	0.62181	3	3	0.173	8.24529e-05	0.489361	214	24749	10.3	CE01543 WBGene00004421 locus:rpl-10 ribosomal protein L10 (QM protein) status:Confirmed UniProt:Q09533 protein_id:CAA88308.1
F11C3.3	5	6	0.055	2.00185e-05	0.135011	3	3	0.022	8.98875e-06	0.0519619	1963	224753	5.7	CE09349 WBGene00006789 locus:unc-54 myosin heavy chain status:Partially_confirmed UniProt:P02566 protein_id:CAB04089.1
R05D11.7	6	6	0.213	0.000253525	0.633052	3	3	0.297	0.000113838	0.981527	155	18910	11.4	CE06242 WBGene00011035 locus:snrp-27 status:Confirmed UniProt:Q21739 protein_id:CAA99894.1
T27E9.1a	6	6	0.143	0.000130988	0.389953	3	3	0.103	5.88164e-05	0.267652	300	33045	9.7	CE14263 WBGene00006439 locus:ant-1.1 ADP\/ATP carrier protein status:Confirmed UniProt:O45865 protein_id:CAB04874.1
Y18D10A.5	5	6	0.108	0.000108554	0.282331	3	3	0.108	4.87429e-05	0.282331	362	40882	8.8	CE21401 WBGene00001746 locus:gsk-3 Eukaryotic protein kinase domain status:Confirmed UniProt:Q9U2Q9 protein_id:CAA22311.1
Y1A5A.1	6	6	0.333	0.000204669	1.15278	3	3	0.234	9.19006e-05	0.713957	192	22478	8.2	CE20175 WBGene00012379 LIM domain containing proteins (2 domains) status:Partially_confirmed UniProt:Q9XXT7 protein_id:CAA15978.1
Y41E3.4	5	6	0.075	4.99954e-05	0.188502	3	3	0.057	2.2449e-05	0.14025	786	88262	7.7	CE18372 WBGene00001336 locus:qars-1 tRNA synthetases class I (E and Q) status:Partially_confirmed UniProt:O62431 protein_id:CAB08998.1
Y94H6A.10	3	6	0.16	0.000217107	0.44544	3	3	0.16	9.74857e-05	0.44544	181	20866	5.9	CE36575 WBGene00022382 status:Confirmed UniProt:Q75MI6 protein_id:CCD74211.1
ZK673.6	5	6	0.194	0.000138368	0.563148	3	3	0.116	6.213e-05	0.306171	284	32930	9.2	CE01718 WBGene00014062 status:Confirmed UniProt:Q09378 protein_id:CAA88481.1
ZK945.3	6	6	0.067	5.13007e-05	0.16681	3	3	0.069	2.30351e-05	0.172195	766	86955	9.3	CE01734 WBGene00014165 locus:puf-12 pumilio-repeat like domain status:Confirmed UniProt:Q09622 protein_id:CAA88437.1
F09G8.3	5	6	0.107	0.000100246	0.279381	2	2	0.036	3.00084e-05	0.0864257	392	43693	9.6	CE24890 WBGene00017319 locus:mrps-9 status:Confirmed UniProt:P34388 protein_id:CCD62643.1
T13F2.2	6	6	0.137	0.000316906	0.370882	1	2	0.129	9.48651e-05	0.34586	124	14446	9.1	CE13621 WBGene00011743 single-stranded DNA binding protein P9 status:Confirmed UniProt:Q94045 protein_id:CAB03353.1
W06H3.3	6	6	0.068	5.84767e-05	0.169499	2	2	0.074	1.75049e-05	0.185769	672	75244	6.4	CE29830 WBGene00012316 CTP SYNTHASE (EC 6.3.4.2) (UTP--AMMONIA LIGASE) (CTP SYNTHETASE) status:Partially_confirmed UniProt:G5EC98 protein_id:CAA16517.2
Y106G6H.2	5	6	0.15	6.08303e-05	0.412538	1	2	0.045	1.82094e-05	0.109175	646	71648	9	CE20412 WBGene00003902 locus:pab-1 RNA recognition motif. (aka RRM, RBD, or RNP domain) \; Poly-adenylate binding protein, unique domain. status:Confirmed UniProt:Q9U302 protein_id:CAA21572.1
Y77E11A.13a	6	6	0.188	0.000125548	0.541701	2	2	0.109	3.75824e-05	0.285287	313	34692	7	CE25614 WBGene00003806 locus:npp-20 status:Confirmed UniProt:Q9N4A7 protein_id:CCD72599.1
C36E6.5	5	6	0.353	0.000231155	1.25424	1	1	0.106	3.45979e-05	0.276439	170	18603	5.2	CE20542 WBGene00003370 locus:mlc-2 status:Confirmed UniProt:P19626 protein_id:CCD66902.1
F21H7.2	6	6	0.14	7.73551e-05	0.380384	1	1	0.039	1.1578e-05	0.0939563	508	55660	9.4	CE15875 WBGene00009028 status:Partially_confirmed UniProt:G5EBQ6 protein_id:CAB07594.1
F38H4.5	5	6	0.102	0.000138368	0.264736	1	1	0.067	2.071e-05	0.16681	284	32292	7	CE10066 WBGene00009549 status:Partially_confirmed UniProt:Q20180 protein_id:CAB01173.1
K04G2.1	6	6	0.08	0.000157186	0.202264	1	1	0.08	2.35266e-05	0.202264	250	27580	9.1	CE16227 WBGene00010560 locus:iftb-1 translational initiation factor 2 beta subunit status:Confirmed UniProt:Q21230 protein_id:CAB00049.1
Y51H7C.9	5	6	0.127	8.77151e-05	0.339677	1	1	0.087	1.31287e-05	0.2218	448	48619	8.5	CE26153 WBGene00021787 status:Partially_confirmed UniProt:Q95XY8 protein_id:CCD71795.1
ZC204.12	5	6	0.21	0.000155938	0.62181	1	1	0.095	2.33398e-05	0.244515	252	28266	5.9	CE15106 WBGene00022562 status:Confirmed UniProt:P91544 protein_id:CCD63693.1
E03A3.4	5	5	0.321	0.00024438	1.09411	28	48	0.343	0.00210686	1.20293	134	15286	11	CE44880 WBGene00001944 locus:his-70 histone H3 status:Partially_confirmed UniProt:Q27490 protein_id:CAA86229.2
K11H12.2	5	5	0.127	0.000160524	0.339677	19	22	0.186	0.000634294	0.534617	204	24125	11.6	CE12148 WBGene00004427 locus:rpl-15 60S ribosomal protein L15 status:Confirmed UniProt:P91374 protein_id:CCD70971.1
F54D8.2	2	5	0.141	0.000255836	0.383566	12	19	0.391	0.000873056	1.46037	128	14743	9.5	CE01308 WBGene00006519 locus:tag-174 Cytochrome C oxidase status:Confirmed UniProt:Q20779 protein_id:CCD67407.1
C37A2.3	4	5	0.158	7.40882e-05	0.438799	5	16	0.075	0.00021291	0.188502	442	48569	8.8	CE08612 WBGene00016491 locus:acdh-5 acyl-CoA dehydrogenase status:Confirmed UniProt:O01502 protein_id:CCD66920.1
F36H12.9/R13H9.6	5	5	0.097	8.61763e-05	0.250259	10	15	0.1	0.00023217	0.258925	380	43405	9.1	CE09980 WBGene00018123 status:Partially_confirmed UniProt:O76711 protein_id:CCD70666.1
F45G2.4	4	5	0.178	0.000112147	0.506607	12	13	0.092	0.000261854	0.235947	292	32803	5.3	CE16047 WBGene00009732 status:Confirmed UniProt:O62246 protein_id:CAB07613.1
W09C3.2	3	5	0.05	7.11891e-05	0.122018	4	13	0.028	0.00016622	0.0665962	460	52124	10.3	CE14746 WBGene00021110 status:Partially_confirmed UniProt:P91531 protein_id:CCD64233.1
ZK652.4	5	5	0.187	0.000266236	0.538155	13	13	0.195	0.000621637	0.566751	123	14195	11.3	CE00450 WBGene00004449 locus:rpl-35 60S ribosomal protein L35 status:Confirmed UniProt:P34662 protein_id:CCD62549.1
F49E12.1	4	5	0.104	4.99954e-05	0.270574	9	10	0.136	8.9796e-05	0.367729	655	73497	8.4	CE03378 WBGene00009897 peroxidase status:Confirmed UniProt:Q20616 protein_id:CAA91388.1
F56A8.3a	3	5	0.061	7.37545e-05	0.1508	9	10	0.101	0.000132469	0.261828	444	49409	9.6	CE28340 WBGene00010139 Leucine Rich Repeat (2 copies) (2 domains) status:Confirmed UniProt:Q95ZS5 protein_id:CAC42304.1
K02F3.10	5	5	0.154	0.00016292	0.425608	6	10	0.154	0.000292619	0.425608	201	22082	7.8	CE01346 WBGene00019333 locus:moma-1 status:Confirmed UniProt:Q21154 protein_id:CCD61877.1
T02H6.11	5	5	0.362	0.0002519	1.30144	10	10	0.208	0.000452434	0.614359	130	15120	8.4	CE21147 WBGene00020181 ubiquinol-cytochrome c reductase complex subunit status:Confirmed UniProt:Q9N5E4 protein_id:CCD73582.1
T05H10.6a	3	5	0.141	8.24861e-05	0.383566	6	10	0.224	0.000148152	0.674943	397	43792	7.5	CE01643 WBGene00011510 locus:pdha-1 pyruvate dehydrogenase E1 alpha subunit status:Confirmed UniProt:P52899 protein_id:CAA87793.1
ZK813.2	5	5	0.149	0.000270636	0.409289	10	10	0.165	0.000486086	0.462177	121	13898	9.1	CE05111 WBGene00022821 status:Confirmed UniProt:Q23605 protein_id:CCD63035.1
Y106G6A.4	5	5	0.385	0.000163735	1.42661	6	9	0.395	0.000264674	1.48313	200	21900	6.1	CE41278 WBGene00013696 status:Confirmed UniProt:G5EF57 protein_id:CAA21597.3
Y57G11B.3	5	5	0.23	0.000163735	0.698244	9	9	0.275	0.000264674	0.883649	200	23092	8.8	CE42648 WBGene00013296 Ubiquitin carboxyl-terminal hydrolases family 2 status:Partially_confirmed UniProt:O18226 protein_id:CAB16501.3
B0511.6	5	5	0.077	6.01967e-05	0.193988	8	8	0.114	8.64947e-05	0.30017	544	61276	9	CE26853 WBGene00015232 helicase status:Confirmed UniProt:O61815 protein_id:CCD62102.1
K08A2.2	5	5	0.138	9.38309e-05	0.374042	8	8	0.146	0.000134823	0.399587	349	40024	8.4	CE21036 WBGene00019512 status:Confirmed UniProt:Q9N5J3 protein_id:CCD67146.1
Y41E3.10	4	5	0.076	0.000124513	0.191242	6	8	0.16	0.000178909	0.44544	263	28173	5	CE37568 WBGene00012768 locus:eef-1B.2 Elongation factor 1 (beta\/delta chain) status:Confirmed UniProt:Q9U2H9 protein_id:CAB63360.2
Y54G9A.6	5	5	0.117	9.54722e-05	0.309182	8	8	0.117	0.000137181	0.309182	343	38127	7.9	CE19233 WBGene00013209 locus:bub-3 WD domain, G-beta repeat (2 domains) status:Confirmed UniProt:Q9XWH0 protein_id:CAA21698.1
Y73B6BL.9	1	5	0.115	0.00017145	0.303167	4	8	0.115	0.000246351	0.303167	191	19779	10.8	CE47059 WBGene00001853 locus:hil-2 histone H1.2 status:Confirmed UniProt:P15796 protein_id:CCD74158.2
ZK1248.16	3	5	0.096	0.00010429	0.247383	4	8	0.102	0.000149851	0.264736	314	35437	8	CE29634 WBGene00002268 locus:lec-5 status:Confirmed UniProt:G5EFI4 protein_id:CCD72513.1
C27B7.6	5	5	0.086	7.21299e-05	0.21899	5	7	0.123	9.06861e-05	0.327394	454	51597	7.9	CE43510 WBGene00007763 serine\/threonine protein phosphatase status:Partially_confirmed UniProt:P48460 protein_id:CAA90981.4
F10F2.8	5	5	0.083	5.64603e-05	0.210598	6	7	0.134	7.09853e-05	0.361445	580	66437	6.9	CE00953 WBGene00008660 locus:clec-153 C-lectin binding domain status:Partially_confirmed UniProt:Q19315 protein_id:CAA84654.1
F40E3.2	5	5	0.107	0.000129435	0.279381	6	7	0.289	0.000162733	0.94536	253	28832	6.2	CE34307 WBGene00018230 locus:mage-1 status:Confirmed UniProt:O01549 protein_id:CCD70427.1
F44G3.7	5	5	0.048	4.64496e-05	0.116863	7	7	0.125	5.83992e-05	0.333522	705	80819	8.2	CE16038 WBGene00009708 status:Partially_confirmed UniProt:O45520 protein_id:CAB05519.1
T10B11.1	4	5	0.331	0.000230613	1.14289	7	7	0.275	0.00028994	0.883649	142	16255	9.2	CE39768 WBGene00020397 locus:pcbd-1 status:Confirmed UniProt:Q9TZH6 protein_id:CCD66239.1
ZK484.7	5	5	0.084	9.51947e-05	0.213389	7	7	0.137	0.000119685	0.370882	344	39516	9.1	CE15349 WBGene00022753 protein tyrosine phosphatase status:Partially_confirmed UniProt:O44901 protein_id:CCD65804.1
C05G5.4	3	5	0.177	0.000101699	0.503142	6	6	0.109	0.000109596	0.285287	322	33798	9	CE05227 WBGene00007350 locus:sucl-1 succinyl-CoA synthetase status:Confirmed UniProt:P53596 protein_id:CAA94107.1
R08D7.1	3	5	0.05	7.15e-05	0.122018	6	6	0.111	7.7052e-05	0.291219	458	52769	9.9	CE00289 WBGene00011142 status:Confirmed UniProt:P30640 protein_id:CAA78047.1
B0379.2	4	5	0.173	0.000144898	0.489361	5	5	0.173	0.000130125	0.489361	226	25657	7.8	CE07725 WBGene00007156 status:Confirmed UniProt:O02203 protein_id:CAB05891.1
C05C8.1a	4	5	0.155	0.000163735	0.428894	4	5	0.105	0.000147041	0.273503	200	22772	8.7	CE29480 WBGene00015460 status:Confirmed UniProt:O16314 protein_id:CCD63087.1
F28B3.7a	5	5	0.042	2.59485e-05	0.101539	5	5	0.025	2.33028e-05	0.0592537	1262	144216	7.6	CE42002 WBGene00001860 locus:him-1 status:Confirmed UniProt:O01789 protein_id:CCD69832.1
F36F2.3a	5	5	0.027	2.9031e-05	0.0641431	5	5	0.022	2.60711e-05	0.0519619	1128	130373	7	CE34550 WBGene00009477 locus:tag-214 Zinc finger, C3HC4 type (RING finger), Zinc finger, CCHC class status:Confirmed UniProt:O62235 protein_id:CAB04326.3
F46A9.5	5	5	0.142	0.000186062	0.386756	5	5	0.142	0.000167092	0.386756	176	20032	4.8	CE10580 WBGene00004807 locus:skr-1 cyclin A\/CDK2-associated protein P19 like status:Confirmed UniProt:G5ECU1 protein_id:CAB03110.1
R102.4a	5	5	0.24	8.02622e-05	0.737801	5	5	0.103	7.20789e-05	0.267652	408	45163	8.1	CE41252 WBGene00011291 Yeast GLY1 like status:Confirmed UniProt:Q21890 protein_id:CAB54291.3
T10B5.3	5	5	0.207	0.000111007	0.610646	5	5	0.098	9.96888e-05	0.253141	295	32437	4.7	CE30832 WBGene00020389 status:Confirmed UniProt:O76407 protein_id:CCD74222.1
W01F3.2	4	5	0.202	0.000106668	0.592209	4	5	0.248	9.57922e-05	0.770109	307	34419	6.9	CE16530 WBGene00012185 status:Confirmed UniProt:O62390 protein_id:CAB07291.1
Y54E10A.10	5	5	0.141	0.000110259	0.383566	5	5	0.061	9.90175e-05	0.1508	297	33460	9.8	CE24439 WBGene00021830 status:Confirmed UniProt:Q9N3F0 protein_id:CCD72829.1
ZC155.3	5	5	0.026	3.87538e-05	0.0616956	5	5	0.026	3.48026e-05	0.0616956	845	95793	8.6	CE23442 WBGene00022531 locus:morc-1 status:Confirmed UniProt:Q23243 protein_id:CCD66674.1
C42D4.1	5	5	0.06	0.000130466	0.148154	3	4	0.283	9.37313e-05	0.918669	251	28552	7.5	CE04189 WBGene00016594 status:Confirmed UniProt:Q18577 protein_id:CCD66613.1
C45G3.5	5	5	0.053	5.10078e-05	0.129796	4	4	0.051	3.66457e-05	0.124605	642	73376	6	CE37812 WBGene00044008 locus:gip-2 status:Confirmed UniProt:G5EF84 protein_id:CAI46549.1
F08A8.1a	5	5	0.071	4.8586e-05	0.177606	4	4	0.074	3.49059e-05	0.185769	674	76074	8.9	CE17633 WBGene00008564 locus:acox-1 ACYL-COENZYME A OXIDASE, PEROXISOMAL (EC 1.3.3.6) (PALMITOYL-COA OXIDASE) (AOX) status:Partially_confirmed UniProt:O62140 protein_id:CAB16867.1
F15E6.1	5	5	0.045	1.97867e-05	0.109175	4	4	0.056	1.42154e-05	0.137627	1655	182581	8.4	CE16990 WBGene00017482 locus:set-9 status:Partially_confirmed UniProt:O44498 protein_id:CCD69511.1
K08E4.1	5	5	0.05	2.71084e-05	0.122018	4	4	0.053	1.94756e-05	0.129796	1208	133358	5.4	CE06145 WBGene00005015 locus:spt-5 translation initiation protein SPT5 like status:Confirmed UniProt:Q21338 protein_id:CAA92685.1
T24H10.3	4	5	0.12	0.000135318	0.318257	3	4	0.12	9.72172e-05	0.318257	242	28219	5.9	CE03728 WBGene00001041 locus:dnj-23 DNAJ protein status:Confirmed UniProt:Q22751 protein_id:CAA90945.1
Y39A1A.14	4	5	0.251	0.000141762	0.782379	4	4	0.19	0.000101847	0.548817	231	25765	8.8	CE19133 WBGene00012652 status:Confirmed UniProt:Q9XX15 protein_id:CAA21025.1
Y39B6A.36	4	5	0.194	0.000124513	0.563148	3	4	0.194	8.94546e-05	0.563148	263	29652	9.4	CE29873 WBGene00012694 status:Confirmed UniProt:Q8MYM8 protein_id:CAD31828.1
Y43F4B.4	4	5	0.074	9.02121e-05	0.185769	4	4	0.074	6.48115e-05	0.185769	363	41726	7.9	CE16629 WBGene00003804 locus:npp-18 WD domain, G-beta repeat (2 domains) status:Confirmed UniProt:O45933 protein_id:CAA16333.1
ZK973.10	5	5	0.284	0.000186062	0.923092	3	4	0.205	0.000133674	0.603245	176	19993	9.1	CE40009 WBGene00003061 locus:lpd-5 status:Confirmed UniProt:Q9N4L8 protein_id:CCD73571.1
B0280.9	4	5	0.124	7.63333e-05	0.330454	3	3	0.086	4.11303e-05	0.21899	429	47772	8.1	CE00816 WBGene00015104 status:Confirmed UniProt:P42000 protein_id:CCD61605.1
C44B7.5	5	5	0.081	0.000138758	0.205036	3	3	0.081	7.47666e-05	0.205036	236	26301	8.2	CE02543 WBGene00016627 status:Confirmed UniProt:Q18594 protein_id:CCD61558.1
C48B4.1	5	5	0.033	4.96919e-05	0.0789467	3	3	0.018	2.67753e-05	0.0423174	659	74714	6.8	CE00491 WBGene00008167 Acyl-CoA oxidase I status:Partially_confirmed UniProt:P34355 protein_id:CAA82376.1
F07A11.2a	5	5	0.09	4.51682e-05	0.230269	3	3	0.044	2.43378e-05	0.106624	725	81062	6.2	CE03144 WBGene00008546 glucosamine-fructose-6-phosphate aminotransferase status:Confirmed UniProt:Q19130 protein_id:CAA91315.1
F44G3.6	5	5	0.24	0.00019609	0.737801	3	3	0.126	0.000105658	0.336596	167	18979	4.7	CE16037 WBGene00004809 locus:skr-3 status:Confirmed UniProt:G5EE67 protein_id:CAB05516.1
F54A3.5	5	5	0.219	0.000311876	0.65577	3	3	0.219	0.000168047	0.65577	105	11133	8.9	CE25901 WBGene00018784 status:Confirmed UniProt:Q9N4K0 protein_id:CCD71743.1
Y48B6A.1	4	5	0.104	4.8586e-05	0.270574	2	3	0.042	2.61794e-05	0.101539	674	77381	8.3	CE22116 WBGene00012978 status:Confirmed UniProt:Q9U2A9 protein_id:CAB54439.1
C25F6.2a	4	5	0.084	3.38645e-05	0.213389	2	2	0.044	1.21647e-05	0.106624	967	106992	6.9	CE36524 WBGene00001006 locus:dlg-1 guanylate kinase status:Confirmed UniProt:G5ECY0 protein_id:CCD65680.1
C38C10.3	4	5	0.066	0.000108794	0.164126	2	2	0.066	3.90807e-05	0.164126	301	33655	8.8	CE00106 WBGene00008001 status:Partially_confirmed UniProt:Q03568 protein_id:CAA79547.1
C55A6.3	5	5	0.176	0.000130988	0.499685	1	2	0.088	4.70531e-05	0.224616	250	26747	9.2	CE41881 WBGene00008332 dehydrogenase status:Partially_confirmed UniProt:P90778 protein_id:CAB02863.3
F25H2.11	4	5	0.221	0.000180923	0.663413	2	2	0.221	6.49905e-05	0.663413	181	20542	4.9	CE09656 WBGene00009122 locus:tct-1 TCTP protein status:Confirmed UniProt:Q93573 protein_id:CAB02099.1
F32A5.7	5	5	0.146	0.000266236	0.399587	2	2	0.146	9.56364e-05	0.399587	123	13593	10.2	CE01277 WBGene00003078 locus:lsm-4 U6 small nuclear RNA-associated Sm-like protein LSm4 status:Confirmed UniProt:Q19952 protein_id:CCD66279.1
F46H5.7a	5	5	0.108	5.725e-05	0.282331	2	2	0.108	2.05652e-05	0.282331	572	64271	6.2	CE04593 WBGene00018522 status:Confirmed protein_id:CCD71359.1
T27A3.5	3	5	0.096	9.2245e-05	0.247383	2	2	0.113	3.3136e-05	0.297179	355	40351	9	CE40312 WBGene00020841 status:Partially_confirmed UniProt:P91498 protein_id:CCD72005.1
C08F8.2a	5	5	0.04	4.54188e-05	0.0964782	1	1	0.029	8.15761e-06	0.0690548	721	81269	7.2	CE19689 WBGene00007444 ATP-dependent RNA helicase status:Partially_confirmed UniProt:Q17828 protein_id:CAA97429.1
C53B7.4/K07A12.3	4	5	0.084	0.000249977	0.213389	1	1	0.084	4.4898e-05	0.213389	131	14834	9.7	CE06974 WBGene00000210 locus:asg-2 ATP synthase status:Confirmed UniProt:Q18803 protein_id:CCD67887.1
F36D3.8	4	5	0.048	4.53559e-05	0.116863	1	1	0.024	8.14631e-06	0.0568175	722	83622	7.4	CE15972 WBGene00009473 status:Partially_confirmed UniProt:O45464 protein_id:CAB04320.1
T21B10.2	5	5	0.074	7.54539e-05	0.185769	1	1	0.051	1.35522e-05	0.124605	434	46617	5.9	CE03684 WBGene00011884 locus:enol-1 enolase status:Confirmed UniProt:Q27527 protein_id:CAA92692.1
W03F8.10	3	5	0.094	5.5787e-05	0.241652	1	1	0.051	1.00198e-05	0.124605	587	64444	5	CE34385 WBGene00020998 status:Partially_confirmed UniProt:Q7YZM5 protein_id:CCD65515.1
W03H9.4a	4	5	0.075	4.98432e-05	0.188502	1	1	0.015	8.95227e-06	0.0351422	657	77418	6.6	CE46363 WBGene00012230 locus:cacn-1 status:Confirmed UniProt:G5EG14 protein_id:CAB76738.2
ZK938.1	4	5	0.18	0.000100144	0.513561	1	1	0.092	1.79867e-05	0.235947	327	36879	7.6	CE15483 WBGene00014158 serine\/threonine protein phosphatase status:Confirmed UniProt:G5ECL6 protein_id:CAA90149.1
F40F11.1	2	4	0.174	0.000169017	0.492794	8	17	0.265	0.000645083	0.840772	155	17745	10.5	CE05860 WBGene00004480 locus:rps-11 ribosomal protein S11 status:Confirmed UniProt:Q20206 protein_id:CAA97792.1
F07D10.1	3	4	0.163	0.000133661	0.455459	9	15	0.332	0.000450125	1.14783	196	22776	10	CE07033 WBGene00004423 locus:rpl-11.2 ribosomal protein status:Confirmed UniProt:Q19162 protein_id:CCD61193.1
F49E12.2	3	4	0.161	0.000155938	0.448772	4	13	0.161	0.000455127	0.448772	168	19124	7.2	CE03379 WBGene00009898 locus:dod-23 status:Confirmed UniProt:Q20615 protein_id:CAA91387.1
T22F3.4	3	4	0.163	0.000133661	0.455459	10	12	0.179	0.0003601	0.51008	196	22714	10	CE13968 WBGene00004422 locus:rpl-11.1 60S ribososmal protein L11 status:Confirmed UniProt:Q94300 protein_id:CCD70900.1
W07E6.1	4	4	0.051	3.94542e-05	0.124605	11	12	0.053	0.000106295	0.129796	664	73905	9.1	CE28259 WBGene00021073 locus:nol-1 nucleolar protein status:Confirmed UniProt:Q9TYV5 protein_id:CCD73642.1
Y54F10AM.5	3	4	0.186	0.000143156	0.534617	7	12	0.262	0.000385681	0.8281	183	20965	7	CE34127 WBGene00021849 status:Confirmed UniProt:Q9BL03 protein_id:CCD73825.1
C01B12.8	4	4	0.17	0.000171226	0.479108	8	11	0.17	0.000422863	0.479108	153	17987	10.3	CE07796 WBGene00015291 status:Confirmed UniProt:O17210 protein_id:CCD61136.1
F52D10.3/M117.2	4	4	0.157	0.000105635	0.435489	8	10	0.198	0.000237163	0.577611	248	28067	4.9	CE03389 WBGene00001502 locus:ftt-2 14-3-3 protein status:Confirmed UniProt:Q20655 protein_id:CAA91474.1
D1007.12	2	4	0.075	0.000164765	0.188502	3	9	0.075	0.000332923	0.188502	159	17780	11.3	CE09047 WBGene00004436 locus:rpl-24.1 60S ribosomal protein L24 status:Confirmed UniProt:O01868 protein_id:CCD67324.1
D1086.17	3	4	0.301	0.000115919	0.999862	7	9	0.226	0.000234225	0.682674	226	26369	8.1	CE40838 WBGene00045355 status:Confirmed UniProt:A4UVL1 protein_id:CAM84809.1
R12E2.3	3	4	0.097	7.2369e-05	0.250259	8	9	0.097	0.000146229	0.250259	362	40687	6.5	CE18135 WBGene00004464 locus:rpn-8 status:Confirmed UniProt:O61792 protein_id:CCD65169.1
E03H12.7	4	4	0.244	0.000155938	0.75388	6	8	0.244	0.000280078	0.75388	168	18716	9.3	CE09146 WBGene00017114 status:Partially_confirmed UniProt:O02129 protein_id:CCD68680.1
F25H2.4	3	4	0.107	0.000133661	0.279381	8	8	0.281	0.000240067	0.909853	196	21730	7	CE09649 WBGene00009118 status:Confirmed UniProt:Q93568 protein_id:CAB02093.1
R02F2.7	3	4	0.107	3.78032e-05	0.279381	5	8	0.136	6.78977e-05	0.367729	693	77770	7.5	CE29818 WBGene00019836 status:Partially_confirmed UniProt:Q21649 protein_id:CCD68401.1
R06C1.2	3	4	0.085	7.4425e-05	0.216186	7	8	0.151	0.000133674	0.415794	352	40266	8	CE23901 WBGene00011058 locus:fdps-1 Polyprenyl synthetases status:Confirmed UniProt:O62336 protein_id:CAB03221.2
T25B9.6	3	4	0.042	4.35176e-05	0.101539	8	8	0.085	7.81613e-05	0.216186	602	66731	5	CE40423 WBGene00012012 status:Partially_confirmed UniProt:Q22769 protein_id:CAA94377.3
ZK1248.5	4	4	0.093	7.84359e-05	0.238797	6	8	0.114	0.000140878	0.30017	334	38294	8	CE02905 WBGene00022876 status:Partially_confirmed UniProt:Q23414 protein_id:CCD72507.1
F10D11.4	4	4	0.173	0.000155938	0.489361	4	7	0.119	0.000245068	0.315225	168	19200	9.5	CE09326 WBGene00008650 status:Partially_confirmed UniProt:O17780 protein_id:CAB02916.1
F46B6.5a	4	4	0.041	3.16396e-05	0.0990058	7	7	0.076	4.9724e-05	0.191242	828	93910	8.5	CE33788 WBGene00009770 status:Partially_confirmed UniProt:Q20453 protein_id:CAA94828.2
T04F3.4	4	4	0.37	0.00020628	1.34423	7	7	0.37	0.000324185	1.34423	127	14704	4.8	CE28952 WBGene00011439 EF hand domains status:Confirmed UniProt:Q22159 protein_id:CAA96671.2
T05H4.12	3	4	0.248	0.000203082	0.770109	5	7	0.333	0.000319159	1.15278	129	13957	9.5	CE13291 WBGene00020275 locus:atp-4 status:Confirmed UniProt:O16517 protein_id:CCD72036.1
Y62F5A.12	2	4	0.195	0.000204669	0.566751	6	7	0.195	0.000321652	0.566751	128	14487	6.1	CE41958 WBGene00077453 status:Confirmed UniProt:A9IHM9 protein_id:CAP46783.1
B0252.5	4	4	0.096	8.70352e-05	0.247383	6	6	0.136	0.000117242	0.367729	301	33876	9.2	CE02421 WBGene00015089 status:Partially_confirmed UniProt:Q10918 protein_id:CCD61543.1
C25D7.1	4	4	0.347	0.000174651	1.22331	6	6	0.253	0.000235266	0.790606	150	16597	8.7	CE08387 WBGene00007714 status:Partially_confirmed UniProt:Q9U3P3 protein_id:CAB02771.1
C25G4.6	4	4	0.157	9.56116e-05	0.435489	6	6	0.073	0.000128795	0.183042	274	30336	8.4	CE05307 WBGene00007733 PDZ domain (Also known as DHR or GLGF). (2 domains) status:Confirmed UniProt:Q18167 protein_id:CAA94569.1
C39E9.11	4	4	0.042	6.46854e-05	0.101539	6	6	0.042	8.71354e-05	0.101539	405	44899	5.7	CE20559 WBGene00008034 status:Confirmed UniProt:Q18535 protein_id:CAA94340.1
D2089.1a	3	4	0.049	5.79593e-05	0.119438	4	6	0.104	7.80749e-05	0.270574	452	52679	9.9	CE03111 WBGene00004704 locus:rsp-7 RNA binding protein status:Confirmed UniProt:O01159 protein_id:CAA85414.2
F37C12.4	4	4	0.135	0.0002519	0.364583	6	6	0.288	0.000339325	0.940886	104	11884	11.7	CE30781 WBGene00004450 locus:rpl-36 Ribosomal protein YL39 status:Confirmed UniProt:P49181 protein_id:CCD70737.1
F59A2.1a	4	4	0.084	3.04623e-05	0.213389	5	6	0.064	4.10347e-05	0.158777	860	92859	6.6	CE17939 WBGene00003795 locus:npp-9 Nucleoporin status:Confirmed UniProt:Q21021 protein_id:CAA84330.1
K03B4.1	3	4	0.049	6.75195e-05	0.119438	5	6	0.098	9.09532e-05	0.253141	388	43979	7.8	CE28579 WBGene00019353 status:Confirmed UniProt:Q21174 protein_id:CCD71023.1
K03B4.3a	4	4	0.324	0.00014885	1.10863	3	6	0.148	0.00020051	0.406048	176	19594	6.3	CE07323 WBGene00006392 locus:taf-10 status:Confirmed UniProt:Q21172 protein_id:CCD71025.1
M88.7	4	4	0.212	0.000163735	0.629296	6	6	0.256	0.000220561	0.803018	160	18024	9.3	CE39267 WBGene00010909 status:Confirmed UniProt:Q9U3A1 protein_id:CAB54281.3
Y37D8A.14	3	4	0.149	0.000150561	0.409289	6	6	0.149	0.000202815	0.409289	174	20111	6.2	CE20218 WBGene00012553 locus:cco-2 status:Confirmed UniProt:P55954 protein_id:CAA21532.1
Y67A6A.1	4	4	0.228	0.000212988	0.690441	6	6	0.268	0.000286909	0.853532	123	13491	9.4	CE20349 WBGene00013449 status:Confirmed UniProt:Q9XWJ2 protein_id:CAA21674.1
ZK20.3	2	4	0.05	8.11071e-05	0.122018	4	6	0.05	0.000109256	0.122018	323	34567	4.3	CE42949 WBGene00013924 locus:rad-23 RAD23 protein homolog2 like status:Confirmed UniProt:Q23451 protein_id:CAA93780.2
C23F12.1a	4	4	0.022	7.09577e-06	0.0519619	5	5	0.025	7.96538e-06	0.0592537	3692	407136	6.6	CE44250 WBGene00016006 locus:fln-2 status:Partially_confirmed UniProt:D0VWL6 protein_id:CCD65284.1
F55C5.8	4	4	0.08	4.21183e-05	0.202264	5	5	0.074	4.72801e-05	0.185769	622	70575	8.9	CE20875 WBGene00010097 signal recognition particle 68 KD protein status:Confirmed UniProt:Q20822 protein_id:CAB01573.1
K04G7.11	3	4	0.205	0.000111955	0.603245	5	5	0.218	0.000125676	0.651962	234	27660	9.3	CE39587 WBGene00019402 status:Confirmed UniProt:Q09385 protein_id:CCD61619.1
W01G7.5	2	4	0.06	5.23952e-05	0.148154	5	5	0.062	5.88164e-05	0.153453	500	55158	9.6	CE20129 WBGene00002275 locus:lem-2 status:Confirmed UniProt:Q9XTB5 protein_id:CAB03457.1
Y37D8A.2	4	4	0.039	4.58802e-05	0.0939563	5	5	0.117	5.1503e-05	0.309182	571	65439	7	CE20207 WBGene00012544 status:Confirmed UniProt:Q9XWV2 protein_id:CAA21539.1
Y45F3A.9	2	4	0.078	8.91074e-05	0.196741	4	5	0.078	0.000100028	0.196741	294	31999	9	CE19170 WBGene00012864 SpoU rRNA Methylase family status:Partially_confirmed UniProt:Q9XWY8 protein_id:CAA21494.1
Y47G6A.24a	3	4	0.114	0.0001497	0.30017	5	5	0.114	0.000168047	0.30017	175	20198	8.1	CE24370 WBGene00021648 locus:mis-12 status:Confirmed UniProt:Q9N3R7 protein_id:CCD72569.1
Y57G11C.9a	4	4	0.074	4.73736e-05	0.185769	2	5	0.054	5.31794e-05	0.1324	553	63572	9.8	CE24476 WBGene00013307 RNA recognition motif status:Confirmed UniProt:Q9U203 protein_id:CAB54457.1
C25A1.7a	4	4	0.056	2.44609e-05	0.137627	3	4	0.074	2.19669e-05	0.185769	1071	121253	8	CE45396 WBGene00002153 locus:iars-2 isoleucyl-tRNA synthetase (mitochondrial) status:Confirmed UniProt:E2JL04 protein_id:CBX25138.1
C44F1.3	4	4	0.049	9.2571e-05	0.119438	4	4	0.049	8.31327e-05	0.119438	283	32406	6.5	CE02163 WBGene00002267 locus:lec-4 galactoside binding lectin status:Confirmed UniProt:Q18625 protein_id:CAA88850.1
F28D1.1	4	4	0.1	4.51682e-05	0.258925	4	4	0.026	4.0563e-05	0.0616956	580	65819	9.3	CE05741 WBGene00009211 locus:wdr-46 Yeast hypothetical protein YER2 like status:Confirmed UniProt:Q19873 protein_id:CAA94597.1
F35F11.1	4	4	0.088	4.89674e-05	0.224616	4	4	0.088	4.39749e-05	0.224616	535	60308	9.4	CE37230 WBGene00018064 status:Partially_confirmed UniProt:Q9N5U5 protein_id:CCD70582.1
R03H10.7	4	4	0.092	7.29738e-05	0.235947	3	4	0.092	6.55336e-05	0.235947	359	40900	6.9	CE44111 WBGene00019859 status:Confirmed UniProt:Q9GYL8 protein_id:CCD70304.1
R13F6.1	4	4	0.101	0.000175823	0.261828	4	4	0.101	0.000157896	0.261828	149	17282	6.4	CE00720 WBGene00020064 locus:kbp-1 status:Confirmed UniProt:Q95QB8 protein_id:CCD70172.1
Y18H1A.2	4	4	0.056	9.70281e-05	0.137627	4	4	0.059	8.71354e-05	0.145513	270	32458	9.5	CE21438 WBGene00021208 status:Confirmed UniProt:Q9BL93 protein_id:CCD73404.1
Y55F3AM.12	3	4	0.169	7.89084e-05	0.475707	4	4	0.184	7.08631e-05	0.527566	332	36549	6.3	CE22543 WBGene00021929 locus:dcap-1 status:Confirmed UniProt:Q9N363 protein_id:CCD74070.1
C27D8.2	3	4	0.094	5.23952e-05	0.241652	3	3	0.042	3.52898e-05	0.101539	500	55967	9.9	CE08421 WBGene00007778 status:Partially_confirmed UniProt:Q93289 protein_id:CAB02262.1
F02A9.3	4	4	0.132	0.000143943	0.355189	3	3	0.132	9.69501e-05	0.355189	182	20035	6	CE00134 WBGene00001386 locus:far-2 status:Confirmed UniProt:P34383 protein_id:CAA79617.1
F10G8.5	4	4	0.221	0.000137882	0.663413	3	3	0.284	9.2868e-05	0.923092	190	21985	5.2	CE09340 WBGene00003564 locus:ncs-2 NCS-2 neuronal calcium sensor protein status:Confirmed UniProt:P36609 protein_id:CAB02282.1
F21D5.8	3	4	0.103	0.000207917	0.267652	3	3	0.19	0.000140039	0.548817	126	14506	10.7	CE03250 WBGene00009013 locus:mrps-33 status:Partially_confirmed UniProt:Q19685 protein_id:CAA91037.1
F55F8.7	4	4	0.124	5.33556e-05	0.330454	3	3	0.055	3.59367e-05	0.135011	491	56295	8.7	CE44981 WBGene00018895 protein-tyrosine phosphatase status:Partially_confirmed UniProt:P91345 protein_id:CCD71890.1
K08E3.6	4	4	0.025	3.84693e-05	0.0592537	2	3	0.025	2.59103e-05	0.0592537	681	76315	9.2	CE18872 WBGene00000875 locus:cyk-4 Phorbol esters\/diacylglycerol binding domain (C1 domain), GTPase-activator protein for Rho-like GTPases status:Confirmed UniProt:Q9XUS9 protein_id:CAB04593.1
T10E9.4	3	4	0.045	4.03661e-05	0.109175	3	3	0.066	2.71879e-05	0.164126	649	71105	7.9	CE39771 WBGene00020414 status:Partially_confirmed UniProt:O01600 protein_id:CCD68104.1
W06E11.1	3	4	0.033	5.42393e-05	0.0789467	3	3	0.033	3.65319e-05	0.0789467	483	55010	7.8	CE01426 WBGene00021061 status:Partially_confirmed UniProt:Q23206 protein_id:CCD63988.1
W08E3.2	4	4	0.099	4.48589e-05	0.25603	3	3	0.113	3.02139e-05	0.297179	584	64000	8.8	CE26028 WBGene00012343 status:Confirmed UniProt:G5EDE4 protein_id:CAB07130.2
Y53C10A.10	4	4	0.008	1.67826e-05	0.0185914	3	3	0.008	1.13036e-05	0.0185914	1561	158761	5.2	CE41725 WBGene00013138 status:Partially_confirmed UniProt:Q9XW47 protein_id:CAA22144.3
ZC247.1	4	4	0.021	5.96892e-06	0.0495424	3	3	0.015	4.02026e-06	0.0351422	4389	496412	5.2	CE43614 WBGene00013859 status:Partially_confirmed UniProt:G5EBP5 protein_id:CAB02312.3
C02B10.4	4	4	0.242	0.000124159	0.745822	2	2	0.242	5.57501e-05	0.745822	211	23246	9.8	CE16801 WBGene00015329 status:Confirmed UniProt:O44444 protein_id:CCD61166.1
C14A4.14	3	4	0.067	6.26736e-05	0.16681	2	2	0.029	2.81418e-05	0.0690548	418	48281	8.5	CE24801 WBGene00007564 locus:mrps-22 status:Confirmed UniProt:Q9U3Q0 protein_id:CAB60995.1
C34F11.2	4	4	0.338	0.00020152	1.17771	2	2	0.169	9.04868e-05	0.475707	130	14512	8.5	CE04163 WBGene00016414 status:Confirmed UniProt:Q18465 protein_id:CCD65823.1
C41G11.1a	3	4	0.084	6.10666e-05	0.213389	2	2	0.07	2.74202e-05	0.174898	429	49076	7.9	CE39003 WBGene00016568 status:Confirmed UniProt:Q3Y403 protein_id:CCD67133.1
C43E11.4	4	4	0.071	5.96756e-05	0.177606	2	2	0.071	2.67956e-05	0.177606	439	47831	8.1	CE32610 WBGene00007001 locus:tufm-2 elongation factor Tu status:Confirmed UniProt:G5EDF5 protein_id:CCD65152.1
C47E12.4a	4	4	0.213	7.75077e-05	0.633052	2	2	0.148	3.48026e-05	0.406048	338	37285	5.5	CE33767 WBGene00008149 locus:pyp-1 inorganic pyrophosphatase status:Confirmed UniProt:Q18680 protein_id:CAD89728.1
C56A3.2a	4	4	0.096	0.000167933	0.247383	2	2	0.096	7.54056e-05	0.247383	156	17777	6.2	CE09030 WBGene00008341 locus:ttr-44 Transthyretin-like family status:Confirmed UniProt:Q18878 protein_id:CAB01136.1
F09E5.7	3	4	0.145	8.42366e-05	0.396368	2	2	0.158	3.7824e-05	0.438799	311	34105	9.3	CE02614 WBGene00017285 status:Confirmed UniProt:Q19257 protein_id:CCD68759.1
F29B9.11	4	4	0.261	0.0002977	0.823896	2	2	0.261	0.000133674	0.823896	88	9889	10.4	CE09789 WBGene00017925 status:Confirmed UniProt:Q9GYI1 protein_id:CCD70233.1
F46B6.6a	4	4	0.048	3.73185e-05	0.116863	2	2	0.046	1.67568e-05	0.111732	702	78134	7.9	CE26974 WBGene00009771 initiation factor IF-2 status:Partially_confirmed UniProt:Q20447 protein_id:CAA94822.2
F59E12.4a	3	4	0.068	4.97108e-05	0.169499	2	2	0.028	2.23212e-05	0.0665962	527	59393	6.2	CE28572 WBGene00019120 locus:npl-4.1 status:Partially_confirmed UniProt:Q95QZ7 protein_id:CCD64968.1
F59E12.5a	3	4	0.068	4.97108e-05	0.169499	2	2	0.028	2.23212e-05	0.0665962	527	59424	6.2	CE11526 WBGene00019121 locus:npl-4.2 status:Partially_confirmed UniProt:O01894 protein_id:CCD64970.1
K08D10.2	4	4	0.294	0.000124159	0.967886	2	2	0.171	5.57501e-05	0.482518	211	24971	6.5	CE44187 WBGene00001033 locus:dnj-15 status:Confirmed UniProt:Q21324 protein_id:CCD72722.1
M01F1.3	3	4	0.068	7.40045e-05	0.169499	1	2	0.068	3.32296e-05	0.169499	354	39767	8.9	CE01031 WBGene00010809 lipoic acid synthase status:Confirmed UniProt:Q21452 protein_id:CAA86516.1
T07C12.7	4	4	0.106	0.000146355	0.276439	2	2	0.106	6.57166e-05	0.276439	179	19784	5.5	CE06389 WBGene00011571 locus:ttr-46 Transthyretin-like family status:Confirmed UniProt:Q22285 protein_id:CAA98286.1
W02D9.3	3	4	0.07	6.78694e-05	0.174898	2	2	0.07	3.04748e-05	0.174898	386	43864	8	CE14458 WBGene00012209 locus:hmg-20 high mobility group protein like status:Confirmed UniProt:Q9XVG8 protein_id:CAB03465.1
Y69A2AR.3	4	4	0.205	0.000315634	0.603245	2	2	0.205	0.000141726	0.603245	83	9419	9.7	CE27518 WBGene00022075 status:Confirmed UniProt:Q95XG6 protein_id:CCD74111.1
Y73B6BL.5a	4	4	0.053	4.58802e-05	0.129796	2	2	0.033	2.06012e-05	0.0789467	571	65196	9.5	CE29147 WBGene00004783 locus:seu-1 status:Confirmed protein_id:CCD74152.1
ZK1098.1	4	4	0.065	3.61845e-05	0.161449	2	2	0.055	1.62476e-05	0.135011	724	84665	9.1	CE03847 WBGene00014218 WW\/rsp5\/WWP domain containing proteins (2 domains) status:Confirmed UniProt:P34600 protein_id:CAA80142.1
ZK550.6	2	4	0.077	8.39666e-05	0.193988	1	2	0.08	3.77028e-05	0.202264	312	35720	7.9	CE20432 WBGene00014000 status:Confirmed UniProt:O62515 protein_id:CAB05318.1
B0035.1a	4	4	0.097	8.79114e-05	0.250259	1	1	0.054	1.9737e-05	0.1324	298	33065	7.6	CE07665 WBGene00007105 Zinc finger, C2H2 type status:Confirmed UniProt:Q93156 protein_id:CAA97419.1
C03E10.6	3	4	0.202	0.000103959	0.592209	1	1	0.075	2.33398e-05	0.188502	252	28030	8.5	CE40829 WBGene00007283 locus:clec-222 status:Confirmed UniProt:O62024 protein_id:CAB03825.2
C05C10.3	4	4	0.107	5.02833e-05	0.279381	1	1	0.056	1.12891e-05	0.137627	521	56114	8.2	CE01467 WBGene00007330 3-oxoacid CoA-transferase status:Confirmed UniProt:Q09450 protein_id:CAA88202.1
C08F8.9	4	4	0.364	0.00047632	1.31206	1	1	0.218	0.000106939	0.651962	55	5995	6.3	CE34670 WBGene00007449 status:Confirmed UniProt:Q7YX96 protein_id:CAE17680.1
C34B2.7	4	4	0.114	4.09337e-05	0.30017	1	1	0.038	9.19006e-06	0.0914403	640	70425	6.9	CE16895 WBGene00016392 locus:sdha-2 flavoprotein status:Confirmed UniProt:O44954 protein_id:CCD62125.1
F10E9.2	3	4	0.094	9.15999e-05	0.241652	1	1	0.094	2.05652e-05	0.241652	286	31609	9	CE24893 WBGene00017354 status:Partially_confirmed UniProt:P34396 protein_id:CCD69129.1
F40F12.7	4	4	0.146	0.000131646	0.399587	1	1	0.055	2.9556e-05	0.135011	199	22241	6.8	CE00570 WBGene00009595 status:Confirmed UniProt:Q7JMS5 protein_id:CAA82938.1
F41C6.1	3	4	0.054	4.28065e-05	0.1324	1	1	0.036	9.61052e-06	0.0864257	612	68442	8.4	CE04538 WBGene00006746 locus:unc-6 status:Confirmed UniProt:P34710 protein_id:CCD67895.1
F56A8.9	4	4	0.056	0.000112436	0.137627	1	1	0.056	2.52431e-05	0.137627	233	27389	9.4	CE43524 WBGene00185001 status:Confirmed UniProt:C0P287 protein_id:CAX51676.1
F57F5.5a	3	4	0.037	3.70546e-05	0.0889301	1	1	0.037	8.31915e-06	0.0889301	707	80151	7.1	CE29092 WBGene00004032 locus:pkc-1 Phorbol esters \/ diacylglycerol binding domain (2 domains), Protein kinase C terminal domain status:Confirmed UniProt:P34885 protein_id:CAB00101.2
T04A8.14	4	4	0.03	1.72239e-05	0.0715193	1	1	0.011	3.86696e-06	0.0256519	1521	175815	5	CE13120 WBGene00001259 locus:emb-5 S1 RNA binding domain status:Confirmed UniProt:P34703 protein_id:CAA84737.1
T10B10.2	4	4	0.211	6.20796e-05	0.625549	1	1	0.104	1.39375e-05	0.270574	422	44213	9	CE23962 WBGene00011679 locus:ucr-2.2 ubiquinol-cytochrome c reductase complex core protein 2 status:Confirmed UniProt:Q22370 protein_id:CAA96675.2
T17E9.1a	4	4	0.034	2.66778e-05	0.081434	1	1	0.009	5.98945e-06	0.0209395	982	112870	8.1	CE01405 WBGene00002201 locus:kin-18 status:Confirmed UniProt:P46549 protein_id:CCD63180.1
Y39G10AR.2a	2	4	0.079	4.15835e-05	0.199499	1	1	0.049	9.33594e-06	0.119438	630	71096	5.5	CE26992 WBGene00021460 locus:zwl-1 status:Confirmed UniProt:Q95XP9 protein_id:CCD69901.1
Y54H5A.1	4	4	0.084	5.78313e-05	0.213389	1	1	0.031	1.29838e-05	0.0739894	453	50612	4.7	CE27292 WBGene00021899 status:Confirmed UniProt:Q9N393 protein_id:CCD69848.1
Y71H2AM.5	4	4	0.322	0.000216509	1.09894	1	1	0.132	4.86086e-05	0.355189	121	14817	7.3	CE22939 WBGene00022170 status:Confirmed UniProt:Q9BL34 protein_id:CCD73863.1
Y92C3B.2a	2	4	0.036	5.28177e-05	0.0864257	1	1	0.071	1.18581e-05	0.177606	496	55431	6.5	CE27339 WBGene00006697 locus:uaf-1 status:Confirmed UniProt:P90978 protein_id:CCD62278.1
F36H12.3	3	3	0.167	5.86513e-05	0.468926	13	21	0.119	0.0003687	0.315225	335	38622	8.6	CE09975 WBGene00018119 status:Partially_confirmed UniProt:O76719 protein_id:CCD70661.1
F32B6.2	3	3	0.11	2.92819e-05	0.288249	11	19	0.173	0.000166544	0.489361	671	73754	6.5	CE35517 WBGene00009319 carbomoyl-phosphate carboxylase status:Partially_confirmed UniProt:O45430 protein_id:CAB03038.2
ZK622.1	3	3	0.088	4.68931e-05	0.224616	13	13	0.136	0.000182485	0.367729	419	47901	9.1	CE05098 WBGene00022780 tyrosine-protein kinase status:Confirmed UniProt:Q23554 protein_id:CCD68003.1
Y71F9B.2	3	3	0.178	6.12093e-05	0.506607	5	11	0.115	0.000201551	0.303167	321	36952	9.4	CE28809 WBGene00022126 status:Partially_confirmed UniProt:Q9N4G7 protein_id:CCD70409.1
C53A5.1	3	3	0.094	0.000141354	0.241652	3	10	0.122	0.00042314	0.324342	139	16495	9.5	CE08950 WBGene00008262 locus:ril-1 status:Confirmed UniProt:O17694 protein_id:CAB03983.1
ZC395.2	3	3	0.102	0.000105071	0.264736	5	10	0.144	0.000314526	0.393157	187	20465	6.6	CE01438 WBGene00000536 locus:clk-1 status:Confirmed UniProt:P48376 protein_id:CCD66658.1
C41C4.8	3	3	0.046	2.4257e-05	0.111732	7	9	0.073	6.53515e-05	0.183042	810	89640	5.4	CE05402 WBGene00008053 locus:cdc-48.2 P97 protein status:Confirmed UniProt:P54812 protein_id:CAA88105.1
T13H10.1	3	3	0.084	3.68634e-05	0.213389	8	9	0.118	9.93147e-05	0.3122	533	60553	9.5	CE06444 WBGene00002193 locus:kin-5 Src homology domain 2, tyrosine-protein kinase (FES\/FPS subfamily) status:Confirmed UniProt:G5EC46 protein_id:CAA93289.1
Y53H1A.1a	2	3	0.073	3.33586e-05	0.183042	7	9	0.092	8.98722e-05	0.235947	589	65972	7.3	CE42773 WBGene00013177 locus:rsy-1 status:Partially_confirmed UniProt:Q9U252 protein_id:CAB63392.2
Y61A9LA.8	3	3	0.109	2.65516e-05	0.285287	5	9	0.077	7.15334e-05	0.193988	740	82854	8.6	CE31123 WBGene00022019 locus:sut-2 status:Partially_confirmed UniProt:Q95XU6 protein_id:CCD71770.1
C06A1.3	2	3	0.055	5.39785e-05	0.135011	7	8	0.118	0.000129267	0.3122	364	41208	6.5	CE02116 WBGene00007354 serine\/threonine protein phosphatase status:Confirmed UniProt:P48458 protein_id:CAA90052.1
F58G1.3	2	3	0.055	5.39785e-05	0.135011	7	8	0.118	0.000129267	0.3122	364	41162	6.5	CE35562 WBGene00010265 Protein phosphatase-1 (PP1) (2 domains) status:Confirmed UniProt:O62272 protein_id:CAB04521.2
W05F2.6	3	3	0.037	4.31828e-05	0.0889301	5	8	0.09	0.000103413	0.230269	455	51102	9.8	CE42028 WBGene00021038 status:Confirmed UniProt:Q9TYT7 protein_id:CCD70010.1
B0334.5	3	3	0.038	4.67814e-05	0.0914403	7	7	0.067	9.80273e-05	0.16681	420	46818	9.7	CE02937 WBGene00007145 phytoene synthase precursor status:Confirmed UniProt:Q17477 protein_id:CAA91382.3
D1081.8	3	3	0.075	2.60241e-05	0.188502	7	7	0.075	5.45318e-05	0.188502	755	85701	8.6	CE05540 WBGene00008386 MYB transforming protein status:Confirmed UniProt:G5EFC4 protein_id:CAB00029.1
ZK1005.1a	3	3	0.029	8.63277e-06	0.0690548	7	7	0.028	1.80894e-05	0.0665962	2276	254574	8.6	CE24712 WBGene00004053 locus:pme-5 status:Partially_confirmed UniProt:Q9TXQ1 protein_id:CCD69563.1
F11A10.7	3	3	0.122	4.98685e-05	0.324342	6	6	0.201	8.95681e-05	0.588547	394	43858	10	CE28911 WBGene00008688 status:Confirmed UniProt:Q95QL3 protein_id:CAC70081.1
F36A2.10	3	3	0.073	0.00013012	0.183042	6	6	0.225	0.000233708	0.678804	151	16363	12.7	CE09949 WBGene00009457 status:Confirmed UniProt:Q9XVP1 protein_id:CAB03064.1
F54C9.14	3	3	0.143	8.25554e-05	0.389953	4	6	0.063	0.000148277	0.156112	238	26719	9.4	CE43428 WBGene00175035 status:Partially_confirmed UniProt:B7WN78 protein_id:CAV31777.1
F55A11.11	3	3	0.057	6.25739e-05	0.14025	5	6	0.057	0.000112388	0.14025	314	34892	8.9	CE33795 WBGene00010082 status:Confirmed UniProt:Q86D20 protein_id:CAD89724.1
K07A12.7	3	3	0.164	5.954e-05	0.458814	6	6	0.191	0.000106939	0.552387	330	38940	9.2	CE25935 WBGene00010624 locus:mrps-15 status:Partially_confirmed UniProt:Q9NAP9 protein_id:CAB97235.1
VF13D12L.3	3	3	0.04	4.91205e-05	0.0964782	6	6	0.04	8.82246e-05	0.0964782	400	42827	6.6	CE21229 WBGene00012149 status:Confirmed UniProt:G5EDW8 protein_id:CAA22133.1
Y43F8C.6	2	3	0.078	4.65597e-05	0.196741	5	6	0.036	8.36252e-05	0.0864257	422	43845	9.8	CE34120 WBGene00012828 status:Partially_confirmed UniProt:Q9XWN1 protein_id:CAA21620.2
ZK512.5	3	3	0.026	1.59482e-05	0.0616956	4	6	0.024	2.86443e-05	0.0568175	1232	134924	6	CE00411 WBGene00013985 locus:sec-16 status:Partially_confirmed UniProt:P34643 protein_id:CAA80146.1
C14B9.4a	3	3	0.096	3.03213e-05	0.247383	5	5	0.097	4.5383e-05	0.250259	648	73510	9.1	CE26649 WBGene00004042 locus:plk-1 Protein kinase status:Confirmed UniProt:P34331 protein_id:CCD64438.1
C18A11.7a	3	3	0.048	3.07003e-05	0.116863	4	5	0.072	4.59503e-05	0.180321	640	71850	8	CE27706 WBGene00001000 locus:dim-1 status:Confirmed UniProt:Q18066 protein_id:CCD65066.1
C34D4.2	2	3	0.036	5.97209e-05	0.0864257	5	5	0.097	8.93866e-05	0.250259	329	37336	6.2	CE29211 WBGene00016398 status:Partially_confirmed UniProt:Q27475 protein_id:CCD66598.1
F47D12.4a	3	3	0.102	8.36093e-05	0.264736	3	5	0.102	0.000125141	0.264736	235	27320	8.7	CE26923 WBGene00001972 locus:hmg-1.2 status:Confirmed UniProt:Q09390 protein_id:CCD83369.1
K11G12.1a	3	3	0.06	3.39347e-05	0.148154	5	5	0.057	5.07914e-05	0.14025	579	65031	8.2	CE36313 WBGene00003530 locus:nas-11 status:Partially_confirmed UniProt:Q21432 protein_id:CCD70792.1
T24B8.1a	2	3	0.172	0.000146628	0.485936	5	5	0.373	0.000219464	1.36048	134	15516	11.3	CE03709 WBGene00004446 locus:rpl-32 60S ribosomal protein L32 status:Confirmed UniProt:Q22716 protein_id:CAA92757.1
T25F10.6a	3	3	0.096	4.83946e-05	0.247383	5	5	0.145	7.2434e-05	0.396368	406	44368	5.4	CE07537 WBGene00020808 calponin-like protein status:Confirmed UniProt:Q23050 protein_id:CCD74240.1
Y25C1A.14	2	3	0.215	0.000120541	0.64059	4	5	0.098	0.000180418	0.253141	163	18613	7.5	CE44646 WBGene00194985 status:Partially_confirmed UniProt:D3NQ92 protein_id:CCD61993.1
Y38F1A.7	2	3	0.221	0.000131867	0.663413	4	5	0.221	0.00019737	0.663413	149	16598	5.3	CE21612 WBGene00012609 status:Partially_confirmed UniProt:Q9XWM3 protein_id:CAA21632.1
Y51A2D.9a	3	3	0.057	0.000139349	0.14025	1	5	0.177	0.000208569	0.503142	141	15299	9.2	CE19205 WBGene00013077 locus:ttr-24 Transthyretin-like family status:Confirmed UniProt:Q9XXR4 protein_id:CAA16399.1
ZK970.2a	3	3	0.17	9.53795e-05	0.479108	5	5	0.17	0.000142758	0.479108	206	22620	6.5	CE02402 WBGene00014172 locus:clpp-1 CLPP-like protease status:Confirmed UniProt:Q27539 protein_id:CAA88886.1
C01G10.14	3	3	0.347	0.000130988	1.22331	4	4	0.253	0.000156844	0.790606	150	16597	8.7	CE42210 WBGene00007239 status:Confirmed UniProt:Q93173 protein_id:CAB02715.2
C03D6.5	2	3	0.11	8.01967e-05	0.288249	4	4	0.11	9.60268e-05	0.288249	245	27997	4.3	CE36095 WBGene00007277 locus:asfl-1 anti-silencing protein status:Partially_confirmed UniProt:Q17603 protein_id:CAA99762.3
C18D11.3	3	3	0.166	0.000112275	0.465548	4	4	0.12	0.000134437	0.318257	175	19509	10	CE42548 WBGene00007681 status:Confirmed UniProt:Q9XTZ3 protein_id:CAB07321.2
C25A8.2	2	3	0.181	0.000131867	0.51705	3	4	0.195	0.000157896	0.566751	149	16118	8.9	CE31313 WBGene00016083 status:Partially_confirmed UniProt:Q18144 protein_id:CCD63428.1
C53C9.2	3	3	0.113	4.94917e-05	0.297179	4	4	0.053	5.92608e-05	0.129796	397	44816	4.7	CE27882 WBGene00016898 status:Confirmed UniProt:Q09936 protein_id:CCD67909.1
F01F1.9	2	3	0.036	4.18047e-05	0.0864257	4	4	0.07	5.00565e-05	0.174898	470	51157	6.7	CE01235 WBGene00017163 locus:dnpp-1 status:Confirmed UniProt:Q19087 protein_id:CCD65992.1
F32A7.5a	3	3	0.097	2.23783e-05	0.250259	4	4	0.054	2.67956e-05	0.1324	878	92238	5.1	CE09846 WBGene00009306 claustrin like status:Partially_confirmed UniProt:P91859 protein_id:CAB05498.1
F36H1.3	3	3	0.115	3.69327e-05	0.303167	3	4	0.071	4.42229e-05	0.177606	532	59454	9.3	CE43452 WBGene00009492 protein-tyrosine phosphatase status:Partially_confirmed UniProt:Q20108 protein_id:CAA92995.3
F46B6.3a	2	3	0.097	5.97209e-05	0.250259	3	4	0.076	7.15093e-05	0.191242	329	38865	9.4	CE26973 WBGene00004882 locus:smg-4 status:Confirmed UniProt:Q20445 protein_id:CAA94820.2
F52E4.1a	3	3	0.093	3.66571e-05	0.238797	3	4	0.093	4.38928e-05	0.238797	536	58495	6.7	CE07269 WBGene00018701 locus:pccb-1 propionyl-CoA carboxylase beta status:Confirmed UniProt:Q20676 protein_id:CCD66477.1
F58A4.8	3	3	0.072	4.42527e-05	0.180321	4	4	0.097	5.29877e-05	0.250259	444	49929	6.3	CE00224 WBGene00006540 locus:tbg-1 Gamma-like tubulin status:Confirmed UniProt:P34475 protein_id:CAA80164.1
T05A7.4	2	3	0.095	0.000143417	0.244515	3	4	0.095	0.000171727	0.244515	137	14046	10.4	CE04890 WBGene00001976 locus:hmg-11 nuclear phosphoprotein (weak) status:Confirmed UniProt:G5EEL9 protein_id:CCD69222.1
T12D8.6	3	3	0.204	0.000138368	0.599558	3	4	0.204	0.00016568	0.599558	142	15971	4.8	CE16403 WBGene00011734 locus:mlc-5 EF hand status:Confirmed UniProt:Q9XVI9 protein_id:CAB03346.1
Y69F12A.1	3	3	0.045	5.1435e-05	0.109175	4	4	0.086	6.15878e-05	0.21899	382	44745	9	CE24572 WBGene00022102 protein kinase status:Confirmed UniProt:Q9N4Q0 protein_id:CCD72348.1
C26C6.6	2	3	0.235	0.000144472	0.717908	3	3	0.235	0.000129742	0.717908	136	16045	8	CE05315 WBGene00007740 lim domains status:Partially_confirmed UniProt:Q18208 protein_id:CAA96598.1
C26F1.4	3	3	0.092	0.00015114	0.235947	3	3	0.092	0.00013573	0.235947	130	14033	10.2	CE06878 WBGene00004499 locus:rps-30 ribosomal protein\/ubiquitin-like protein status:Confirmed UniProt:Q18231 protein_id:CCD65769.1
C47B2.5	3	3	0.073	7.98707e-05	0.183042	3	3	0.073	7.17273e-05	0.183042	246	26308	4.8	CE17565 WBGene00001234 locus:eif-6 EUKARYOTIC TRANSLATION INITIATION FACTOR 6 (EIF-6) status:Confirmed UniProt:O62106 protein_id:CAB16860.1
D1007.8	3	3	0.116	7.58617e-05	0.306171	3	3	0.066	6.81271e-05	0.164126	259	29139	4.7	CE36119 WBGene00017005 status:Confirmed UniProt:Q9TXQ8 protein_id:CCD67319.1
F01D4.3	3	3	0.034	3.50235e-05	0.081434	2	3	0.034	3.14526e-05	0.081434	561	62883	9.3	CE40324 WBGene00008487 tyrosine-protein kinase (FES\/FPS subfamily) status:Partially_confirmed UniProt:O17755 protein_id:CAB02882.3
F01F1.1a	3	3	0.034	3.04151e-05	0.081434	3	3	0.034	2.73141e-05	0.081434	646	72738	9.7	CE29249 WBGene00017158 locus:hpo-10 status:Confirmed protein_id:CCD65981.1
F33D11.1	3	3	0.382	0.000149986	1.40991	3	3	0.382	0.000134694	1.40991	131	14864	7	CE09891 WBGene00018000 LIM protein status:Confirmed UniProt:O44778 protein_id:CCD66435.1
F35G2.1a	3	3	0.045	3.26925e-05	0.109175	3	3	0.045	2.93593e-05	0.109175	601	69535	8.6	CE05808 WBGene00009435 protein disulphide isomerase-related protein like status:Confirmed UniProt:Q20063 protein_id:CAA93467.1
F42G4.6	3	3	0.118	7.04236e-05	0.3122	1	3	0.047	6.32434e-05	0.114295	279	31630	8.7	CE20776 WBGene00009643 status:Partially_confirmed UniProt:G5EFT3 protein_id:CAB03098.1
T01D1.3	3	3	0.125	9.09638e-05	0.333522	3	3	0.069	8.16894e-05	0.172195	216	24402	9.1	CE12946 WBGene00020148 status:Confirmed UniProt:P91415 protein_id:CCD71493.1
T08B6.4	2	3	0.038	3.11382e-05	0.0914403	3	3	0.038	2.79634e-05	0.0914403	631	68922	5.9	CE37550 WBGene00020353 status:Partially_confirmed UniProt:O44527 protein_id:CCD73993.1
T21G5.4	3	3	0.157	7.17087e-05	0.435489	3	3	0.073	6.43975e-05	0.183042	274	30347	8.4	CE13894 WBGene00020661 status:Confirmed UniProt:O02063 protein_id:CCD67592.1
T27F6.5	3	3	0.141	4.32779e-05	0.383566	3	3	0.077	3.88655e-05	0.193988	454	50593	7.7	CE16514 WBGene00004190 locus:pars-2 tRNA synthetases class II (Gly, His, Pro and Ser) status:Confirmed UniProt:O45869 protein_id:CAB04884.1
Y47G6A.26	3	3	0.046	0.000100246	0.111732	3	3	0.189	9.00251e-05	0.545254	196	22611	10.1	CE22084 WBGene00021650 status:Partially_confirmed UniProt:Q9N3R3 protein_id:CCD72571.1
Y48B6A.2	3	3	0.297	0.000215914	0.981527	2	3	0.297	0.0001939	0.981527	91	10102	10.4	CE22117 WBGene00004456 locus:rpl-43 status:Confirmed UniProt:Q9U2A8 protein_id:CAB54440.1
Y53C12B.3a	3	3	0.074	2.26623e-05	0.185769	3	3	0.022	2.03517e-05	0.0519619	867	95623	7.6	CE19224 WBGene00003785 locus:nos-3 status:Confirmed UniProt:O18218 protein_id:CAB16493.1
Y71H2AM.17	3	3	0.13	5.81307e-05	0.348963	3	3	0.207	5.22039e-05	0.610646	338	38960	5.9	CE39070 WBGene00022182 locus:swsn-3 status:Confirmed UniProt:Q9BL39 protein_id:CCD73870.1
ZK430.7	2	3	0.029	4.42527e-05	0.0690548	3	3	0.029	3.97408e-05	0.0690548	444	50802	9.4	CE05083 WBGene00022742 ribosomal processing protein status:Partially_confirmed UniProt:Q23494 protein_id:CCD61674.1
C17C3.1a	3	3	0.179	5.50369e-05	0.51008	2	2	0.146	3.29504e-05	0.399587	357	41047	7	CE27070 WBGene00015887 status:Confirmed UniProt:Q9BIA9 protein_id:CCD64829.1
C27H6.2	2	3	0.048	4.12777e-05	0.116863	2	2	0.048	2.47128e-05	0.116863	476	52513	6	CE43279 WBGene00007784 locus:ruvb-1 Yeast hypothetical 50.5 KD protein like status:Confirmed UniProt:O17607 protein_id:CAB02793.2
C56G2.1a	3	3	0.047	2.26623e-05	0.114295	2	2	0.031	1.35678e-05	0.0739894	867	96430	6.6	CE24866 WBGene00016977 status:Partially_confirmed UniProt:Q09285 protein_id:CCD66341.1
E02A10.1	2	3	0.06	4.70052e-05	0.148154	2	2	0.06	2.81418e-05	0.148154	418	47537	9.9	CE09115 WBGene00008452 locus:mrps-5 mitochondrial 40S ribosomal protein S5 status:Confirmed UniProt:Q93425 protein_id:CAB02879.1
F02E9.3	2	3	0.107	6.15931e-05	0.279381	2	2	0.107	3.68755e-05	0.279381	319	36126	10.5	CE34291 WBGene00008529 ubiquitin carboxyl-terminal hydrolase status:Partially_confirmed UniProt:O01317 protein_id:CAB04050.2
F13B12.1	3	3	0.08	3.84505e-05	0.202264	2	2	0.049	2.30201e-05	0.119438	511	57254	5.9	CE05599 WBGene00008729 status:Confirmed UniProt:Q19375 protein_id:CAA94590.1
F26H11.1	3	3	0.261	0.000146628	0.823896	2	2	0.134	8.77857e-05	0.361445	134	15930	5.7	CE26712 WBGene00009179 locus:kbp-3 status:Confirmed UniProt:O45406 protein_id:CAB04194.3
F48C1.6	3	3	0.212	8.01967e-05	0.629296	2	2	0.049	4.80134e-05	0.119438	245	27026	6.6	CE10742 WBGene00018599 status:Confirmed UniProt:O01572 protein_id:CCD62473.1
F54C8.2	3	3	0.115	7.52804e-05	0.303167	2	2	0.115	4.507e-05	0.303167	261	29085	8.2	CE00188 WBGene00010036 locus:cpar-1 Histone H3 similarity status:Partially_confirmed UniProt:P34440 protein_id:CAA80154.1
F54D11.4	3	3	0.078	0.000102334	0.196741	2	2	0.188	6.12671e-05	0.541701	192	20933	10.2	CE29392 WBGene00018814 status:Partially_confirmed UniProt:Q95Q53 protein_id:CCD71037.1
R07E5.14	3	3	0.077	0.000138368	0.193988	2	2	0.077	8.284e-05	0.193988	142	16114	5.1	CE01044 WBGene00004387 locus:rnp-4 RNA binding domain status:Confirmed UniProt:Q21832 protein_id:CAA83626.1
R09A1.2	2	3	0.046	4.74594e-05	0.111732	2	2	0.046	2.84137e-05	0.111732	414	47212	7	CE18128 WBGene00019972 status:Partially_confirmed UniProt:O61932 protein_id:CCD62623.1
T28H11.7	3	3	0.206	0.000101279	0.606941	1	2	0.072	6.06355e-05	0.180321	194	21918	9	CE14380 WBGene00020905 status:Confirmed UniProt:Q23061 protein_id:CCD63840.1
Y25C1A.1	2	3	0.052	3.39934e-05	0.127197	2	2	0.085	2.03517e-05	0.216186	578	65067	6.6	CE21468 WBGene00021288 locus:clec-123 status:Confirmed UniProt:Q9TYL0 protein_id:CCD61978.1
Y39B6A.14	3	3	0.027	2.45296e-05	0.0641431	2	2	0.044	1.46857e-05	0.106624	801	92131	6.8	CE40630 WBGene00012676 locus:pro-3 status:Confirmed UniProt:Q9NEU2 protein_id:CAD31812.3
Y39B6A.33	3	3	0.046	4.48589e-05	0.111732	1	2	0.046	2.68568e-05	0.111732	438	49746	9.7	CE21690 WBGene00012692 status:Confirmed UniProt:Q9NEU5 protein_id:CAC51048.1
Y39G10AR.16	1	3	0.101	8.65559e-05	0.261828	2	2	0.128	5.18206e-05	0.342765	227	24227	9.9	CE21755 WBGene00021472 status:Confirmed UniProt:Q95XQ6 protein_id:CCD69915.1
Y57G11C.11a	3	3	0.153	7.33141e-05	0.422329	2	2	0.067	4.38928e-05	0.16681	268	29243	7.9	CE14946 WBGene00000763 locus:coq-3 dihydroxypolyprenylbenzoate methyltransferase status:Confirmed UniProt:O18235 protein_id:CAB16512.1
Y69A2AR.21	3	3	0.207	0.000116261	0.610646	2	2	0.13	6.96052e-05	0.348963	169	19104	5.7	CE27517 WBGene00022092 status:Confirmed UniProt:Q95XJ1 protein_id:CCD74125.1
Y75B8A.7	3	3	0.083	3.03213e-05	0.210598	2	2	0.059	1.81532e-05	0.145513	648	73897	4.9	CE23019 WBGene00013544 status:Partially_confirmed UniProt:Q9XW58 protein_id:CAA22114.1
ZK381.1	3	3	0.045	6.75195e-05	0.109175	2	2	0.11	4.04236e-05	0.288249	291	33121	8.5	CE07625 WBGene00001862 locus:him-3 status:Confirmed UniProt:G5EBG0 protein_id:CCD62007.1
ZK688.12	3	3	0.208	0.000113573	0.614359	2	2	0.139	6.79958e-05	0.377209	173	20482	9.4	CE42042 WBGene00044763 status:Confirmed UniProt:Q27GV2 protein_id:CCD62543.1
C08F8.6	3	3	0.076	5.17058e-05	0.191242	1	1	0.034	1.5478e-05	0.081434	380	43899	8.6	CE05253 WBGene00007448 serine\/threonine kinase status:Partially_confirmed UniProt:Q17825 protein_id:CAA97422.1
C30B5.4	2	3	0.056	6.50602e-05	0.137627	1	1	0.073	1.94756e-05	0.183042	302	35361	9.2	CE02523 WBGene00016245 Probable RNA binding protein status:Confirmed UniProt:Q18318 protein_id:CCD66136.1
C34B2.6	3	3	0.067	2.0235e-05	0.16681	1	1	0.014	6.0573e-06	0.0327615	971	108206	6.7	CE16894 WBGene00016391 protease status:Confirmed UniProt:O44952 protein_id:CCD62124.1
C55B6.2	3	3	0.096	4.00167e-05	0.247383	1	1	0.061	1.19789e-05	0.1508	491	55947	6.6	CE09008 WBGene00001025 locus:dnj-7 status:Partially_confirmed UniProt:P91189 protein_id:CCD68078.1
F45E4.2	3	3	0.142	8.69389e-05	0.386756	1	1	0.044	2.6025e-05	0.106624	226	25515	9.3	CE10494 WBGene00004046 locus:plp-1 status:Confirmed UniProt:Q94230 protein_id:CCD63777.1
F49D11.10	2	3	0.022	2.70264e-05	0.0519619	1	1	0.022	8.09029e-06	0.0519619	727	79998	7.1	CE44000 WBGene00045433 status:Partially_confirmed UniProt:A7DT40 protein_id:CCD71541.1
F53E10.6	3	3	0.084	0.00010287	0.213389	1	1	0.084	3.07939e-05	0.213389	191	21520	5.1	CE10930 WBGene00018762 status:Confirmed UniProt:P91318 protein_id:CCD66103.1
F54F2.2a	2	3	0.038	2.26623e-05	0.0914403	1	1	0.038	6.7839e-06	0.0914403	867	92189	8.3	CE25003 WBGene00006975 locus:zfp-1 status:Confirmed UniProt:P34447 protein_id:CCD71235.1
F58D5.1a	3	3	0.069	3.21574e-05	0.172195	1	1	0.07	9.62625e-06	0.174898	611	65920	6.3	CE36388 WBGene00002000 locus:hrp-2 status:Confirmed UniProt:Q9NLD1 protein_id:CAB70238.2
H01M10.3	2	3	0.252	0.000141354	0.786488	1	1	0.252	4.2314e-05	0.786488	139	15892	4.9	CE40703 WBGene00045268 locus:ttr-42 status:Confirmed UniProt:A2V8C3 protein_id:CCD71666.1
H43I07.2	3	3	0.041	5.36836e-05	0.0990058	1	1	0.033	1.60701e-05	0.0789467	366	41169	6.1	CE29979 WBGene00019275 status:Confirmed UniProt:Q9UAY9 protein_id:CCD68663.1
K01G5.4	3	3	0.27	9.13869e-05	0.862087	1	1	0.088	2.73565e-05	0.224616	215	24254	7.5	CE16194 WBGene00004302 locus:ran-1 GTP-binding protein status:Confirmed UniProt:O17915 protein_id:CAB07240.1
K04F10.7	3	3	0.065	6.70587e-05	0.161449	1	1	0.065	2.00739e-05	0.161449	293	33655	9.1	CE18015 WBGene00019399 status:Confirmed UniProt:O44772 protein_id:CCD70043.1
M88.1	2	3	0.024	3.70022e-05	0.0568175	1	1	0.024	1.10765e-05	0.0568175	531	60250	9	CE01036 WBGene00010904 locus:ugt-62 UDP-glucuronosyltransferase status:Confirmed UniProt:Q21603 protein_id:CAA84336.1
T03F1.8a	2	3	0.148	9.09638e-05	0.406048	1	1	0.079	2.72298e-05	0.199499	216	24889	8.5	CE29460 WBGene00020190 locus:guk-1 guanylate kinase status:Confirmed UniProt:P91425 protein_id:CCD67793.1
W06D4.3	3	3	0.184	7.2236e-05	0.527566	1	1	0.066	2.16237e-05	0.164126	272	31282	9.2	CE16545 WBGene00012297 status:Partially_confirmed UniProt:Q9XW43 protein_id:CAA22251.1
Y48G8AL.14	3	3	0.062	0.000102334	0.153453	1	1	0.062	3.06335e-05	0.153453	192	22108	5.8	CE30461 WBGene00000165 locus:aps-3 sigma-adaptin subunit of adaptor protein complex 3 (AP-3) status:Confirmed UniProt:Q8T874 protein_id:CCD73469.1
Y55B1AR.1	2	3	0.356	0.000134577	1.26986	1	1	0.144	4.02852e-05	0.393157	146	15983	6.7	CE22493 WBGene00002269 locus:lec-6 status:Confirmed UniProt:Q9N384 protein_id:CCD73852.1
Y57G11C.3a	3	3	0.175	7.30416e-05	0.496236	1	1	0.093	2.18648e-05	0.238797	269	30414	5.3	CE24473 WBGene00013301 SOL\/DEVB family status:Confirmed UniProt:O18229 protein_id:CAB16505.2
ZC410.2	3	3	0.022	4.29e-05	0.0519619	1	1	0.022	1.2842e-05	0.0519619	458	51156	5.6	CE35701 WBGene00013880 locus:mppb-1 mitochondrial processing peptidase status:Confirmed UniProt:Q23295 protein_id:CAA92566.2
C42C1.14	1	2	0.173	0.00011908	0.489361	7	15	0.291	0.000802042	0.95434	110	12682	11.4	CE26911 WBGene00004448 locus:rpl-34 status:Confirmed UniProt:A3QMC5 protein_id:CAM36357.1
F02A9.4a	2	2	0.058	2.15441e-05	0.142878	13	13	0.09	0.000125759	0.230269	608	66524	8.3	CE00136 WBGene00008514 Propionyl-CoA carboxylase status:Confirmed UniProt:P34385 protein_id:CAA79618.1
Y38H8A.4	2	2	0.054	3.95734e-05	0.1324	8	10	0.199	0.000177693	0.581248	331	37840	9	CE18366 WBGene00012638 serine\/threonine kinase status:Confirmed UniProt:O62424 protein_id:CAA16343.1
F36H1.1a	2	2	0.165	9.42359e-05	0.462177	6	8	0.266	0.000338512	0.845015	139	15472	7.3	CE05813 WBGene00001426 locus:fkb-1 FK506-binding protein status:Confirmed UniProt:Q20107 protein_id:CAA92994.1
R05G6.7	2	2	0.117	4.62855e-05	0.309182	7	8	0.12	0.000166265	0.318257	283	29961	9.2	CE29443 WBGene00019900 Channel Protein status:Confirmed UniProt:Q21752 protein_id:CCD71556.1
C02F5.2	1	2	0.234	0.000102334	0.713957	6	7	0.234	0.000321652	0.713957	128	14405	5	CE44142 WBGene00015345 status:Partially_confirmed UniProt:P34279 protein_id:CCD62640.1
F22E12.1	1	2	0.028	1.71675e-05	0.0665962	5	7	0.096	5.396e-05	0.247383	763	89243	6.7	CE31911 WBGene00009058 status:Partially_confirmed UniProt:G5ED57 protein_id:CAA94892.2
F23C8.5	2	2	0.082	5.13678e-05	0.207814	7	7	0.18	0.000161457	0.513561	255	27640	8.6	CE29774 WBGene00017734 electron transfer flavoprotein beta status:Confirmed UniProt:Q9TXI4 protein_id:CCD69889.1
F27C1.3	2	2	0.115	4.99954e-05	0.303167	6	7	0.366	0.000157143	1.32274	262	26758	9.1	CE28825 WBGene00017853 status:Confirmed UniProt:P91282 protein_id:CCD66284.1
F35G12.10	1	2	0.08	4.35176e-05	0.202264	6	7	0.08	0.000136782	0.202264	301	34368	8.9	CE00968 WBGene00000206 locus:asb-1 ATP synthase B chain status:Confirmed UniProt:Q20053 protein_id:CAA86329.1
H11E01.3	2	2	0.009	8.94726e-06	0.0209395	5	7	0.022	2.81226e-05	0.0519619	1464	161240	5	CE30442 WBGene00019188 status:Partially_confirmed UniProt:O61802 protein_id:CCD61777.1
T20F5.7	2	2	0.092	4.45537e-05	0.235947	7	7	0.143	0.000140039	0.389953	294	32918	8.5	CE13828 WBGene00020629 status:Confirmed UniProt:P91483 protein_id:CCD67782.1
Y95D11A.1	2	2	0.146	9.09638e-05	0.399587	7	7	0.167	0.000285913	0.468926	144	16658	9.8	CE23166 WBGene00013605 status:Confirmed UniProt:Q9U1P7 protein_id:CAB60435.1
C14F11.1	2	2	0.111	3.16396e-05	0.291219	6	6	0.15	8.52412e-05	0.412538	414	45617	9.2	CE02477 WBGene00015778 locus:got-2.2 Aspartate aminotransferase status:Confirmed UniProt:Q17994 protein_id:CCD64538.1
W01G7.3	1	2	0.172	0.000107367	0.485936	6	6	0.361	0.000289261	1.29615	122	13697	6.2	CE18986 WBGene00012187 locus:rpb-11 RNA polymerases L \/ 13 to 16 Kd subunit status:Confirmed UniProt:Q9XVH6 protein_id:CAB03455.1
B0001.1a	1	2	0.096	4.8335e-05	0.247383	4	5	0.096	0.000108517	0.247383	271	31274	6.6	CE32786 WBGene00003010 locus:lin-24 status:Confirmed UniProt:Q17410 protein_id:CAA93450.2
C49C8.1	2	2	0.027	2.53362e-05	0.0641431	5	5	0.062	5.68824e-05	0.153453	517	58634	9.5	CE08836 WBGene00016765 serine\/threonine-protein kinase status:Partially_confirmed UniProt:Q18707 protein_id:CCD67641.1
F41C3.5	2	2	0.07	2.79292e-05	0.174898	5	5	0.07	6.2704e-05	0.174898	469	53646	6.7	CE02733 WBGene00018271 Serine carboxypeptidase status:Confirmed UniProt:P52717 protein_id:CCD65861.1
M70.1	1	2	0.021	1.40696e-05	0.0495424	5	5	0.041	3.15877e-05	0.0990058	931	101812	9.1	CE28633 WBGene00019783 status:Partially_confirmed UniProt:O45187 protein_id:CCD66973.1
T24G10.2	2	2	0.066	3.77487e-05	0.164126	5	5	0.069	8.47498e-05	0.172195	347	39392	5.3	CE37993 WBGene00020779 status:Confirmed UniProt:Q22749 protein_id:CCD71519.1
W04D2.6a	2	2	0.067	1.85798e-05	0.16681	5	5	0.068	4.17138e-05	0.169499	705	82445	9.1	CE32000 WBGene00012245 RNA recognition motif. (aka RRM, RBD, or RNP domain) status:Confirmed UniProt:G5EE97 protein_id:CAA99945.2
Y116A8C.33	2	2	0.048	1.83972e-05	0.116863	5	5	0.063	4.13036e-05	0.156112	712	81570	6.4	CE24151 WBGene00013809 status:Partially_confirmed UniProt:Q9U2S0 protein_id:CAB55157.1
Y119C1B.8a	2	2	0.047	1.53561e-05	0.114295	5	5	0.074	3.44762e-05	0.185769	853	94086	8.5	CE44037 WBGene00022473 locus:bet-1 status:Partially_confirmed UniProt:Q95Y80 protein_id:CCD68309.1
Y48E1B.12	2	2	0.096	5.26056e-05	0.247383	5	5	0.197	0.000118105	0.573983	249	26782	5.2	CE14874 WBGene00000804 locus:csc-1 status:Confirmed UniProt:O45952 protein_id:CAB07696.1
Y56A3A.4a	2	2	0.111	3.83006e-05	0.291219	4	5	0.111	8.59889e-05	0.291219	342	38174	9.1	CE31842 WBGene00006396 locus:taf-12 status:Confirmed UniProt:Q9U226 protein_id:CAB60514.2
ZK546.13	2	2	0.078	3.92179e-05	0.196741	4	5	0.078	8.80485e-05	0.196741	334	36662	7.2	CE34460 WBGene00007012 locus:mdt-4 status:Confirmed UniProt:Q23523 protein_id:CCD73223.1
ZK616.8	2	2	0.033	3.63855e-05	0.0789467	4	5	0.072	8.16894e-05	0.180321	360	40199	9.8	CE26345 WBGene00022778 status:Partially_confirmed UniProt:Q9N4M8 protein_id:CCD71114.1
ZK795.3	2	2	0.12	4.48589e-05	0.318257	3	5	0.041	0.000100713	0.0990058	292	33952	8.6	CE18464 WBGene00014083 status:Confirmed UniProt:O62518 protein_id:CAB05841.1
C06E7.3a	2	2	0.129	3.24228e-05	0.34586	3	4	0.129	5.82341e-05	0.34586	404	43960	6.3	CE03959 WBGene00015540 locus:sams-4 S-adenosylmethionine synthetase status:Partially_confirmed UniProt:P50306 protein_id:CCD63371.1
C17H12.5	1	2	0.088	2.95684e-05	0.224616	3	4	0.113	5.31074e-05	0.297179	443	49416	9.2	CE16866 WBGene00015931 protein-tyrosine phosphatase status:Partially_confirmed UniProt:O45079 protein_id:CCD64995.1
C25B8.3a	2	2	0.127	3.45615e-05	0.339677	3	4	0.127	6.20754e-05	0.339677	379	42404	5.8	CE04078 WBGene00000786 locus:cpr-6 status:Confirmed UniProt:P43510 protein_id:CCD65628.1
C26F1.9	2	2	0.235	0.000256839	0.717908	4	4	0.235	0.000461305	0.717908	51	6328	12.4	CE06883 WBGene00004453 locus:rpl-39 ribosomal protein L39 status:Confirmed UniProt:P52814 protein_id:CCD65773.1
C34B2.4	2	2	0.099	9.99908e-05	0.25603	4	4	0.366	0.000179592	1.32274	131	14863	7.7	CE16892 WBGene00016389 status:Confirmed UniProt:O44949 protein_id:CCD62122.1
C52E4.7	2	2	0.151	4.61225e-05	0.415794	4	4	0.218	8.284e-05	0.651962	284	31666	5.8	CE08949 WBGene00008259 status:Confirmed UniProt:Q18784 protein_id:CAB01411.1
F22F1.1	2	2	0.096	6.2975e-05	0.247383	2	4	0.096	0.000113108	0.247383	208	21707	10.8	CE04443 WBGene00001854 locus:hil-3 histone h1 status:Confirmed UniProt:Q19743 protein_id:CCD62510.1
F25B4.5	2	2	0.048	1.8449e-05	0.116863	3	4	0.082	3.3136e-05	0.207814	710	82791	7.9	CE28000 WBGene00017768 status:Partially_confirmed UniProt:Q22961 protein_id:CCD64507.1
F25B5.4a	2	2	0.036	1.5631e-05	0.0864257	1	4	0.029	2.80747e-05	0.0690548	838	93987	7.4	CE01921 WBGene00006727 locus:ubq-1 status:Confirmed UniProt:P0CG71 protein_id:CCD68779.1
F30A10.12	2	2	0.168	9.15999e-05	0.472312	3	4	0.168	0.000164521	0.472312	143	15496	9.2	CE34834 WBGene00009269 status:Confirmed UniProt:Q7YTP2 protein_id:CAE17783.1
F38A5.3a	2	2	0.073	5.64603e-05	0.183042	4	4	0.341	0.000101408	1.1928	232	26655	8.8	CE28303 WBGene00002274 locus:lec-11 status:Confirmed UniProt:Q94215 protein_id:CCD67170.1
F43C1.6	2	2	0.099	7.66011e-05	0.25603	4	4	0.099	0.000137582	0.25603	171	19070	6.9	CE37013 WBGene00023422 locus:mrpl-21 status:Confirmed UniProt:Q6A575 protein_id:CAH10805.1
F56F3.1	2	2	0.07	1.72126e-05	0.174898	3	4	0.078	3.09153e-05	0.196741	761	83951	8.8	CE17911 WBGene00004132 locus:ifet-1 status:Partially_confirmed UniProt:Q20898 protein_id:CAA83608.1
K01G5.2a	1	2	0.2	7.48502e-05	0.584893	3	4	0.2	0.000134437	0.584893	175	20427	5.6	CE16191 WBGene00001996 locus:hpl-2 'chromo' (CHRromatin Organization MOdifier) domain status:Confirmed UniProt:G5EDE2 protein_id:CAB07241.1
R08D7.4b	1	2	0.215	0.000108254	0.64059	2	4	0.215	0.000194434	0.64059	121	14334	10	CE33291 WBGene00011144 status:Confirmed UniProt:B2MZB2 protein_id:CAQ48396.1
T02H6.7	2	2	0.072	7.2369e-05	0.180321	4	4	0.072	0.000129981	0.180321	181	20216	8.3	CE21143 WBGene00020177 status:Partially_confirmed UniProt:Q9N5E9 protein_id:CCD73578.1
T25B9.4	2	2	0.044	2.39905e-05	0.106624	4	4	0.026	4.30889e-05	0.0616956	546	62017	9.4	CE06503 WBGene00012010 Src homology domain 2, protein tyrosine kinase (ABL subfamily) status:Confirmed UniProt:Q22765 protein_id:CAA94372.1
Y39A1A.2	2	2	0.108	6.42098e-05	0.282331	3	4	0.108	0.000115326	0.282331	204	22659	8.9	CE44272 WBGene00012642 status:Partially_confirmed UniProt:Q9XX22 protein_id:CAA21018.3
Y47D3A.20	2	2	0.169	0.00018449	0.475707	1	4	0.296	0.00033136	0.97697	71	8291	9.9	CE46391 WBGene00012931 status:Confirmed UniProt:Q7YXC5 protein_id:CAD91710.2
Y59E9AL.36	2	2	0.032	2.36014e-05	0.0764652	4	4	0.054	4.23902e-05	0.1324	555	65600	10.5	CE44919 WBGene00195093 status:Partially_confirmed UniProt:D6RYE4 protein_id:CCD74084.1
Y59H11AM.4	2	2	0.103	7.08043e-05	0.267652	4	4	0.103	0.000127171	0.267652	185	21001	9.5	CE25518 WBGene00022008 status:Partially_confirmed UniProt:Q95XU8 protein_id:CCD74089.1
B0035.18	2	2	0.178	0.000145542	0.506607	3	3	0.178	0.000196055	0.506607	90	10283	9	CE38479 WBGene00044290 status:Predicted UniProt:Q52GY9 protein_id:CAI91178.1
C24A11.8a	2	2	0.046	2.0628e-05	0.111732	3	3	0.028	2.77873e-05	0.0665962	635	71758	8.1	CE19698 WBGene00001491 locus:frm-4 status:Confirmed protein_id:CCD65426.1
C31H1.1	2	2	0.037	1.94344e-05	0.0889301	2	3	0.037	2.61794e-05	0.0889301	674	75204	6	CE44615 WBGene00016286 status:Partially_confirmed UniProt:Q18340 protein_id:CCD64155.1
C33H5.12a	1	2	0.117	7.31776e-05	0.309182	3	3	0.117	9.8575e-05	0.309182	179	20481	11.7	CE04155 WBGene00004703 locus:rsp-6 RNA binding protein status:Confirmed UniProt:Q18409 protein_id:CCD66574.1
C56G2.7	2	2	0.048	3.50235e-05	0.116863	3	3	0.048	4.71789e-05	0.116863	374	39773	4.9	CE30640 WBGene00016981 status:Confirmed UniProt:Q09289 protein_id:CCD66338.1
DC2.3b	2	2	0.044	3.85259e-05	0.106624	3	3	0.074	5.18968e-05	0.185769	340	37918	7.3	CE42261 WBGene00017080 locus:lec-12 status:Confirmed UniProt:Q5ZR27 protein_id:CCD68546.1
F01G12.5a	2	2	0.009	7.45096e-06	0.0209395	1	3	0.011	1.00369e-05	0.0256519	1758	167752	6	CE04334 WBGene00002280 locus:let-2 alpha-2 type IV collagen status:Partially_confirmed UniProt:P17140 protein_id:CCD68906.1
F28E10.4	2	2	0.071	4.04284e-05	0.177606	2	3	0.127	5.44596e-05	0.339677	324	35411	8	CE40696 WBGene00017902 status:Partially_confirmed UniProt:Q19883 protein_id:CCD69725.1
F29C12.4	2	2	0.019	1.74651e-05	0.0447202	3	3	0.021	2.35266e-05	0.0495424	750	83654	7	CE19822 WBGene00009246 Elongation factor Tu family (contains ATP\/GTP binding P-loop), Elongation factor G C-terminus status:Confirmed UniProt:Q9XV52 protein_id:CAB04216.1
F33D4.8	2	2	0.11	7.98707e-05	0.288249	3	3	0.11	0.000107591	0.288249	164	19232	10	CE37229 WBGene00023487 locus:mrps-24 status:Confirmed UniProt:Q688C0 protein_id:CCD63774.1
F37A4.5	2	2	0.185	4.1062e-05	0.531088	3	3	0.141	5.53132e-05	0.383566	319	35812	8.8	CE00707 WBGene00018135 status:Partially_confirmed UniProt:P41883 protein_id:CCD70703.1
F52F12.8	2	2	0.35	0.000106494	1.23872	3	3	0.35	0.000143455	1.23872	123	14120	8.3	CE34876 WBGene00009941 status:Confirmed UniProt:Q7YX19 protein_id:CAE17819.1
F53F4.10	2	2	0.109	5.48067e-05	0.285287	3	3	0.109	7.38281e-05	0.285287	239	26241	7	CE10972 WBGene00009992 NADH-ubiquinone dehydrogenase 24 KD subunit status:Confirmed UniProt:Q20719 protein_id:CAB01203.1
H04M03.1	2	2	0.024	2.09917e-05	0.0568175	3	3	0.021	2.82771e-05	0.0495424	624	69361	6.1	CE20920 WBGene00019151 status:Partially_confirmed UniProt:Q9TYQ8 protein_id:CCD63377.1
K05C4.5	2	2	0.034	1.90945e-05	0.081434	3	3	0.022	2.57215e-05	0.0519619	686	76163	7.7	CE44179 WBGene00010582 status:Confirmed UniProt:Q9XUU8 protein_id:CAB04569.3
K09A9.8	2	2	0.167	0.000121285	0.468926	1	3	0.167	0.000163379	0.468926	108	12451	6.3	CE44317 WBGene00194849 status:Confirmed UniProt:D1MN81 protein_id:CBI63228.1
M01B12.5a	2	2	0.043	2.58869e-05	0.104079	3	3	0.099	3.48714e-05	0.25603	506	58664	6.1	CE30555 WBGene00019698 locus:riok-1 status:Confirmed UniProt:O44959 protein_id:CCD67367.1
R151.7a	2	2	0.025	1.94922e-05	0.0592537	3	3	0.077	2.62573e-05	0.193988	672	76594	8	CE39621 WBGene00020110 HSP C62.5 status:Confirmed UniProt:Q2L6Y6 protein_id:CCD70761.1
R31.1a	2	2	0.007	3.14421e-06	0.0162487	2	3	0.008	4.23546e-06	0.0185914	4166	481835	6.4	CE41581 WBGene00004855 locus:sma-1 spectrin beta chain status:Partially_confirmed UniProt:G5EFW3 protein_id:CAB00130.3
T09B4.9	2	2	0.04	3.08207e-05	0.0964782	3	3	0.064	4.15175e-05	0.158777	425	49398	6.8	CE13473 WBGene00020383 status:Confirmed UniProt:O02161 protein_id:CCD71993.1
T20F5.5	1	2	0.073	3.9814e-05	0.183042	3	3	0.243	5.3632e-05	0.749847	329	34879	9.5	CE43999 WBGene00020627 status:Confirmed UniProt:P91481 protein_id:CCD67785.1
T28H10.2	2	2	0.061	5.74508e-05	0.1508	3	3	0.066	7.739e-05	0.164126	228	26139	8.8	CE41031 WBGene00012143 status:Confirmed UniProt:Q22857 protein_id:CAA99934.2
VC5.3a	2	2	0.01	9.09638e-06	0.023293	2	3	0.01	1.22534e-05	0.023293	1440	164681	7.1	CE21224 WBGene00003786 locus:npa-1 status:Confirmed UniProt:G5EF32 protein_id:CCD70075.1
W04B5.3a	2	2	0.082	3.07483e-05	0.207814	2	3	0.082	4.142e-05	0.207814	426	46361	7.2	CE29362 WBGene00021020 status:Confirmed UniProt:Q9UA61 protein_id:CCD68649.1
Y42G9A.4a	2	2	0.138	2.15796e-05	0.374042	3	3	0.068	2.90691e-05	0.169499	607	64119	7.3	CE29110 WBGene00021534 locus:mvk-1 status:Partially_confirmed UniProt:Q9N4Z7 protein_id:CCD71154.1
Y4C6B.7	2	2	0.259	8.08567e-05	0.815516	2	3	0.105	0.000108919	0.273503	162	17867	7.1	CE41723 WBGene00021161 status:Confirmed UniProt:Q7YZG3 protein_id:CCD71129.1
Y54E10BL.5	2	2	0.132	0.000108254	0.355189	3	3	0.198	0.000145826	0.577611	121	14007	8.6	CE22460 WBGene00021839 locus:nduf-5 status:Confirmed UniProt:Q9N3D9 protein_id:CCD73486.1
ZC155.2	2	2	0.329	6.14967e-05	1.13305	3	3	0.329	8.284e-05	1.13305	213	24059	5	CE01432 WBGene00022530 status:Partially_confirmed UniProt:Q23245 protein_id:CCD66673.1
ZC434.5	2	2	0.039	1.14002e-05	0.0939563	3	3	0.008	1.53568e-05	0.0185914	1149	125198	8.7	CE06580 WBGene00001337 locus:ears-1 glutamyl-trna synthetase status:Confirmed UniProt:Q23315 protein_id:CAB00060.1
B0238.11	2	2	0.047	4.13211e-05	0.114295	2	2	0.05	3.71081e-05	0.122018	317	36502	7.4	CE07701 WBGene00015075 status:Confirmed UniProt:O16487 protein_id:CCD61491.1
C17G10.3	2	2	0.118	3.95734e-05	0.3122	2	2	0.073	3.55386e-05	0.183042	331	37831	9.6	CE41550 WBGene00015917 status:Partially_confirmed UniProt:Q95QW1 protein_id:CCD64963.1
C26E6.12	2	2	0.044	3.35866e-05	0.106624	2	2	0.044	3.01623e-05	0.106624	390	43920	9.5	CE27734 WBGene00016145 status:Confirmed UniProt:Q95QU5 protein_id:CCD65738.1
C50F2.10	1	2	0.247	0.000154103	0.766038	2	2	0.259	0.000138392	0.815516	85	8931	8.9	CE27876 WBGene00000013 locus:abf-2 status:Confirmed UniProt:G5EC68 protein_id:CCD67778.1
E02H1.2	2	2	0.018	3.32457e-05	0.0423174	2	2	0.051	2.9856e-05	0.124605	394	43892	9.3	CE01537 WBGene00008456 GTP binding protein status:Partially_confirmed UniProt:Q09523 protein_id:CAA87384.1
F10G7.3	2	2	0.098	4.7632e-05	0.253141	2	2	0.098	4.27756e-05	0.253141	275	31240	4.1	CE39722 WBGene00006817 locus:unc-85 status:Confirmed UniProt:Q19326 protein_id:CCD69205.1
F10G8.3	2	2	0.032	3.51174e-05	0.0764652	2	2	0.032	3.15369e-05	0.0764652	373	41413	6.7	CE09338 WBGene00003803 locus:rae-1 polyA RNA export protein status:Partially_confirmed UniProt:Q93454 protein_id:CAB02280.1
F21D5.7	2	2	0.042	2.64089e-05	0.101539	2	2	0.042	2.37163e-05	0.101539	496	54964	9.2	CE09524 WBGene00009012 signal recognition particle protein (SRP54) status:Confirmed UniProt:G5EE80 protein_id:CAA91040.1
F27D9.5	1	2	0.043	1.80923e-05	0.104079	2	2	0.07	1.62476e-05	0.174898	724	79762	7.7	CE04451 WBGene00017864 locus:pcca-1 Propionyl-coA carboxylase alpha chain precursor status:Confirmed UniProt:Q19842 protein_id:CCD67920.1
F36A4.4	2	2	0.08	9.56116e-05	0.202264	2	2	0.314	8.58633e-05	1.06063	137	16016	6.7	CE07180 WBGene00018083 status:Partially_confirmed UniProt:Q20093 protein_id:CCD69525.1
F37C12.18	2	2	0.172	6.09246e-05	0.485936	2	2	0.093	5.47129e-05	0.238797	215	24970	9.7	CE38597 WBGene00044005 status:Confirmed UniProt:Q4TTD0 protein_id:CCD70747.1
F59A3.8	2	2	0.028	2.27015e-05	0.0665962	2	2	0.035	2.0387e-05	0.0839269	577	64947	9.5	CE30549 WBGene00019081 protein kinase status:Partially_confirmed UniProt:P91360 protein_id:CCD63901.1
K07A12.5	2	2	0.038	3.59857e-05	0.0914403	2	2	0.121	3.23167e-05	0.321296	364	41970	9	CE38204 WBGene00010623 status:Confirmed UniProt:G5EDY6 protein_id:CAB03185.3
K07D4.8	2	2	0.06	4.1062e-05	0.148154	2	2	0.06	3.68755e-05	0.148154	319	36916	8.6	CE25937 WBGene00004135 locus:pqn-48 status:Confirmed UniProt:O76576 protein_id:CCD72751.1
M04G7.2	2	2	0.022	2.3816e-05	0.0519619	2	2	0.027	2.13878e-05	0.0641431	550	62630	9.7	CE17191 WBGene00019773 protein-tyrosine phosphatase status:Partially_confirmed UniProt:O44180 protein_id:CCD73113.1
R07E5.3	2	2	0.081	3.438e-05	0.205036	2	2	0.081	3.08747e-05	0.205036	381	42846	5.5	CE01045 WBGene00011111 locus:snfc-5 Snf5 (yeast) status:Confirmed UniProt:Q21831 protein_id:CAA83625.1
R07H5.2a	2	2	0.02	2.02768e-05	0.0471286	2	2	0.067	1.82094e-05	0.16681	646	72547	7.9	CE18907 WBGene00011122 locus:cpt-2 carnitine palmitoyltransferase II status:Confirmed UniProt:G5ECS9 protein_id:CAB03233.1
T14B4.2	2	2	0.094	9.42359e-05	0.241652	2	2	0.101	8.46279e-05	0.261828	139	15778	9.7	CE04952 WBGene00020499 status:Confirmed UniProt:Q22483 protein_id:CCD65269.1
T15B12.2	2	2	0.045	3.09664e-05	0.109175	2	2	0.069	2.78092e-05	0.172195	423	48526	9.5	CE38547 WBGene00020531 Protein kinase\/Aldehyde dehydrogenase status:Partially_confirmed UniProt:Q22518 protein_id:CCD71622.1
T19A6.2a	2	2	0.058	2.0121e-05	0.142878	2	2	0.031	1.80696e-05	0.0739894	651	73367	9.5	CE32493 WBGene00003596 locus:ngp-1 AUTOANTIGEN NGP-1 status:Confirmed UniProt:Q9XXN4 protein_id:CAA16512.2
T19B10.4a	2	2	0.132	5.39045e-05	0.355189	2	2	0.132	4.84085e-05	0.355189	243	26166	10.9	CE16414 WBGene00004152 locus:pqn-70 status:Confirmed UniProt:Q7JLH5 protein_id:CAA98545.1
W01A11.4	2	2	0.089	6.82229e-05	0.227439	2	2	0.354	6.12671e-05	1.25944	192	21981	7.8	CE14396 WBGene00002273 locus:lec-10 galaptin (S-lectin) status:Confirmed UniProt:G5EBV4 protein_id:CCD74265.1
W03F9.10	2	2	0.128	2.17588e-05	0.342765	2	2	0.071	1.95403e-05	0.177606	602	68357	5.4	CE14540 WBGene00021004 status:Confirmed UniProt:O16997 protein_id:CCD74282.1
W06H8.1a	2	2	0.038	1.66651e-05	0.0914403	1	2	0.023	1.4966e-05	0.0543869	786	88558	5.3	CE25146 WBGene00004373 locus:rme-1 status:Confirmed UniProt:Q9N5B7 protein_id:CCD72158.1
W09D10.3	2	2	0.277	7.57156e-05	0.892344	2	2	0.133	6.79958e-05	0.358313	173	18438	8.3	CE16564 WBGene00012361 locus:mrpl-12 ribosomal protein L7\/L12 mitochondrial status:Confirmed UniProt:O18180 protein_id:CAB07857.1
Y17G7B.11	1	2	0.084	3.1262e-05	0.213389	2	2	0.084	2.80747e-05	0.213389	419	45693	8.6	CE32514 WBGene00012464 locus:arrd-7 status:Partially_confirmed UniProt:Q9XXI4 protein_id:CAA19457.2
Y37H9A.3	1	2	0.033	1.65389e-05	0.0789467	2	2	0.027	1.48526e-05	0.0641431	792	85500	8.8	CE37563 WBGene00012578 status:Partially_confirmed UniProt:Q9U2M8 protein_id:CAB63350.2
Y38H8A.2	2	2	0.086	5.13678e-05	0.21899	2	2	0.071	4.61305e-05	0.177606	255	28863	8.6	CE18364 WBGene00012636 Zinc finger, C3HC4 type (RING finger) status:Partially_confirmed UniProt:O62427 protein_id:CAA16346.1
Y40B1A.4	2	2	0.022	3.17932e-05	0.0519619	2	2	0.044	2.85516e-05	0.106624	412	46969	9.8	CE42686 WBGene00012735 locus:sptf-3 Zinc finger, C2H2 type status:Partially_confirmed UniProt:Q9XW26 protein_id:CAA22307.3
Y49F6B.2	2	2	0.079	5.19793e-05	0.199499	2	2	0.079	4.66797e-05	0.199499	252	29551	9.5	CE25336 WBGene00021715 status:Confirmed UniProt:Q9N4U1 protein_id:CCD64713.1
Y55F3AM.13	2	2	0.048	3.70022e-05	0.116863	2	2	0.048	3.32296e-05	0.116863	354	38458	9.4	CE22542 WBGene00021930 status:Confirmed UniProt:Q9N362 protein_id:CCD74071.1
Y56A3A.32	2	2	0.027	1.87126e-05	0.0641431	2	2	0.017	1.68047e-05	0.0399202	700	77394	6.1	CE31841 WBGene00006937 locus:wah-1 status:Confirmed UniProt:Q9U229 protein_id:CAB60511.2
Y63D3A.6b	2	2	0.021	1.74186e-05	0.0495424	2	2	0.02	1.56427e-05	0.0471286	752	86537	5.2	CE24546 WBGene00001047 locus:dnj-29 DnaJ domain status:Confirmed UniProt:Q9U1V9 protein_id:CAA21710.2
ZK1236.5	2	2	0.162	8.85054e-05	0.452112	2	2	0.169	7.94816e-05	0.475707	148	17275	10.2	CE38925 WBGene00022864 status:Confirmed UniProt:P34621 protein_id:CCD66165.1
ZK370.5	2	2	0.062	3.26653e-05	0.153453	2	2	0.065	2.93349e-05	0.161449	401	45282	6.5	CE00397 WBGene00022719 locus:pdhk-2 Phosphoprotein status:Confirmed UniProt:Q02332 protein_id:CCD61725.1
ZK973.2	2	2	0.067	1.51431e-05	0.16681	2	2	0.066	1.35992e-05	0.164126	865	98645	7.2	CE24748 WBGene00022831 locus:cec-10 status:Confirmed UniProt:Q9N4L7 protein_id:CCD73564.1
B0001.4	1	2	0.113	5.28177e-05	0.297179	1	1	0.113	2.37163e-05	0.297179	248	28390	8.4	CE37307 WBGene00007089 uridine kinase like status:Confirmed UniProt:Q17413 protein_id:CAA93453.2
B0272.3	2	2	0.133	4.23909e-05	0.358313	1	1	0.049	1.90344e-05	0.119438	309	33380	7.9	CE00852 WBGene00007129 3-hydroxyacyl-CoA dehydrogenase status:Confirmed UniProt:P41938 protein_id:CAA86312.1
B0495.2	2	2	0.024	1.82181e-05	0.0568175	1	1	0.021	8.18031e-06	0.0495424	719	83567	7.2	CE01761 WBGene00015203 CDC2 status:Partially_confirmed UniProt:Q09437 protein_id:CCD61471.1
B0511.4	2	2	0.049	3.56915e-05	0.119438	1	1	0.049	1.60263e-05	0.119438	367	42242	9.1	CE17343 WBGene00015230 locus:tag-344 protein kinase status:Partially_confirmed UniProt:O61821 protein_id:CCD62101.1
C16H3.2	2	2	0.336	9.35628e-05	1.1677	1	1	0.186	4.20117e-05	0.534617	140	15556	9.1	CE08236 WBGene00002272 locus:lec-9 sugar-binding protein status:Confirmed UniProt:G5EC10 protein_id:CCD64782.1
C24D10.1	2	2	0.037	2.71759e-05	0.0889301	1	1	0.037	1.22026e-05	0.0889301	482	53443	9.4	CE34705 WBGene00016053 status:Partially_confirmed UniProt:O44136 protein_id:CCD61154.1
C26E6.11	2	2	0.084	6.12093e-05	0.213389	1	1	0.126	2.74843e-05	0.336596	214	23943	7.7	CE39476 WBGene00016144 locus:mmab-1 status:Confirmed UniProt:Q18218 protein_id:CCD65737.1
C28D4.4	2	2	0.076	3.71071e-05	0.191242	1	1	0.054	1.66619e-05	0.1324	353	40853	8.5	CE25787 WBGene00007792 status:Confirmed UniProt:O02226 protein_id:CAB05128.2
C28H8.12	2	2	0.048	3.95734e-05	0.116863	1	1	0.048	1.77693e-05	0.116863	331	37155	5.2	CE01823 WBGene00001018 locus:dnc-2 status:Confirmed UniProt:Q09248 protein_id:CCD65975.1
C41D11.2	1	2	0.058	3.58871e-05	0.142878	1	1	0.058	1.61141e-05	0.142878	365	40965	5.9	CE29220 WBGene00001231 locus:eif-3.H status:Confirmed UniProt:O01974 protein_id:CCD64252.1
C44E4.3	2	2	0.041	3.1262e-05	0.0990058	1	1	0.038	1.40373e-05	0.0914403	419	46616	8.6	CE34271 WBGene00016652 locus:got-2.1 aminotransferase status:Confirmed UniProt:O01804 protein_id:CCD67304.1
C46G7.4a	2	2	0.024	1.11479e-05	0.0568175	1	1	0.024	5.00565e-06	0.0568175	1175	132244	7.2	CE08780 WBGene00004112 locus:pqn-22 status:Partially_confirmed protein_id:CCD67203.1
C48B6.2	2	2	0.077	7.15781e-05	0.193988	1	1	0.044	3.21401e-05	0.106624	183	21077	9.5	CE08804 WBGene00016740 ribosomal protein status:Confirmed UniProt:O01513 protein_id:CCD67579.1
C49H3.3	2	2	0.138	0.000120172	0.374042	1	1	0.211	5.396e-05	0.625549	109	12285	10.4	CE04229 WBGene00016790 status:Confirmed UniProt:Q9GYQ6 protein_id:CCD67703.1
C54G4.7	2	2	0.143	3.46529e-05	0.389953	1	1	0.063	1.55599e-05	0.156112	378	43185	9.1	CE05513 WBGene00008317 status:Confirmed UniProt:Q18852 protein_id:CAA99819.1
F01F1.7	2	2	0.016	1.79435e-05	0.0375284	1	1	0.022	8.05704e-06	0.0519619	730	84777	9.3	CE26887 WBGene00017162 locus:ddx-23 RNA helicase status:Confirmed UniProt:Q95QN2 protein_id:CCD65989.1
F08G12.2	2	2	0.085	3.95734e-05	0.216186	1	1	0.085	1.77693e-05	0.216186	331	36822	7.4	CE18578 WBGene00008586 WD domain, G-beta repeat (6 domains) status:Confirmed UniProt:Q19211 protein_id:CAA91460.1
F10G7.11	2	2	0.279	9.35628e-05	0.901078	1	1	0.279	4.20117e-05	0.901078	140	15462	5.6	CE33373 WBGene00017374 locus:ttr-41 status:Confirmed UniProt:Q86NH9 protein_id:CCD69217.1
F11C7.5	2	2	0.095	6.93058e-05	0.244515	1	1	0.127	3.11198e-05	0.339677	189	20729	8	CE17657 WBGene00003891 locus:osm-11 status:Confirmed UniProt:O45346 protein_id:CCD66914.1
F25E2.2b	1	2	0.196	8.29037e-05	0.570363	1	1	0.196	3.72256e-05	0.570363	158	17856	6.1	CE43807 WBGene00017780 status:Confirmed UniProt:Q19780 protein_id:CCD69989.1
F26E4.6	2	2	0.345	0.000155938	1.21309	1	1	0.345	7.00195e-05	1.21309	84	9328	11	CE30519 WBGene00009161 cytochrome C oxidase status:Confirmed UniProt:O18687 protein_id:CAB02999.2
F32D1.2	2	2	0.389	0.00024257	1.44906	1	1	0.185	0.000108919	0.531088	54	6022	10.2	CE09866 WBGene00017982 locus:hpo-18 ATP synthase epsilion chain status:Confirmed UniProt:O16298 protein_id:CCD68482.1
F32D1.9	2	2	0.043	2.55337e-05	0.104079	1	1	0.041	1.14652e-05	0.0990058	513	56925	4.8	CE09873 WBGene00017988 locus:fipp-1 status:Partially_confirmed UniProt:O16293 protein_id:CCD68489.1
F33G12.2	2	2	0.033	4.29469e-05	0.0789467	1	1	0.098	1.92841e-05	0.253141	305	33117	6.2	CE27149 WBGene00018014 status:Confirmed UniProt:Q19986 protein_id:CCD65791.1
F38H4.4	2	2	0.072	2.61453e-05	0.180321	1	1	0.044	1.17398e-05	0.106624	501	57200	9.4	CE10064 WBGene00009548 protein tyrosine phosphatase status:Partially_confirmed UniProt:Q20179 protein_id:CAB01172.1
F44E2.3	2	2	0.139	5.36836e-05	0.377209	1	1	0.057	2.41051e-05	0.14025	244	28995	10	CE00181 WBGene00018417 status:Partially_confirmed UniProt:P34433 protein_id:CCD71221.1
F46A8.6	2	2	0.067	6.2975e-05	0.16681	1	1	0.067	2.82771e-05	0.16681	208	23328	10.1	CE34187 WBGene00009749 status:Partially_confirmed UniProt:O01332 protein_id:CAB04392.2
F54B3.3	2	2	0.049	2.20148e-05	0.119438	1	1	0.02	9.88511e-06	0.0471286	595	67147	9.3	CE35878 WBGene00010015 locus:atad-3 ATPases associated with various cellular activities (AAA) status:Confirmed UniProt:Q20748 protein_id:CAA88471.2
F55H2.2	2	2	0.047	5.09681e-05	0.114295	1	1	0.121	2.28858e-05	0.321296	257	28786	9.2	CE00209 WBGene00010130 locus:vha-14 Membrane-associated atpase gamma chain status:Confirmed UniProt:P34462 protein_id:CAA81600.1
F56E10.4	2	2	0.169	0.000157817	0.475707	1	1	0.169	7.08631e-05	0.475707	83	9347	9.2	CE19904 WBGene00004496 locus:rps-27 ribosomal protein status:Confirmed UniProt:Q9TXP0 protein_id:CCD71974.1
K04C2.2	2	2	0.048	1.32311e-05	0.116863	1	1	0.012	5.94105e-06	0.0280163	990	109855	5.5	CE00722 WBGene00019380 status:Partially_confirmed UniProt:Q21210 protein_id:CCD72615.1
M153.1	2	2	0.104	4.69491e-05	0.270574	1	1	0.104	2.10811e-05	0.270574	279	29166	8	CE03511 WBGene00010924 pyrroline-5-carboxylate reductase status:Confirmed UniProt:Q21544 protein_id:CAA91943.1
M18.5	2	2	0.011	1.1551e-05	0.0256519	1	1	0.023	5.18663e-06	0.0543869	1134	125718	5.3	CE23880 WBGene00010890 locus:ddb-1 DNA repair protein like status:Confirmed UniProt:Q21554 protein_id:CAA92824.2
R13A5.3	2	2	0.137	9.42359e-05	0.370882	1	1	0.137	4.2314e-05	0.370882	139	15581	6.3	CE01375 WBGene00020047 locus:ttr-32 status:Confirmed UniProt:Q95Y92 protein_id:CCD63599.1
T04F8.1	2	2	0.049	4.04284e-05	0.119438	1	1	0.049	1.81532e-05	0.119438	324	35489	9.2	CE03614 WBGene00011440 locus:sfxn-1.5 status:Confirmed UniProt:Q22161 protein_id:CAA91477.1
T05F1.6	2	2	0.024	1.12436e-05	0.0568175	1	1	0.018	5.04862e-06	0.0423174	1165	127607	5	CE36405 WBGene00002027 locus:hsr-9 BRCA1 C Terminus (BRCT) domain status:Confirmed UniProt:Q7JKP6 protein_id:CAF31485.1
T10H10.2	1	2	0.038	2.28202e-05	0.0914403	1	1	0.038	1.02468e-05	0.0914403	574	65215	7	CE13577 WBGene00020426 status:Confirmed UniProt:P91442 protein_id:CCD61191.1
W10G6.2a	2	2	0.084	2.89157e-05	0.213389	1	1	0.042	1.29838e-05	0.101539	453	53072	8.2	CE39527 WBGene00004789 locus:sgk-1 Protein kinase C terminal domain status:Confirmed UniProt:Q2PJ68 protein_id:CAJ55246.1
Y39B6A.39	2	2	0.055	3.58871e-05	0.135011	1	1	0.055	1.61141e-05	0.135011	365	41861	9.4	CE21666 WBGene00012697 locus:mrps-35 status:Partially_confirmed UniProt:Q9NEI6 protein_id:CAB61063.1
Y51A2D.10a	2	2	0.234	9.28992e-05	0.713957	1	1	0.177	4.17138e-05	0.503142	141	15243	9.3	CE19206 WBGene00013078 locus:ttr-25 Transthyretin-like family status:Confirmed UniProt:Q9XXQ6 protein_id:CAA16408.1
Y54F10AM.6	2	2	0.063	5.157e-05	0.156112	1	1	0.063	2.31561e-05	0.156112	254	28912	8.9	CE26176 WBGene00021850 status:Confirmed UniProt:Q9BL06 protein_id:CCD73826.1
Y54F10BM.14	2	2	0.218	0.00011908	0.651962	1	1	0.082	5.34694e-05	0.207814	110	12259	8.3	CE33882 WBGene00004016 locus:phf-5 status:Confirmed UniProt:G5EBY6 protein_id:CCD73847.1
Y69A2AR.30a	2	2	0.094	6.45261e-05	0.241652	1	1	0.099	2.89736e-05	0.25603	203	23529	6.7	CE26559 WBGene00003161 locus:mdf-2 status:Confirmed UniProt:Q9NGT3 protein_id:CCD74132.1
Y76B12C.4	2	2	0.151	5.19793e-05	0.415794	1	1	0.103	2.33398e-05	0.267652	252	29107	9	CE23061 WBGene00022298 status:Partially_confirmed UniProt:Q9N4C7 protein_id:CCD73181.1
ZK1010.1	2	2	0.234	0.000102334	0.713957	1	1	0.188	4.59503e-05	0.541701	128	14651	9.8	CE15495 WBGene00006728 locus:ubq-2 UBQ-2 ubiquitin\; 60S Ribosomal protein L40 status:Confirmed UniProt:P49632 protein_id:CAB04967.1
ZK829.4	2	2	0.099	2.4438e-05	0.25603	1	1	0.069	1.09732e-05	0.172195	536	58795	7.3	CE06652 WBGene00014095 locus:gdh-1 glutamate dehydrogenase status:Confirmed UniProt:Q23621 protein_id:CAA98074.1
Y62E10A.1	1	1	0.4	5.954e-05	1.51189	12	17	0.745	0.000908981	4.55904	110	10871	4.6	CE22694 WBGene00004410 locus:rla-2 status:Confirmed UniProt:Q9U1X9 protein_id:CAB60595.1
R12E2.13	1	1	0.112	3.17932e-05	0.294196	10	12	0.112	0.00034262	0.294196	206	22786	6.7	CE18145 WBGene00020038 status:Confirmed UniProt:O61793 protein_id:CCD65180.1
F53H4.2	1	1	0.105	2.99059e-05	0.273503	8	10	0.105	0.000268568	0.273503	219	24380	4.5	CE41403 WBGene00010007 status:Confirmed UniProt:Q93778 protein_id:CAB03134.2
R07E5.1	1	1	0.011	8.06576e-06	0.0256519	10	10	0.059	7.2434e-05	0.145513	812	92630	7.9	CE00658 WBGene00011109 status:Partially_confirmed UniProt:Q21827 protein_id:CAA83621.1
C18E9.4	1	1	0.126	6.35864e-05	0.336596	7	8	0.456	0.000456826	1.85759	103	12087	9.4	CE05296 WBGene00007684 status:Confirmed UniProt:Q18095 protein_id:CAA93855.1
C11D2.7	1	1	0.108	3.54021e-05	0.282331	7	7	0.173	0.000222549	0.489361	185	20770	8.9	CE31303 WBGene00015703 status:Confirmed UniProt:Q8MXH7 protein_id:CCD64247.1
C25H3.7	1	1	0.047	2.3816e-05	0.114295	4	7	0.047	0.000149714	0.114295	275	31593	9.3	CE02505 WBGene00016116 status:Confirmed UniProt:Q8MQC1 protein_id:CCD65046.1
F35A5.1	1	1	0.009	3.16549e-06	0.0209395	7	7	0.05	1.98992e-05	0.122018	2069	226498	9.1	CE45013 WBGene00018024 status:Partially_confirmed UniProt:Q20007 protein_id:CCD70484.1
T22C1.8	1	1	0.051	1.10819e-05	0.124605	6	7	0.083	6.96641e-05	0.210598	591	66608	9	CE18278 WBGene00011918 tyrosine specific protein phosphatase status:Partially_confirmed UniProt:Q22668 protein_id:CAA99930.1
T26A5.5a	1	1	0.035	6.0868e-06	0.0839269	5	7	0.031	3.82635e-05	0.0739894	1076	123434	5.8	CE32733 WBGene00020821 status:Confirmed UniProt:Q95Q98 protein_id:CCD63210.1
Y105C5B.18	1	1	0.127	3.46529e-05	0.339677	4	7	0.127	0.000217838	0.339677	189	21106	6.8	CE44994 WBGene00013657 status:Confirmed UniProt:Q9NAM3 protein_id:CAB54363.4
Y47G6A.10	1	1	0.031	8.37519e-06	0.0739894	6	7	0.088	5.26489e-05	0.224616	782	87469	8.6	CE34400 WBGene00004978 locus:spg-7 ATPase status:Partially_confirmed UniProt:Q9N3T5 protein_id:CCD72555.1
B0280.11	1	1	0.059	1.48512e-05	0.145513	6	6	0.061	8.00223e-05	0.1508	441	49493	8.6	CE39312 WBGene00015106 Tyrosine-phosphatase status:Partially_confirmed UniProt:P42083 protein_id:CCD61607.1
B0285.1a	1	1	0.033	8.97177e-06	0.0789467	6	6	0.034	4.83422e-05	0.081434	730	82429	10	CE31401 WBGene00007135 locus:cdtl-7 serine\/threonine kinase (CDC2\/CDKX subfamily) status:Partially_confirmed UniProt:P46551 protein_id:CAA84302.3
F40E10.3	1	1	0.108	1.5706e-05	0.282331	5	6	0.204	8.46279e-05	0.599558	417	48327	4.3	CE05839 WBGene00000822 locus:csq-1 calsequestrin like status:Confirmed UniProt:Q20203 protein_id:CAA93667.1
Y51H4A.3	1	1	0.156	3.41114e-05	0.432188	6	6	0.312	0.000183801	1.05116	192	21635	6.2	CE25369 WBGene00004357 locus:rho-1 p21 ras-related rho (RhoA) status:Confirmed UniProt:Q22038 protein_id:CAB63379.1
Y57G11C.36	1	1	0.039	1.72353e-05	0.0939563	4	6	0.113	9.2868e-05	0.297179	380	41782	8.2	CE32080 WBGene00013325 status:Confirmed UniProt:Q8I4C4 protein_id:CAD56258.1
B0495.6	1	1	0.149	7.52804e-05	0.409289	4	5	0.149	0.000338025	0.409289	87	9868	7.1	CE01764 WBGene00015205 status:Confirmed UniProt:Q09215 protein_id:CCD61474.1
C03G5.1	1	1	0.039	1.01384e-05	0.0939563	4	5	0.076	4.55235e-05	0.191242	646	70398	6.9	CE03917 WBGene00015391 locus:sdha-1 succinate dehydrogenase flavoprotein subunit status:Confirmed UniProt:Q09508 protein_id:CCD62793.1
C05E4.9a	1	1	0.024	6.76591e-06	0.0568175	4	5	0.056	3.03804e-05	0.137627	968	108629	6.9	CE23521 WBGene00001564 locus:icl-1 isocitrate lyase status:Confirmed UniProt:Q10663 protein_id:CCD63238.1
K09E4.3a	1	1	0.067	2.09246e-05	0.16681	5	5	0.147	9.39559e-05	0.402814	313	35343	6.5	CE19996 WBGene00010721 status:Confirmed UniProt:Q9NAP7 protein_id:CAB70169.1
R07E5.13	1	1	0.124	4.78058e-05	0.330454	5	5	0.124	0.000214658	0.330454	137	15832	9	CE47062 WBGene00011119 status:Confirmed UniProt:Q21828 protein_id:CAA83622.2
W03C9.4a	1	1	0.026	1.42688e-05	0.0616956	5	5	0.063	6.40701e-05	0.156112	459	50177	8.5	CE28257 WBGene00003015 locus:lin-29 transcription factor lin-29 status:Confirmed UniProt:G5EGB2 protein_id:CAB60308.2
ZK484.3	1	1	0.052	2.26623e-05	0.127197	3	5	0.076	0.000101758	0.191242	289	30512	10.2	CE41970 WBGene00022749 status:Confirmed UniProt:O44895 protein_id:CCD65808.1
C24H12.4a	1	1	0.039	1.03303e-05	0.0939563	3	4	0.039	3.71081e-05	0.0939563	634	71978	9.3	CE27728 WBGene00016073 helicase status:Confirmed UniProt:O17157 protein_id:CCD62828.1
F07A11.6a	1	1	0.015	2.96219e-06	0.0351422	4	4	0.015	1.06407e-05	0.0351422	2211	248380	6.7	CE37499 WBGene00008549 locus:din-1 RNA recognition motif. (aka RRM, RBD, or RNP domain) status:Partially_confirmed UniProt:G5EEE3 protein_id:CAB54210.3
F55H12.5	1	1	0.101	2.28202e-05	0.261828	4	4	0.056	8.19741e-05	0.137627	287	32223	9.2	CE32441 WBGene00010136 status:Confirmed UniProt:Q8I4I0 protein_id:CAD56588.1
F58B3.6	1	1	0.061	1.59741e-05	0.1508	3	4	0.102	5.73818e-05	0.264736	410	45570	5.9	CE41417 WBGene00010232 interferon-related protein PC4 like status:Confirmed UniProt:Q20965 protein_id:CAA97798.2
Y111B2A.2	1	1	0.186	7.61558e-05	0.534617	4	4	0.186	0.000273565	0.534617	86	9920	9	CE26622 WBGene00013728 status:Confirmed UniProt:Q9BHL9 protein_id:CAC35833.1
Y17G7B.10a	1	1	0.051	1.51958e-05	0.124605	4	4	0.109	5.4586e-05	0.285287	431	48640	8.1	CE37855 WBGene00012463 status:Confirmed UniProt:Q9XXI6 protein_id:CAA19455.2
Y39G10AR.13	1	1	0.035	1.05296e-05	0.0839269	3	4	0.035	3.7824e-05	0.0839269	622	69921	9.4	CE26991 WBGene00002047 locus:icp-1 status:Confirmed UniProt:G5EE37 protein_id:CCD69912.1
Y51H7C.11	1	1	0.011	6.19036e-06	0.0256519	4	4	0.05	2.22368e-05	0.122018	1058	120965	8.4	CE39192 WBGene00021789 locus:nol-6 status:Partially_confirmed UniProt:Q95XY4 protein_id:CCD71797.1
B0350.2	1	1	0.012	3.21206e-06	0.0280163	3	3	0.02	8.65371e-06	0.0471286	2039	222849	5.9	CE06702 WBGene00006780 locus:unc-44 status:Confirmed UniProt:Q17489 protein_id:CCD61793.1
C07A12.4a	1	1	0.059	1.32848e-05	0.145513	3	3	0.059	3.57909e-05	0.145513	493	55152	4.8	CE03972 WBGene00003963 locus:pdi-2 protein disulfide isomerase status:Confirmed UniProt:Q17770 protein_id:CCD63277.1
C16C10.2	1	1	0.046	2.49977e-05	0.111732	3	3	0.153	6.7347e-05	0.422329	262	30878	9.8	CE01493 WBGene00007623 status:Confirmed UniProt:Q09462 protein_id:CAA86740.1
C16C8.22	1	1	0.104	4.25285e-05	0.270574	2	3	0.201	0.000114577	0.588547	154	17423	9.2	CE44950 WBGene00195072 status:Partially_confirmed UniProt:G4S0D7 protein_id:CCD64711.1
C18F3.2a	1	1	0.017	5.725e-06	0.0399202	3	3	0.023	1.54239e-05	0.0543869	1144	127623	5.5	CE37202 WBGene00004732 locus:sax-7 neural adhesion protein status:Confirmed UniProt:Q18100 protein_id:CCD65184.1
C29A12.3a	1	1	0.018	8.4727e-06	0.0423174	3	3	0.021	2.28265e-05	0.0495424	773	86310	7.5	CE37480 WBGene00002985 locus:lig-1 DNA ligase I status:Partially_confirmed UniProt:Q27474 protein_id:CAA98242.2
C36B1.4	1	1	0.075	2.58869e-05	0.188502	3	3	0.075	6.97427e-05	0.188502	253	28239	6.3	CE05371 WBGene00003925 locus:pas-4 proteasome A-type submit status:Confirmed UniProt:Q95005 protein_id:CAB02269.1
C50F7.3	1	1	0.061	2.09246e-05	0.1508	2	3	0.102	5.63735e-05	0.264736	313	34668	8.6	CE04241 WBGene00016843 status:Partially_confirmed UniProt:Q18755 protein_id:CCD67451.1
D2092.4	1	1	0.052	1.80424e-05	0.127197	2	3	0.11	4.86086e-05	0.288249	363	41110	5.5	CE30438 WBGene00017065 status:Confirmed UniProt:P91194 protein_id:CCD68495.1
F13E9.13	1	1	0.069	2.3644e-05	0.172195	2	3	0.076	6.37001e-05	0.191242	277	29873	8.9	CE40036 WBGene00044797 status:Partially_confirmed UniProt:Q1NZ26 protein_id:CAJ90501.1
F27C1.6	1	1	0.028	1.01227e-05	0.0665962	2	3	0.028	2.72719e-05	0.0665962	647	73457	9.3	CE09718 WBGene00017855 status:Confirmed UniProt:P91280 protein_id:CCD66286.1
F29B9.4a	1	1	0.06	1.63735e-05	0.148154	3	3	0.048	4.41123e-05	0.116863	400	46618	8.7	CE27146 WBGene00004205 locus:psr-1 status:Confirmed UniProt:Q9GYI4 protein_id:CCD70226.1
F32A5.4a	1	1	0.111	2.69522e-05	0.291219	2	3	0.202	7.26128e-05	0.592209	243	26463	7	CE01274 WBGene00017970 Immunodominant antigen status:Confirmed UniProt:Q19948 protein_id:CCD66274.1
F36H9.3	1	1	0.054	2.5484e-05	0.1324	2	3	0.167	6.86573e-05	0.468926	257	27617	7	CE09969 WBGene00000976 locus:dhs-13 alcohol dehydrogenase status:Confirmed UniProt:O16619 protein_id:CCD70642.1
F48E3.4	1	1	0.065	2.34745e-05	0.161449	3	3	0.065	6.32434e-05	0.161449	279	31236	5.4	CE35547 WBGene00018605 status:Confirmed UniProt:Q9GPA1 protein_id:CCD71303.1
F59B2.15	1	1	0.084	5.50369e-05	0.213389	3	3	0.084	0.000148277	0.213389	119	13908	10.5	CE43509 WBGene00185006 status:Partially_confirmed UniProt:C0P265 protein_id:CAX51678.1
H21P03.1	1	1	0.103	4.19833e-05	0.267652	3	3	0.103	0.000113108	0.267652	156	17061	9.9	CE18819 WBGene00003148 locus:mbf-1 Helix-turn-helix status:Confirmed UniProt:Q9XTV4 protein_id:CAB09112.1
K07A1.12	1	1	0.065	1.5706e-05	0.161449	3	3	0.074	4.2314e-05	0.185769	417	47166	5	CE16234 WBGene00003036 locus:lin-53 chromatin assembly factor 1 P55 subunit like status:Confirmed UniProt:P90916 protein_id:CAB03178.1
M01E5.5a	1	1	0.025	8.1258e-06	0.0592537	3	3	0.052	2.1892e-05	0.127197	806	94030	9	CE12282 WBGene00006595 locus:top-1 DNA topoisomerase I status:Confirmed UniProt:O17966 protein_id:CAB07640.1
R166.4	1	1	0.017	1.23807e-05	0.0399202	3	3	0.025	3.33552e-05	0.0592537	529	58544	6	CE03583 WBGene00004185 locus:pro-1 status:Partially_confirmed UniProt:Q22006 protein_id:CAA90666.1
W02D7.4	1	1	0.06	2.82302e-05	0.148154	3	3	0.151	7.60557e-05	0.415794	232	26069	8.5	CE14442 WBGene00020940 status:Confirmed UniProt:O17525 protein_id:CCD69834.1
Y111B2A.14a	1	1	0.008	4.62528e-06	0.0185914	3	3	0.018	1.24611e-05	0.0423174	1416	160322	9.2	CE44134 WBGene00004161 locus:pqn-80 status:Partially_confirmed UniProt:C7IVS5 protein_id:CBB16282.1
Y54E10A.12	1	1	0.051	1.19733e-05	0.124605	2	3	0.048	3.22576e-05	0.116863	547	62570	5.2	CE24441 WBGene00021832 status:Confirmed UniProt:Q9N3E8 protein_id:CCD72831.1
Y66D12A.23	1	1	0.031	1.56684e-05	0.0739894	3	3	0.055	4.22127e-05	0.135011	418	47281	8.3	CE46243 WBGene00013447 locus:nars-2 status:Confirmed UniProt:Q95PZ8 protein_id:CAC70140.2
Y73B6A.1	1	1	0.053	1.58198e-05	0.129796	3	3	0.082	4.26206e-05	0.207814	414	46335	10	CE29921 WBGene00022228 protein kinase status:Confirmed UniProt:Q9N4E6 protein_id:CCD62340.1
Y76B12C.2	1	1	0.022	5.8529e-06	0.0519619	3	3	0.018	1.57685e-05	0.0423174	1119	127566	9	CE31668 WBGene00022296 locus:xpc-1 status:Partially_confirmed UniProt:Q9N4C3 protein_id:CCD73179.1
Y94H6A.3	1	1	0.086	3.52118e-05	0.21899	3	3	0.086	9.48651e-05	0.21899	186	21192	9.7	CE27552 WBGene00022376 status:Confirmed UniProt:Q9N2X1 protein_id:CCD74203.1
AC3.5	1	1	0.021	6.00862e-06	0.0495424	2	2	0.021	1.0792e-05	0.0495424	1090	122720	5.9	CE36372 WBGene00007071 glutamyl aminopeptidase status:Confirmed UniProt:Q17405 protein_id:CAA94872.2
C01G12.8	1	1	0.016	6.24347e-06	0.0375284	2	2	0.016	1.12138e-05	0.0375284	1049	116975	8	CE15577 WBGene00007248 locus:catp-4 sodium\/potasssium transporting ATPase status:Partially_confirmed UniProt:G5EFV6 protein_id:CAB03818.1
C15H11.9	1	1	0.084	1.96679e-05	0.213389	2	2	0.084	3.53252e-05	0.213389	333	37986	10	CE08186 WBGene00007617 locus:rrbs-1 Human HA0609 protein like status:Confirmed UniProt:Q9XVT0 protein_id:CAB02731.1
C27B7.2	1	1	0.102	3.34153e-05	0.264736	2	2	0.102	6.00167e-05	0.264736	196	22774	8.7	CE17476 WBGene00007760 status:Partially_confirmed UniProt:Q18242 protein_id:CAA90985.1
C34D4.14	1	1	0.009	2.37211e-06	0.0209395	1	2	0.009	4.26051e-06	0.0209395	2761	304434	5.8	CE17508 WBGene00016405 locus:hecd-1 status:Partially_confirmed UniProt:Q18447 protein_id:CCD66608.1
C43E11.10	1	1	0.033	1.26436e-05	0.0789467	2	2	0.05	2.2709e-05	0.122018	518	57696	9.6	CE08688 WBGene00000382 locus:cdc-6 status:Confirmed UniProt:P91155 protein_id:CCD65162.1
C56C10.3	1	1	0.222	2.96353e-05	0.667247	2	2	0.222	5.32275e-05	0.667247	221	24685	4.8	CE02568 WBGene00016961 locus:vps-32.1 status:Confirmed UniProt:Q18886 protein_id:CCD68173.1
E02H1.6	1	1	0.082	3.59857e-05	0.207814	2	2	0.082	6.46334e-05	0.207814	182	21024	4.5	CE28286 WBGene00008458 ATP binding protein status:Confirmed UniProt:Q09527 protein_id:CAA87383.2
F02A9.4b	1	1	0.084	1.66228e-05	0.213389	2	2	0.084	2.9856e-05	0.213389	394	44380	6.3	CE33612 WBGene00008514 status:Confirmed UniProt:P34384 protein_id:CAA79619.2
F19B6.2a	1	1	0.126	1.91503e-05	0.336596	2	2	0.126	3.43956e-05	0.336596	342	36904	8.6	CE05667 WBGene00006733 locus:ufd-1 status:Confirmed UniProt:Q19584 protein_id:CAA93460.1
F19F10.9	1	1	0.029	7.90036e-06	0.0690548	2	2	0.029	1.41897e-05	0.0690548	829	94493	6.1	CE27372 WBGene00017605 status:Partially_confirmed UniProt:O01524 protein_id:CCD67759.1
F20D12.1a	1	1	0.029	6.35864e-06	0.0690548	2	2	0.042	1.14207e-05	0.101539	1030	116308	8.5	CE04431 WBGene00017641 locus:csr-1 status:Partially_confirmed protein_id:CCD67715.1
F26D2.2	1	1	0.053	1.33934e-05	0.129796	2	2	0.096	2.40558e-05	0.247383	489	56586	6.4	CE33925 WBGene00006375 locus:syp-1 status:Confirmed UniProt:G5EGS8 protein_id:CAB04186.2
F33D4.5	1	1	0.056	1.73724e-05	0.137627	2	2	0.056	3.12023e-05	0.137627	377	42727	9.3	CE29308 WBGene00017997 status:Confirmed UniProt:Q7KPW7 protein_id:CCD63770.1
F40F4.6	1	1	0.013	2.95817e-06	0.0303861	2	2	0.011	5.31313e-06	0.0256519	2214	243435	4.9	CE04536 WBGene00018237 EGF-like repeats status:Partially_confirmed UniProt:Q20219 protein_id:CCD70146.1
F46C3.3a	1	1	0.009	2.53754e-06	0.0209395	2	2	0.009	4.55764e-06	0.0209395	2581	296534	7.8	CE44969 WBGene00002037 locus:hum-4 myosin like status:Partially_confirmed UniProt:Q20456 protein_id:CAA91469.4
F52C9.7	1	1	0.051	1.45219e-05	0.124605	1	2	0.051	2.60827e-05	0.124605	451	52798	10.8	CE04619 WBGene00018677 status:Confirmed UniProt:G5EBT5 protein_id:CCD71609.1
F54A3.4	1	1	0.024	8.6747e-06	0.0568175	2	2	0.024	1.55805e-05	0.0568175	755	81679	8.7	CE20851 WBGene00018783 locus:cbs-2 status:Partially_confirmed UniProt:Q9N4K2 protein_id:CCD71742.1
F54D5.7	1	1	0.054	1.60132e-05	0.1324	2	2	0.059	2.87611e-05	0.145513	409	44964	7.9	CE03411 WBGene00010052 acyl-CoA dehydrogenase status:Confirmed UniProt:Q20772 protein_id:CAA91333.1
F54H12.7	1	1	0.193	4.51682e-05	0.559552	2	2	0.193	8.11261e-05	0.559552	145	15522	9.8	CE39159 WBGene00044633 status:Confirmed UniProt:Q3HKD2 protein_id:CCD63460.1
F59A6.4	1	1	0.027	8.7093e-06	0.0641431	1	2	0.033	1.56427e-05	0.0789467	752	85326	9.2	CE01982 WBGene00019086 Protein kinase status:Partially_confirmed UniProt:Q21026 protein_id:CCD70464.1
H06I04.3a	1	1	0.028	7.86242e-06	0.0665962	2	2	0.026	1.41216e-05	0.0616956	833	94329	8.6	CE23795 WBGene00019168 status:Confirmed UniProt:Q9N5N9 protein_id:CCD72251.1
H06O01.2	1	1	0.009	4.48282e-06	0.0209395	2	2	0.009	8.05153e-06	0.0209395	1461	168999	6.9	CE32454 WBGene00010369 locus:chd-1 chromodomain-helicase-DNA-biniding protein status:Confirmed UniProt:O17909 protein_id:CAB07481.2
H27M09.5	1	1	0.029	1.92064e-05	0.0690548	2	2	0.029	3.44964e-05	0.0690548	341	38910	10.4	CE23827 WBGene00019248 status:Confirmed UniProt:Q9N5K4 protein_id:CCD72470.1
K01C8.9	1	1	0.036	1.17795e-05	0.0864257	2	2	0.036	2.1157e-05	0.0864257	556	62339	9.4	CE02270 WBGene00003821 locus:nst-1 GTP-binding protein status:Confirmed UniProt:Q21086 protein_id:CAA88860.1
K05F1.10	1	1	0.079	4.67814e-05	0.199499	2	2	0.129	8.40234e-05	0.34586	140	16371	8.6	CE02805 WBGene00019411 status:Partially_confirmed UniProt:Q21248 protein_id:CCD69149.1
K08E3.1	1	1	0.046	9.61732e-06	0.111732	2	2	0.046	1.72735e-05	0.111732	681	77783	9.1	CE18864 WBGene00010661 locus:tyr-2 tyrosinase status:Partially_confirmed UniProt:Q9XUS8 protein_id:CAB04594.1
M7.9	1	1	0.082	3.85259e-05	0.207814	2	2	0.071	6.91958e-05	0.177606	170	19314	9.8	CE12220 WBGene00010885 status:Partially_confirmed UniProt:O17974 protein_id:CAA92752.1
R10D12.14a	1	1	0.094	2.92384e-05	0.241652	2	2	0.094	5.25146e-05	0.241652	224	25201	6.5	CE40107 WBGene00011195 status:Confirmed UniProt:Q1ZXT4 protein_id:CAJ85777.1
R119.2	1	1	0.029	1.47509e-05	0.0690548	2	2	0.05	2.64939e-05	0.122018	444	50246	6.1	CE46866 WBGene00020088 peptidase status:Partially_confirmed UniProt:O61710 protein_id:CCD73341.2
T01C3.2	1	1	0.163	6.68306e-05	0.455459	2	2	0.367	0.000120033	1.32809	98	11423	5.7	CE23935 WBGene00011319 status:Confirmed UniProt:Q22056 protein_id:CAB01660.2
T08B1.6	1	1	0.034	1.00297e-05	0.081434	2	2	0.037	1.80142e-05	0.0889301	653	73288	8.9	CE27444 WBGene00020343 locus:acs-3 long-chain fatty-acid CoA ligase status:Partially_confirmed UniProt:O44560 protein_id:CCD72114.1
T20H4.2	1	1	0.064	2.78698e-05	0.158777	2	2	0.064	5.00565e-05	0.158777	235	28020	9	CE00749 WBGene00020635 status:Partially_confirmed UniProt:Q22621 protein_id:CCD73348.1
T22C1.9	1	1	0.138	3.35866e-05	0.374042	1	2	0.138	6.03245e-05	0.374042	195	22277	9	CE32498 WBGene00011919 status:Confirmed UniProt:Q22669 protein_id:CAA99925.2
T28F12.2e	1	1	0.038	1.25227e-05	0.0914403	2	2	0.038	2.24919e-05	0.0914403	523	56228	6.8	CE33584 WBGene00006796 locus:unc-62 status:Confirmed UniProt:Q9N5D6 protein_id:CCD72265.1
W09C5.8	1	1	0.069	3.74251e-05	0.172195	2	2	0.069	6.72187e-05	0.172195	175	20257	8.3	CE20171 WBGene00012354 status:Confirmed UniProt:Q9U329 protein_id:CAB63334.1
W09G10.4a	1	1	0.016	5.23533e-06	0.0375284	2	2	0.016	9.4031e-06	0.0375284	1251	139950	6.6	CE24044 WBGene00000162 locus:apd-3 status:Partially_confirmed UniProt:O16637 protein_id:CCD73656.1
Y106G6E.6	1	1	0.039	1.60919e-05	0.0939563	2	2	0.074	2.89024e-05	0.185769	407	46369	8.9	CE29604 WBGene00013709 locus:csnk-1 casein kinase like status:Confirmed UniProt:Q8WQ99 protein_id:CAB60309.2
Y39E4A.3a	1	1	0.039	1.51958e-05	0.0939563	1	2	0.039	2.7293e-05	0.0939563	431	49021	7	CE33866 WBGene00012713 Transketolase status:Confirmed UniProt:O45924 protein_id:CAA16329.2
Y48E1B.16	1	1	0.043	1.88743e-05	0.104079	2	2	0.043	3.38999e-05	0.104079	347	38165	9.6	CE36238 WBGene00013013 locus:clec-145 status:Partially_confirmed UniProt:Q7JK99 protein_id:CAE54926.1
Y87G2A.10a	1	1	0.133	3.11876e-05	0.358313	2	2	0.138	5.60156e-05	0.374042	210	24221	5.8	CE23139 WBGene00013598 locus:vps-28 status:Confirmed UniProt:Q9NA26 protein_id:CAB54493.1
ZK370.8	1	1	0.029	1.1822e-05	0.0690548	2	2	0.029	2.12334e-05	0.0690548	554	62921	6.2	CE45970 WBGene00022722 status:Confirmed UniProt:Q02335 protein_id:CCD61727.1
B0511.10	1	1	0.044	1.51606e-05	0.106624	1	1	0.049	1.36149e-05	0.119438	432	50720	6.1	CE17349 WBGene00001228 locus:eif-3.E status:Confirmed UniProt:O61820 protein_id:CCD62105.1
C01F1.2	1	1	0.106	2.09917e-05	0.276439	1	1	0.106	1.88514e-05	0.276439	312	35650	8.3	CE06743 WBGene00015297 locus:sco-1 status:Partially_confirmed UniProt:Q17557 protein_id:CCD62405.1
C05C8.2	1	1	0.032	1.77011e-05	0.0764652	1	1	0.032	1.58963e-05	0.0764652	370	42945	9.6	CE07920 WBGene00015461 status:Confirmed UniProt:O16311 protein_id:CCD63088.1
C09G12.8b	1	1	0.147	3.429e-05	0.402814	1	1	0.115	3.07939e-05	0.303167	191	21455	8.2	CE16833 WBGene00000424 locus:ced-10 RAS-related protein status:Confirmed UniProt:Q03206 protein_id:CCD64025.1
C10G11.8	1	1	0.039	1.4953e-05	0.0939563	1	1	0.039	1.34284e-05	0.0939563	438	48616	9.4	CE27676 WBGene00015688 ATPase status:Partially_confirmed UniProt:P91025 protein_id:CCD64185.1
C13F10.7	1	1	0.189	2.95018e-05	0.545254	1	1	0.054	2.64939e-05	0.1324	222	25166	9.7	CE08148 WBGene00015746 status:Confirmed UniProt:O01489 protein_id:CCD63117.1
C14B1.4	1	1	0.106	1.74186e-05	0.276439	1	1	0.106	1.56427e-05	0.276439	376	40393	6.8	CE00901 WBGene00006474 locus:wdr-5.1 guanine nucleotide binding protein status:Confirmed UniProt:Q17963 protein_id:CAA85487.1
C15H7.4	1	1	0.08	2.00287e-05	0.202264	1	1	0.08	1.79867e-05	0.202264	327	35566	9	CE00082 WBGene00007611 status:Partially_confirmed UniProt:P34338 protein_id:CAA80126.1
C17H12.12	1	1	0.024	1.0363e-05	0.0568175	1	1	0.024	9.30639e-06	0.0568175	632	73304	8.1	CE16872 WBGene00015937 status:Partially_confirmed UniProt:O45084 protein_id:CCD65001.1
C18H7.4	1	1	0.056	1.67933e-05	0.137627	1	1	0.056	1.50811e-05	0.137627	390	44576	8.8	CE40909 WBGene00015994 protein kinase status:Confirmed UniProt:Q9GZG1 protein_id:CCD63297.1
C29E4.8	1	1	0.068	2.60932e-05	0.169499	1	1	0.096	2.34328e-05	0.247383	251	27925	8.9	CE29198 WBGene00002879 locus:let-754 Adenylate kinase status:Confirmed UniProt:P34346 protein_id:CCD66007.1
C37C3.6a	1	1	0.013	4.20372e-06	0.0303861	1	1	0.016	3.77512e-06	0.0375284	1558	169604	4.9	CE17535 WBGene00003242 locus:mig-6 protease inhibitor status:Confirmed UniProt:O76840 protein_id:CCD66945.1
C38D4.4	1	1	0.045	1.17795e-05	0.109175	1	1	0.045	1.05785e-05	0.109175	556	60548	10	CE00917 WBGene00008005 status:Confirmed UniProt:Q18509 protein_id:CAA86317.1
C47D12.6a	1	1	0.028	9.03365e-06	0.0665962	1	1	0.028	8.11261e-06	0.0665962	725	84417	7.4	CE05434 WBGene00006617 locus:tars-1 threonyl-tRNA synthetase (mitochondrial) status:Confirmed UniProt:P52709 protein_id:CAA93762.1
C52E4.6a	1	1	0.044	1.36446e-05	0.106624	1	1	0.081	1.22534e-05	0.205036	480	55993	9.9	CE17597 WBGene00000876 locus:cyl-1 status:Confirmed UniProt:G5EBX3 protein_id:CAB01416.1
D1054.15a	1	1	0.045	1.32579e-05	0.109175	1	1	0.047	1.19062e-05	0.114295	494	54687	8.4	CE05533 WBGene00006481 locus:tag-135 beta transducin like protein status:Confirmed UniProt:G5EEL2 protein_id:CAA98448.1
D1086.3	1	1	0.088	3.37598e-05	0.224616	1	1	0.088	3.03177e-05	0.224616	194	21831	8.5	CE09061 WBGene00008390 status:Confirmed UniProt:O17725 protein_id:CAB04018.1
F13B9.1a	1	1	0.008	4.01311e-06	0.0185914	1	1	0.014	3.60395e-06	0.0327615	1632	181697	5.9	CE37100 WBGene00017419 status:Partially_confirmed protein_id:CCD69406.1
F13G3.11	1	1	0.102	3.19483e-05	0.264736	1	1	0.102	2.86909e-05	0.264736	205	24237	9.4	CE28913 WBGene00008769 locus:mrpl-13 status:Confirmed UniProt:Q95QL2 protein_id:CAC70086.1
F23B12.7	1	1	0.012	6.8724e-06	0.0280163	1	1	0.023	6.17171e-06	0.0543869	953	108423	5.6	CE09599 WBGene00009084 CCAAT binding factor 1 protein like status:Confirmed UniProt:Q19753 protein_id:CAB01168.1
F23F1.9	1	1	0.053	1.51606e-05	0.129796	1	1	0.053	1.36149e-05	0.129796	432	48940	8.7	CE27997 WBGene00017749 status:Confirmed UniProt:Q95X83 protein_id:CCD62359.1
F29B9.6	1	1	0.078	3.94542e-05	0.196741	1	1	0.078	3.54316e-05	0.196741	166	19115	8.1	CE09784 WBGene00006706 locus:ubc-9 ubiquitin-conjugating enzyme status:Confirmed UniProt:Q95017 protein_id:CCD70229.1
F32A7.4	1	1	0.032	1.23807e-05	0.0764652	1	1	0.032	1.11184e-05	0.0764652	529	60304	8.9	CE09845 WBGene00009305 status:Confirmed UniProt:P91862 protein_id:CAB05500.1
F35C5.1	1	1	0.048	3.52118e-05	0.116863	1	1	0.048	3.16217e-05	0.116863	186	20501	10	CE35520 WBGene00009390 status:Confirmed UniProt:O45437 protein_id:CAB03050.2
F37C12.7	1	1	0.031	8.9595e-06	0.0739894	1	1	0.031	8.04602e-06	0.0739894	731	81253	7.9	CE29312 WBGene00018152 locus:acs-4 status:Confirmed UniProt:Q20121 protein_id:CCD70738.1
F38E11.5	1	1	0.024	6.5494e-06	0.0568175	1	1	0.026	5.88164e-06	0.0616956	1000	111107	5.1	CE18673 WBGene00009542 beta'-coat protein like status:Partially_confirmed UniProt:Q20168 protein_id:CAA92776.1
F39H2.3	1	1	0.071	2.33907e-05	0.177606	1	1	0.071	2.10059e-05	0.177606	280	31356	8.8	CE37516 WBGene00009563 S.pombe hypothetical protein C21E11.07 like status:Confirmed UniProt:G5EE11 protein_id:CAB03089.2
F40E3.5	1	1	0.052	1.90389e-05	0.127197	1	1	0.038	1.70978e-05	0.0914403	344	38547	7.3	CE10166 WBGene00018232 serine threonine protein phosphatase status:Confirmed UniProt:O01550 protein_id:CCD70428.1
F41G4.2b	1	1	0.081	1.32311e-05	0.205036	1	1	0.081	1.18821e-05	0.205036	495	53017	6.9	CE25885 WBGene00000294 locus:cas-1 adenylyl cyclase-associated protein status:Confirmed protein_id:CCD71056.1
F44E7.4a	1	1	0.028	6.13814e-06	0.0665962	1	1	0.022	5.51231e-06	0.0519619	1067	121988	7	CE10402 WBGene00018426 peptidase status:Confirmed UniProt:O16249 protein_id:CCD67860.1
F47B3.7	1	1	0.056	1.75118e-05	0.137627	1	1	0.123	1.57263e-05	0.327394	374	42576	7.1	CE10628 WBGene00018531 status:Partially_confirmed UniProt:O01556 protein_id:CCD70222.1
F55A12.8	1	1	0.021	6.27938e-06	0.0495424	1	1	0.021	5.63916e-06	0.0495424	1043	116999	8.2	CE11131 WBGene00018866 locus:nath-10 status:Partially_confirmed UniProt:O01757 protein_id:CCD65443.1
F58F12.2	1	1	0.16	5.23952e-05	0.44544	1	1	0.16	4.70531e-05	0.44544	125	15121	9.2	CE07305 WBGene00019062 status:Partially_confirmed UniProt:Q09399 protein_id:CCD72070.1
F59A6.2	1	1	0.144	5.55034e-05	0.393157	1	1	0.144	4.98444e-05	0.393157	118	13453	8.8	CE01980 WBGene00019084 status:Confirmed UniProt:Q21028 protein_id:CCD70462.1
H39E23.1a	1	1	0.014	5.49446e-06	0.0327615	1	1	0.024	4.93426e-06	0.0568175	1192	126349	9.5	CE23838 WBGene00003916 locus:par-1 serine\/threonine kinase (KIN1\/SNF1\/Nim1 subfamily) status:Confirmed UniProt:Q9TW45 protein_id:CAB54263.1
K01A11.4a	1	1	0.018	7.66908e-06	0.0423174	1	1	0.018	6.88716e-06	0.0423174	854	96937	7.3	CE03452 WBGene00004976 locus:spe-41 calmodulin-binding trp1 like protein status:Confirmed UniProt:G5EF09 protein_id:CAA91343.1
K04D7.3	1	1	0.046	1.35598e-05	0.111732	1	1	0.046	1.21773e-05	0.111732	483	53056	8.5	CE06092 WBGene00001794 locus:gta-1 4-aminobutyrate aminotransferase status:Confirmed UniProt:Q21217 protein_id:CAA93517.1
K07G5.6	1	1	0.061	1.75118e-05	0.1508	1	1	0.061	1.57263e-05	0.1508	374	42680	8.8	CE26899 WBGene00010645 status:Confirmed UniProt:G5EBW5 protein_id:CAC35821.1
K11B4.1	1	1	0.045	1.54467e-05	0.109175	1	1	0.045	1.38718e-05	0.109175	424	48231	5.4	CE29597 WBGene00010766 status:Confirmed UniProt:G5ECC9 protein_id:CAB04602.4
K12B6.1	1	1	0.04	7.43405e-06	0.0964782	1	1	0.022	6.67609e-06	0.0519619	881	98160	9.1	CE12164 WBGene00019666 locus:sago-1 status:Partially_confirmed UniProt:O16386 protein_id:CCD70367.1
M110.4a	1	1	0.026	5.66557e-06	0.0616956	1	1	0.026	5.08792e-06	0.0616956	1156	129274	7	CE02277 WBGene00002066 locus:ifg-1 eukaryotic initiation factor status:Partially_confirmed UniProt:Q21531 protein_id:CAA90261.1
R151.5a	1	1	0.03	1.10632e-05	0.0715193	1	1	0.032	9.9352e-06	0.0764652	592	67257	7.6	CE27200 WBGene00006592 locus:dpy-31 Zinc metalloprotease status:Confirmed UniProt:P98060 protein_id:CCD70758.1
R151.5b	1	1	0.034	1.23807e-05	0.081434	1	1	0.036	1.11184e-05	0.0864257	529	60888	7.8	CE37139 WBGene00006592 locus:dpy-31 status:Confirmed UniProt:P98060 protein_id:CCD70759.1
T02G5.9a	1	1	0.072	1.145e-05	0.180321	1	1	0.072	1.02826e-05	0.180321	572	65136	6.1	CE04861 WBGene00002238 locus:kars-1 lysyl-tRNA synthetase status:Confirmed UniProt:Q22099 protein_id:CCD69180.1
T02G5.9c	1	1	0.08	1.2742e-05	0.202264	1	1	0.08	1.14429e-05	0.202264	514	58586	6	CE38540 WBGene00002238 locus:kars-1 status:Confirmed UniProt:Q2XN16 protein_id:CCD69182.1
T07D3.9a	1	1	0.061	1.48512e-05	0.1508	1	1	0.029	1.3337e-05	0.0690548	441	50297	9	CE32064 WBGene00020311 status:Confirmed UniProt:O16725 protein_id:CCD73273.1
T08H10.3	1	1	0.244	3.89845e-05	0.75388	1	1	0.202	3.50098e-05	0.592209	168	18735	9.3	CE07476 WBGene00020370 status:Partially_confirmed UniProt:Q22349 protein_id:CCD72270.1
T12A7.1	1	1	0.029	1.0479e-05	0.0690548	1	1	0.029	9.41062e-06	0.0690548	625	70217	6.6	CE27445 WBGene00001577 locus:gem-4 C2 domain (2 domains) status:Partially_confirmed UniProt:Q22422 protein_id:CAA98141.2
T13F3.8	1	1	0.08	3.08934e-05	0.202264	1	1	0.08	2.77436e-05	0.202264	212	25093	6.5	CE38416 WBGene00044205 status:Confirmed UniProt:Q564Q7 protein_id:CAI79177.1
T15H9.5	1	1	0.127	3.78578e-05	0.339677	1	1	0.127	3.39979e-05	0.339677	173	19751	9.4	CE01668 WBGene00011790 status:Confirmed UniProt:Q09355 protein_id:CAA87418.1
T20B3.2	1	1	0.035	2.519e-05	0.0839269	1	1	0.038	2.26217e-05	0.0914403	260	29839	5	CE20087 WBGene00006585 locus:tni-3 Troponin status:Confirmed UniProt:Q9XUN9 protein_id:CAB04737.1
T21B10.1	1	1	0.095	2.29803e-05	0.244515	1	1	0.095	2.06373e-05	0.244515	285	32907	8.7	CE03683 WBGene00011883 locus:mrpl-50 status:Confirmed UniProt:Q22623 protein_id:CAA92691.1
T21D12.4	1	1	0.077	1.74651e-05	0.193988	1	1	0.077	1.56844e-05	0.193988	375	43001	6.4	CE18268 WBGene00003932 locus:pat-6 status:Confirmed UniProt:O16785 protein_id:CCD72524.1
T23F6.4	1	1	0.019	7.51078e-06	0.0447202	1	1	0.019	6.745e-06	0.0447202	872	98043	7.5	CE18963 WBGene00004315 locus:rbd-1 RNA recognition motif. (aka RRM, RBD, or RNP domain) (6 domains) status:Partially_confirmed UniProt:Q9XU67 protein_id:CAB05631.1
W03F11.4	1	1	0.009	4.65818e-06	0.0209395	1	1	0.01	4.18324e-06	0.023293	1406	157623	7.7	CE28098 WBGene00021007 protein-tyrosine phosphatase status:Partially_confirmed UniProt:O01777 protein_id:CCD69311.1
W03F8.1	1	1	0.046	3.37598e-05	0.111732	1	1	0.052	3.03177e-05	0.127197	194	23060	9	CE29829 WBGene00006586 locus:tni-4 troponin status:Confirmed UniProt:O44572 protein_id:CCD65507.1
Y110A7A.15a	1	1	0.052	1.36162e-05	0.127197	1	1	0.042	1.22279e-05	0.101539	481	54592	8.1	CE30705 WBGene00022462 status:Confirmed protein_id:CCD66206.1
Y38C1AB.4	1	1	0.019	4.70165e-06	0.0447202	1	1	0.007	4.22228e-06	0.0162487	1393	155083	5.9	CE39292 WBGene00021406 status:Partially_confirmed UniProt:Q9N531 protein_id:CCD68256.1
Y38C1AB.8	1	1	0.023	5.51296e-06	0.0543869	1	1	0.008	4.95087e-06	0.0185914	1188	132747	5.4	CE44468 WBGene00001492 locus:frm-5 status:Partially_confirmed UniProt:Q33BL4 protein_id:CCD68260.1
Y38F2AR.10	1	1	0.098	3.55945e-05	0.253141	1	1	0.098	3.19654e-05	0.253141	184	21068	6.6	CE29375 WBGene00021428 status:Partially_confirmed UniProt:Q95XR9 protein_id:CCD67385.1
Y38H6C.1a	1	1	0.211	7.27711e-05	0.625549	1	1	0.211	6.53515e-05	0.625549	90	9869	5.6	CE19095 WBGene00012615 locus:dct-16 status:Confirmed UniProt:Q9XX57 protein_id:CAA20981.1
Y39A3CL.5a	1	1	0.032	9.1472e-06	0.0764652	1	1	0.021	8.21458e-06	0.0495424	716	80262	6	CE33219 WBGene00000545 locus:clp-4 status:Confirmed UniProt:Q8IAA9 protein_id:CCD73776.1
Y47G6A.20a	1	1	0.086	1.93198e-05	0.21899	1	1	0.077	1.735e-05	0.193988	339	37250	8.7	CE24365 WBGene00004389 locus:rnp-6 RNA-binding protein status:Confirmed UniProt:Q9N3S3 protein_id:CCD72564.1
Y48A6B.13a	1	1	0.03	1.08975e-05	0.0715193	1	1	0.032	9.78642e-06	0.0764652	601	64713	8.4	CE45975 WBGene00012973 locus:spat-2 status:Partially_confirmed UniProt:F3Y5Q7 protein_id:CCA65700.1
Y54G11A.8a	1	1	0.04	1.65389e-05	0.0964782	1	1	0.04	1.48526e-05	0.0964782	396	45331	8.4	CE22480 WBGene00013217 locus:ddl-3 status:Confirmed UniProt:Q9XW00 protein_id:CAA22452.1
Y56A3A.19	1	1	0.105	4.92436e-05	0.273503	1	1	0.105	4.42229e-05	0.273503	133	15025	5.2	CE22587 WBGene00013237 acyl-carrier protein status:Confirmed UniProt:Q9U241 protein_id:CAB60498.1
Y63D3A.7	1	1	0.13	7.11891e-05	0.348963	1	1	0.25	6.39309e-05	0.778279	92	10205	9.9	CE39300 WBGene00013406 status:Confirmed UniProt:Q9XWG2 protein_id:CAA21708.2
Y71F9B.7	1	1	0.033	1.0363e-05	0.0789467	1	1	0.033	9.30639e-06	0.0789467	632	72072	8.7	CE22877 WBGene00004043 locus:plk-2 status:Confirmed UniProt:Q9N2L7 protein_id:CCD70415.1
Y71G12B.8	1	1	0.027	8.86251e-06	0.0641431	1	1	0.031	7.95892e-06	0.0739894	739	82477	9.1	CE44034 WBGene00022148 status:Confirmed UniProt:Q95XM9 protein_id:CCD67990.1
Y71H2AM.9	1	1	0.044	1.32311e-05	0.106624	1	1	0.044	1.18821e-05	0.106624	495	55076	8.2	CE40222 WBGene00022174 status:Partially_confirmed UniProt:Q3V5J4 protein_id:CCD73887.1
ZC262.2a	1	1	0.039	2.8109e-05	0.0939563	1	1	0.167	2.52431e-05	0.468926	233	26825	9.9	CE00350 WBGene00022579 status:Confirmed UniProt:P34594 protein_id:CCD69192.1
ZC376.3	1	1	0.04	9.70281e-06	0.0964782	1	1	0.022	8.71354e-06	0.0519619	675	75676	8.4	CE41968 WBGene00013875 carboxylesterase status:Partially_confirmed UniProt:G5EDJ7 protein_id:CAB00887.2
ZC513.4	1	1	0.019	6.69672e-06	0.0447202	1	1	0.021	6.01395e-06	0.0495424	978	111531	6.6	CE45818 WBGene00006935 locus:vars-1 valyl-tRNA synthetase status:Partially_confirmed UniProt:Q23360 protein_id:CCD64076.1
ZK1128.8a	1	1	0.086	3.50235e-05	0.21899	1	1	0.086	3.14526e-05	0.21899	187	21065	7.4	CE34140 WBGene00014234 locus:vps-29 status:Confirmed UniProt:Q9XVX5 protein_id:CAA87426.2
ZK520.5	1	1	0.209	3.80779e-05	0.61808	1	1	0.209	3.41956e-05	0.61808	172	18535	8.1	CE16730 WBGene00000878 locus:cyn-2 Peptidyl-prolyl cis-trans isomerases status:Confirmed UniProt:P52010 protein_id:CAB07303.1
ZK836.2a	1	1	0.022	7.18924e-06	0.0519619	1	1	0.022	6.45624e-06	0.0519619	911	102731	6.4	CE35706 WBGene00014098 2-oxoglutarate dehydrogenase status:Partially_confirmed UniProt:Q23629 protein_id:CAB01590.2
ZK899.1	1	1	0.075	4.06795e-05	0.188502	1	1	0.075	3.65319e-05	0.188502	161	18226	7.9	CE01118 WBGene00014140 status:Partially_confirmed UniProt:Q23659 protein_id:CAA85496.1
F32B5.1	15	25	0.208	0.000383454	0.614359						427	48068	9.2	CE28230 WBGene00017975 phosphotransferase status:Partially_confirmed UniProt:O01854 protein_id:CCD70398.1
ZC412.5	5	18	0.405	0.000701721	1.54097						168	18626	9.4	CE15219 WBGene00013886 status:Partially_confirmed UniProt:Q23309 protein_id:CAB01532.1
B0464.5	5	12	0.052	0.000112597	0.127197						698	78111	6.2	CE20457 WBGene00004980 locus:spk-1 Eukaryotic protein kinase domain status:Confirmed UniProt:Q03563 protein_id:CAA79541.1
D2023.5	11	11	0.244	0.000219644	0.75388						328	36948	6.9	CE09075 WBGene00008409 locus:mpst-1 thiosulphate sulphurtransferase status:Confirmed UniProt:O17730 protein_id:CAB02870.1
F13D12.4a	8	11	0.113	0.00013775	0.297179						523	56462	7.6	CE02183 WBGene00000114 locus:alh-8 methylmalonate-semialdehyde dehydrogenase status:Confirmed UniProt:P52713 protein_id:CAA88946.1
C33G8.3	1	8	0.085	0.00036898	0.216186						142	16949	7.2	CE06912 WBGene00016361 status:Partially_confirmed UniProt:Q18400 protein_id:CCD66527.1
T01C3.5	2	7	0.148	0.000188666	0.406048						243	27006	5.1	CE46054 WBGene00011322 status:Partially_confirmed UniProt:Q22057 protein_id:CAB01661.3
T27E4.3	5	7	0.294	0.0003206	0.967886						143	16299	5.8	CE14251 WBGene00002019 locus:hsp-16.48 heat shock protein HSP16-48 status:Predicted UniProt:P02513 protein_id:CCD65663.1
T27E4.9	5	7	0.294	0.0003206	0.967886						143	16299	5.8	CE14251 WBGene00002020 locus:hsp-16.49 heat shock protein HSP16-48 status:Predicted UniProt:P02513 protein_id:CCD65669.1
F47B3.5	5	6	0.302	0.000197469	1.00447						199	22884	9	CE10624 WBGene00018529 status:Partially_confirmed UniProt:O01554 protein_id:CCD70220.1
H35B03.2a	4	6	0.127	9.99908e-05	0.339677						393	44236	8.3	CE19505 WBGene00019264 C45E5.5 was incorporated into this gene - 980715 -js status:Partially_confirmed UniProt:Q9TYZ2 protein_id:CCD67377.1
K01H12.2	6	6	0.137	0.000125548	0.370882						313	34384	9.8	CE03454 WBGene00010485 locus:ant-1.3 ADP\/ATP carrier protein status:Confirmed UniProt:G5EFW8 protein_id:CAA92472.1
R07B1.10	6	6	0.089	0.000218313	0.227439						180	20446	6.7	CE26721 WBGene00002271 locus:lec-8 galaptin domain status:Confirmed UniProt:Q09610 protein_id:CAA88548.2
T01B11.4	6	6	0.137	0.000125548	0.370882						313	34356	9.8	CE12898 WBGene00020140 locus:ant-1.4 ADP\/ATP translocase status:Confirmed UniProt:G5EFU2 protein_id:CCD65922.1
Y37A1B.2	6	6	0.069	6.6379e-05	0.172195						592	67553	8.5	CE32245 WBGene00003086 locus:lst-4 status:Confirmed UniProt:Q9XXG2 protein_id:CAA19487.2
Y37E3.8a	4	6	0.255	0.000271009	0.798871						145	16204	10.6	CE26774 WBGene00021350 status:Confirmed UniProt:Q9BKU5 protein_id:CCD73428.1
Y57G11C.24	3	6	0.035	4.55874e-05	0.0839269						862	98634	7.3	CE39447 WBGene00001330 locus:eps-8 status:Confirmed UniProt:O18250 protein_id:CAB16527.3
F36F2.3b	5	5	0.083	9.02121e-05	0.210598						363	42602	9.5	CE39152 WBGene00009477 locus:tag-214 Zinc finger, C3HC4 type (RING finger), Zinc finger, CCHC class status:Confirmed UniProt:Q38G51 protein_id:CAJ34990.1
T16G1.13	3	5	0.355	0.000430881	1.26464						76	8669	9.2	CE44148 WBGene00194787 status:Partially_confirmed UniProt:C9IY38 protein_id:CBG22746.1
Y51H4A.12	5	5	0.046	1.9907e-05	0.111732						1645	181664	8.4	CE25361 WBGene00013106 locus:set-26 status:Partially_confirmed UniProt:Q9U263 protein_id:CAB63382.3
Y71H2AL.1	5	5	0.051	0.000167076	0.124605						196	22640	7	CE27032 WBGene00003941 locus:pbo-1 status:Confirmed UniProt:Q9N2Y1 protein_id:CCD72397.1
ZK177.5	4	5	0.07	6.69672e-05	0.174898						489	56071	9	CE25682 WBGene00000375 locus:cyp-44A1 cytochrome p450 status:Confirmed UniProt:Q09660 protein_id:CCD64858.1
ZK863.6	4	5	0.13	0.000266236	0.348963						123	12837	4.5	CE15445 WBGene00001088 locus:dpy-30 DPY-30 protein status:Confirmed UniProt:Q10661 protein_id:CAB01452.1
B0513.4a	4	4	0.167	0.000218313	0.468926						120	13077	7.9	CE15560 WBGene00007196 status:Confirmed UniProt:O45227 protein_id:CAB05116.1
C05C12.5	2	4	0.181	0.000175823	0.51705						149	16062	8.6	CE02968 WBGene00007337 status:Confirmed UniProt:Q17648 protein_id:CAA92722.1
C05D11.12	4	4	0.034	4.38821e-05	0.081434						597	65335	6.7	CE29662 WBGene00002855 locus:let-721 YAAS status:Confirmed UniProt:Q11190 protein_id:CCD63203.1
C13B9.3	2	4	0.033	5.08691e-05	0.0789467						515	56646	5.9	CE01778 WBGene00015734 status:Confirmed UniProt:Q09236 protein_id:CCD64377.1
C23G10.2a	4	4	0.135	0.000153202	0.364583						171	18044	5.6	CE37747 WBGene00016011 status:Confirmed UniProt:Q10121 protein_id:CCD65294.1
E01A2.4	4	4	0.065	5.19793e-05	0.161449						504	59044	10.9	CE24871 WBGene00017086 status:Confirmed UniProt:Q966L6 protein_id:CCD68576.1
F40G9.17	4	4	0.067	0.000109157	0.16681						240	26584	6.7	CE43599 WBGene00185078 status:Confirmed UniProt:C0Z1Y9 protein_id:CCD70939.1
F45H11.2	2	4	0.182	0.000340228	0.520548						77	8629	7.2	CE10552 WBGene00003587 locus:ned-8 ubiquitin status:Confirmed UniProt:Q93725 protein_id:CAB01708.1
F55F8.4	3	4	0.086	4.67814e-05	0.21899						560	65832	10.2	CE11194 WBGene00018892 locus:cir-1 status:Confirmed UniProt:G5EBE3 protein_id:CCD71886.1
F57F4.3	3	4	0.016	1.21679e-05	0.0375284						2153	227444	5	CE11342 WBGene00001581 locus:gfi-1 status:Partially_confirmed UniProt:Q94246 protein_id:CCD69472.1
F57F4.4	3	4	0.017	1.25347e-05	0.0399202						2090	221161	4.9	CE11344 WBGene00019017 status:Partially_confirmed UniProt:Q94247 protein_id:CCD69473.1
R05D11.4	3	4	0.057	4.50905e-05	0.14025						581	65951	9.5	CE06239 WBGene00011032 ATP dependent RNA helicase status:Confirmed UniProt:Q21736 protein_id:CAA99891.1
R08C7.8	3	4	0.086	8.03607e-05	0.21899						326	36778	7.6	CE07431 WBGene00019951 serine\/threonine protein phosphatase status:Confirmed UniProt:Q21840 protein_id:CCD73089.1
T04B2.2a	4	4	0.097	6.71733e-05	0.250259						390	44692	8.7	CE03609 WBGene00001487 locus:frk-1 status:Confirmed UniProt:Q22146 protein_id:CAA92609.1
T04F3.2	4	4	0.05	0.00010076	0.122018						260	30506	9.7	CE06357 WBGene00011437 thyroglobulin and EF hand domains status:Partially_confirmed UniProt:Q22157 protein_id:CAA96669.1
T05B4.3	1	4	0.081	0.000105635	0.205036						248	25659	5.4	CE13197 WBGene00020237 locus:phat-4 status:Confirmed UniProt:O16424 protein_id:CCD70828.1
T23B12.3	2	4	0.098	9.92333e-05	0.253141						264	29500	9.4	CE14030 WBGene00020718 locus:mrps-2 ribosomal protein status:Confirmed UniProt:O17004 protein_id:CCD72915.1
W09C3.7	3	4	0.14	0.000152312	0.380384						172	19680	5	CE14756 WBGene00021114 status:Confirmed UniProt:P91532 protein_id:CCD64236.1
ZC376.8	4	4	0.144	9.42359e-05	0.393157						278	31385	8.7	CE38013 WBGene00013879 status:Confirmed UniProt:O62502 protein_id:CAB00885.2
B0393.1	3	3	0.087	7.11891e-05	0.2218						276	30703	5.7	CE00854 WBGene00004469 locus:rps-0 40S ribosomal protein status:Confirmed UniProt:P46769 protein_id:CAA86061.1
C06A1.1	3	3	0.046	2.4287e-05	0.111732						809	89785	5.3	CE02114 WBGene00007352 locus:cdc-48.1 transitional endoplasmic reticulum ATPase homolog 1 (P97 protein) status:Confirmed UniProt:P54811 protein_id:CAA90050.1
C23G10.4a	3	3	0.069	2.25582e-05	0.172195						871	95473	7.4	CE40437 WBGene00004459 locus:rpn-2 tRNA processing protein SEN3 status:Partially_confirmed UniProt:Q18115 protein_id:CCD65306.1
C25A1.6	3	3	0.25	0.000307003	0.778279						64	7532	10.2	CE27803 WBGene00007708 locus:nola-3 status:Confirmed UniProt:Q9XVR8 protein_id:CAB02768.2
C44C1.2	3	3	0.067	5.29601e-05	0.16681						371	42615	6.2	CE30126 WBGene00016642 status:Confirmed UniProt:Q18607 protein_id:CCD63970.1
C45G9.5	2	3	0.092	6.21778e-05	0.235947						316	36018	5.3	CE01856 WBGene00016676 status:Confirmed UniProt:Q09278 protein_id:CCD67393.1
C53B7.2	3	3	0.118	0.000116261	0.3122						169	18681	7.6	CE41778 WBGene00016893 status:Confirmed UniProt:Q18805 protein_id:CCD67891.1
F01G10.2	3	3	0.098	4.49615e-05	0.253141						437	49622	8.6	CE35450 WBGene00001157 locus:ech-8 enoyl-CoA hydratase status:Confirmed UniProt:O17761 protein_id:CAB02891.2
F14H8.1a	3	3	0.08	4.50646e-05	0.202264						436	50399	6.8	CE35859 WBGene00008832 locus:obr-2 oxysterol-binding protein status:Partially_confirmed UniProt:Q93485 protein_id:CAB02934.3
F26E4.1	3	3	0.061	3.96933e-05	0.1508						495	57078	5.3	CE09685 WBGene00006352 locus:sur-6 protein phosphatase status:Confirmed UniProt:G5EDR3 protein_id:CAB03008.1
F36D3.4	2	3	0.137	6.8941e-05	0.370882						285	30512	10.3	CE15968 WBGene00009470 status:Confirmed UniProt:O45462 protein_id:CAB04318.1
F37C12.3	3	3	0.097	0.000135505	0.250259						145	16658	5.4	CE33082 WBGene00018151 status:Confirmed UniProt:Q20122 protein_id:CCD70736.1
F40F8.5a	2	3	0.078	4.38576e-05	0.196741						448	52718	7.5	CE46778 WBGene00009578 status:Confirmed protein_id:CCE71548.1
F53F4.16	3	3	0.219	0.000307003	0.65577						64	7443	9.4	CE36935 WBGene00023419 status:Confirmed UniProt:Q6BES8 protein_id:CAH04699.1
F57B9.7a	2	3	0.074	5.56606e-05	0.185769						353	41129	5.9	CE31011 WBGene00018998 locus:flap-1 status:Confirmed protein_id:CCD70315.1
H05C05.1a	3	3	0.08	2.39612e-05	0.202264						820	88391	9	CE37385 WBGene00019157 status:Partially_confirmed UniProt:Q9TXU2 protein_id:CCD72188.1
JC8.14	2	3	0.164	0.000140344	0.458814						140	15553	7.2	CE39742 WBGene00044737 locus:ttr-45 status:Partially_confirmed UniProt:Q2EEM8 protein_id:CAJ76932.1
K07A3.3a	3	3	0.087	5.51915e-05	0.2218						356	39939	9	CE34334 WBGene00019461 chaperone status:Partially_confirmed protein_id:CCD68130.1
K11D9.1a	3	3	0.058	2.63028e-05	0.142878						747	83343	9.1	CE20001 WBGene00002219 locus:klp-7 kinesin, kinesin-13 (MCAK\/KIF-2) family, isoform a status:Confirmed UniProt:Q9XU12 protein_id:CAB07264.1
M04F3.1	2	3	0.094	6.82229e-05	0.241652						288	32044	4.9	CE12414 WBGene00019767 locus:rpa-2 status:Confirmed UniProt:Q95Y97 protein_id:CCD64225.1
R11A8.8	3	3	0.102	6.70587e-05	0.264736						293	33646	8.9	CE34966 WBGene00011241 status:Partially_confirmed UniProt:Q7YWW5 protein_id:CAE17904.1
T09A5.7	3	3	0.282	0.000190759	0.914256						103	12515	6.5	CE01088 WBGene00011635 status:Confirmed UniProt:P45967 protein_id:CAA85335.1
T15H9.7a	3	3	0.138	5.5347e-05	0.374042						355	39861	6.4	CE01664 WBGene00001038 locus:dnj-20 status:Confirmed UniProt:Q8MPX3 protein_id:CAQ58123.1
T16G1.11	3	3	0.133	8.18674e-05	0.358313						240	27031	6.9	CE20081 WBGene00001233 locus:eif-3.K status:Confirmed UniProt:Q9XUP3 protein_id:CAB04732.1
T21H3.3	3	3	0.107	0.000131867	0.279381						149	16825	4.2	CE13902 WBGene00000552 locus:cmd-1 calmodulin status:Confirmed UniProt:O16305 protein_id:CCD69969.1
W03C9.5	3	3	0.152	0.000248711	0.419058						79	8996	8.1	CE03779 WBGene00012221 status:Confirmed UniProt:Q23145 protein_id:CAA91356.1
Y105E8B.6	3	3	0.352	0.000276735	1.24905						71	8289	9.1	CE24100 WBGene00013691 status:Partially_confirmed UniProt:Q9NF10 protein_id:CAB60854.1
Y106G6H.14	2	3	0.118	8.93099e-05	0.3122						220	24107	5.4	CE24111 WBGene00013724 Src homology domain 3 \; Ank repeat status:Confirmed UniProt:Q9U2Z5 protein_id:CAA21577.2
Y45F3A.3a	3	3	0.037	3.18447e-05	0.0889301						617	68292	8.3	CE19166 WBGene00012860 locus:acdh-11 Acyl-CoA dehydrogenase status:Confirmed UniProt:Q9XWZ2 protein_id:CAA21490.1
Y48A5A.3	3	3	0.244	0.000165111	0.75388						119	13755	9.9	CE38891 WBGene00044466 status:Confirmed UniProt:G4SP89 protein_id:CCD71632.1
Y48A6B.9a	3	3	0.13	5.67867e-05	0.348963						346	37944	8.7	CE19192 WBGene00012970 Zinc-binding dehydrogenases status:Confirmed UniProt:Q9XXC8 protein_id:CAA19533.1
Y50D7A.9	2	3	0.095	6.8941e-05	0.244515						285	32532	6.6	CE28994 WBGene00021757 status:Confirmed UniProt:Q965T4 protein_id:CCD73796.1
Y56A3A.21	3	3	0.126	0.000123574	0.336596						159	17416	7.4	CE22589 WBGene00013238 locus:trap-4 status:Confirmed UniProt:Q9U238 protein_id:CAB60502.1
Y57A10C.6	3	3	0.117	4.76898e-05	0.309182						412	44386	7.6	CE18418 WBGene00013284 locus:daf-22 3-keto-acyl-CoA thiolase status:Confirmed UniProt:G5EDP2 protein_id:CAA19548.1
Y73B6BL.27	3	3	0.153	0.000149986	0.422329						131	15083	9.2	CE29925 WBGene00022248 status:Confirmed UniProt:Q9GUE9 protein_id:CCD74173.1
ZK265.6	3	3	0.206	0.000103959	0.606941						189	22259	9.8	CE15299 WBGene00013958 status:Confirmed UniProt:Q94402 protein_id:CAB03516.1
B0035.15	2	2	0.064	4.62855e-05	0.158777						283	33337	8.5	CE05170 WBGene00007113 status:Confirmed UniProt:Q17439 protein_id:CAA97417.1
B0205.10	2	2	0.064	2.87886e-05	0.158777						455	46859	9.3	CE17324 WBGene00015024 status:Confirmed UniProt:O61747 protein_id:CCD61305.1
B0348.6a	2	2	0.056	5.28177e-05	0.137627						248	27809	6	CE17331 WBGene00002061 locus:ife-3 translation initiation factor status:Confirmed UniProt:O61955 protein_id:CCD61786.1
B0545.1a	2	2	0.011	1.86062e-05	0.0256519						704	80298	7.6	CE17353 WBGene00006599 locus:tpa-1 protein kinase C status:Confirmed UniProt:P34722 protein_id:CCD62171.1
C02F5.3	2	2	0.038	3.57891e-05	0.0914403						366	40822	8.3	CE36094 WBGene00015346 GTP-binding protein status:Confirmed UniProt:P34280 protein_id:CCD62627.1
C02H7.1	1	2	0.034	2.44837e-05	0.081434						535	60304	6	CE06757 WBGene00001127 locus:dyf-11 status:Partially_confirmed UniProt:Q17595 protein_id:CCD62709.1
C14B9.8	2	2	0.024	1.06842e-05	0.0568175						1226	139450	6.2	CE38273 WBGene00015754 Phosphorylase kinase status:Partially_confirmed UniProt:P34335 protein_id:CCD64441.1
C16A3.8	2	2	0.015	9.11537e-06	0.0351422						1437	164387	8.5	CE27691 WBGene00015813 locus:thoc-2 status:Partially_confirmed UniProt:Q18033 protein_id:CCD63228.1
C16C4.4a	2	2	0.04	4.7118e-05	0.0964782						278	31967	4.4	CE08200 WBGene00015828 locus:math-14 status:Confirmed protein_id:CCD64663.1
C18A3.3	1	2	0.082	3.85259e-05	0.207814						340	38083	9.7	CE28890 WBGene00015941 status:Confirmed UniProt:Q09958 protein_id:CCD65011.1
C18D11.4a	1	2	0.055	4.23909e-05	0.135011						309	32682	10.8	CE18515 WBGene00004705 locus:rsp-8 RNA recognition motif. (aka RRM, RBD, or RNP domain) status:Confirmed UniProt:Q9XTZ2 protein_id:CAB07322.1
C18E3.9a	2	2	0.064	4.39557e-05	0.158777						298	34080	8.5	CE27716 WBGene00015976 status:Confirmed UniProt:O02103 protein_id:CCD65146.1
C25A1.13	2	2	0.09	6.93058e-05	0.230269						189	21430	10	CE08379 WBGene00007712 locus:mrpl-34 NADH-ubiquinone oxidoreductase B8 subunit status:Confirmed UniProt:O02220 protein_id:CAB02765.1
C25G4.8	2	2	0.066	3.32457e-05	0.164126						394	45548	8.7	CE43835 WBGene00007735 status:Partially_confirmed UniProt:Q18173 protein_id:CAA94574.2
C27D6.11	2	2	0.054	3.92179e-05	0.1324						334	38271	9.1	CE38691 WBGene00044388 status:Partially_confirmed UniProt:Q4U220 protein_id:CCD65818.1
C28D4.5	2	2	0.076	3.71071e-05	0.191242						353	40735	8.3	CE25788 WBGene00007793 status:Partially_confirmed UniProt:O17609 protein_id:CAB05125.2
C30F8.2	2	2	0.175	3.76402e-05	0.496236						348	39938	5	CE29684 WBGene00016258 locus:vha-16 vaculolar ATPase status:Confirmed UniProt:Q95YD5 protein_id:CCD66185.1
C33F10.12	1	2	0.031	3.34153e-05	0.0739894						392	42632	9.4	CE04144 WBGene00016358 mitochondrial phosphate carrier protei status:Confirmed UniProt:Q18390 protein_id:CCD66516.1
C34D4.12	2	2	0.201	7.75077e-05	0.588547						169	18524	8.2	CE17506 WBGene00000888 locus:cyn-12 status:Partially_confirmed UniProt:Q18445 protein_id:CCD66606.1
C36E8.5	2	2	0.031	2.91084e-05	0.0739894						450	50345	4.9	CE00913 WBGene00006537 locus:tbb-2 beta tubulin status:Confirmed UniProt:P52275 protein_id:CAA84648.1
C37H5.13a	1	2	0.039	3.16396e-05	0.0939563						414	46245	8.5	CE27834 WBGene00016511 status:Confirmed UniProt:Q95Q68 protein_id:CCD66993.1
C43E11.5	2	2	0.103	3.55945e-05	0.267652						368	41623	8.4	CE08683 WBGene00016605 status:Partially_confirmed UniProt:P91147 protein_id:CCD65153.1
C49F5.7	1	2	0.489	0.00014885	2.08319						88	9917	4.1	CE31455 WBGene00008211 status:Confirmed UniProt:O17685 protein_id:CAB03980.2
C50F2.5	2	2	0.103	3.55945e-05	0.267652						368	41689	8.6	CE08911 WBGene00016839 status:Partially_confirmed UniProt:P91179 protein_id:CCD67772.1
C50F4.2	2	2	0.025	1.73264e-05	0.0592537						756	83301	8.1	CE05467 WBGene00008230 6-phosphofructokinase status:Partially_confirmed UniProt:Q27483 protein_id:CAA94737.1
C52E12.6	2	2	0.043	3.78578e-05	0.104079						346	40883	8	CE39340 WBGene00016890 status:Partially_confirmed UniProt:Q8IG38 protein_id:CCD64626.1
C53A3.2	2	2	0.138	3.75324e-05	0.374042						349	38808	5.9	CE16942 WBGene00016892 status:Confirmed UniProt:O44538 protein_id:CCD67855.1
C54C6.2	2	2	0.032	2.95018e-05	0.0764652						444	49447	4.9	CE33770 WBGene00000248 locus:ben-1 tubulin status:Partially_confirmed UniProt:Q18817 protein_id:CAB00853.4
D1054.14	2	2	0.059	4.09337e-05	0.145513						320	38170	8.8	CE05532 WBGene00008380 status:Confirmed UniProt:Q18942 protein_id:CAA98434.1
D2045.1a	2	2	0.043	1.36588e-05	0.104079						959	106041	6.5	CE37889 WBGene00000231 locus:atx-2 status:Confirmed UniProt:G5ED29 protein_id:CAA84697.3
DC2.3a	2	2	0.084	7.35887e-05	0.213389						178	19911	5.4	CE39484 WBGene00017080 locus:lec-12 galactoside-binding lectin status:Confirmed protein_id:CCD68542.1
E01H11.1a	2	2	0.071	1.92629e-05	0.177606						680	77695	6.9	CE30927 WBGene00004033 locus:pkc-2 status:Confirmed UniProt:P90980 protein_id:CCD65287.1
F01F1.12a	1	2	0.077	3.57891e-05	0.193988						366	38846	7.9	CE01225 WBGene00017166 locus:aldo-2 Fructose-biphosphate aldolase status:Confirmed UniProt:P46563 protein_id:CCD65997.1
F07H5.10	2	2	0.051	3.92179e-05	0.124605						334	38199	9.6	CE28906 WBGene00008561 status:Confirmed UniProt:Q19174 protein_id:CAA92656.2
F09A5.9	2	2	0.227	9.92333e-05	0.686553						132	14770	4.7	CE40692 WBGene00045245 locus:ttr-34 status:Confirmed UniProt:A3FPK9 protein_id:CAM33502.1
F15D4.5	2	2	0.053	2.66778e-05	0.129796						491	56009	7.1	CE36131 WBGene00008862 status:Confirmed UniProt:Q93513 protein_id:CAB02488.2
F18C12.3	1	2	0.039	2.40345e-05	0.0939563						545	61662	8.5	CE15869 WBGene00008934 status:Confirmed UniProt:G5EFM7 protein_id:CAA99833.1
F21F3.2	2	2	0.041	2.977e-05	0.0990058						440	50588	9.3	CE09532 WBGene00017672 ser\/thr-protein kinase status:Partially_confirmed UniProt:P91267 protein_id:CCD69817.1
F27C8.5	2	2	0.025	2.31837e-05	0.0592537						565	62971	9.1	CE28550 WBGene00009185 BTB (also known as BR-C\/Ttk) domain. status:Partially_confirmed UniProt:Q19838 protein_id:CAA92463.2
F32H2.4	2	2	0.069	3.95734e-05	0.172195						331	36773	7.2	CE42808 WBGene00009341 locus:thoc-3 WD domain, G-beta repeat (3 domains) status:Confirmed UniProt:P91867 protein_id:CAB04240.3
F40F8.5	2	2	0.087	3.24228e-05	0.2218						404	47467	7.6	CE46640 WBGene00009578 status:Confirmed protein_id:CCE71546.1
F41E6.6	2	2	0.017	2.74608e-05	0.0399202						477	55216	8.4	CE35305 WBGene00007055 locus:tag-196 cysteine protease and a protease inhibitor status:Confirmed UniProt:O16454 protein_id:CCD64084.1
F42A9.7	2	2	0.049	4.90591e-05	0.119438						267	29624	11.2	CE25889 WBGene00018336 status:Partially_confirmed UniProt:Q95ZT8 protein_id:CCD67659.1
F44E7.2	2	2	0.143	3.91009e-05	0.389953						335	37251	6.4	CE17072 WBGene00018424 nitrophenylphosphatase status:Confirmed UniProt:O16247 protein_id:CCD67858.1
F49D11.1	2	2	0.048	2.31019e-05	0.116863						567	65278	8.6	CE28405 WBGene00018625 locus:prp-17 status:Confirmed UniProt:O44729 protein_id:CCD71532.1
F52D1.1	2	2	0.034	1.45059e-05	0.081434						903	104084	7.1	CE38522 WBGene00018682 locus:aagr-4 acid alpha-glucosidase status:Partially_confirmed UniProt:O17352 protein_id:CCD70824.1
F53B2.8	2	2	0.043	7.11891e-05	0.104079						184	21127	10.8	CE28030 WBGene00009957 status:Confirmed UniProt:Q95QF1 protein_id:CAC42305.1
F55A12.3	2	2	0.02	2.14383e-05	0.0471286						611	68664	7.7	CE30541 WBGene00004087 locus:ppk-1 status:Confirmed UniProt:O01759 protein_id:CCD65437.1
F56D3.1	2	2	0.068	2.97025e-05	0.169499						441	49222	10	CE29410 WBGene00018969 status:Confirmed UniProt:Q20877 protein_id:CCD71961.1
F56H11.4	2	2	0.038	4.54819e-05	0.0914403						288	33562	9.7	CE05979 WBGene00001239 locus:elo-1 Yeast YJT6 like status:Confirmed UniProt:G5EEE5 protein_id:CAA92958.1
F56H11.6	2	2	0.054	5.038e-05	0.1324						260	29904	9.4	CE16145 WBGene00010176 casein kinase status:Predicted UniProt:Q20906 protein_id:CAA92961.1
F57B9.5	2	2	0.058	2.91733e-05	0.142878						449	51621	5.6	CE25013 WBGene00000276 locus:byn-1 status:Confirmed UniProt:Q20932 protein_id:CCD70312.1
F58D2.2	2	2	0.026	2.14383e-05	0.0616956						611	66065	5.4	CE42623 WBGene00010241 status:Partially_confirmed UniProt:Q9XVM2 protein_id:CAB03147.2
H27M09.1	2	2	0.04	2.07917e-05	0.0964782						630	70471	6.5	CE23832 WBGene00019245 helicase status:Confirmed UniProt:Q9N5K1 protein_id:CCD72466.1
K01G5.7	2	2	0.031	2.91733e-05	0.0739894						449	50239	4.9	CE16197 WBGene00006536 locus:tbb-1 tubulin beta-chain status:Confirmed UniProt:O17921 protein_id:CAB07246.1
K08C7.4	2	2	0.186	6.75195e-05	0.534617						194	21013	7.2	CE35587 WBGene00010647 status:Partially_confirmed UniProt:Q21314 protein_id:CAA94294.2
K09H11.7	2	2	0.149	4.06795e-05	0.409289						322	35674	5.9	CE12060 WBGene00019604 nitrophenylphosphatase status:Predicted UniProt:O01591 protein_id:CCD67878.1
K11H3.1a	2	2	0.17	3.53067e-05	0.479108						371	40525	6.8	CE31850 WBGene00010778 locus:gpdh-2 Glycerol-3-phosphate dehydrogenase status:Confirmed UniProt:Q7JMU1 protein_id:CAA80176.2
M03D4.1a	2	2	0.035	1.69017e-05	0.0839269						775	87723	8.3	CE12344 WBGene00006974 locus:zen-4 kinesin-like protein status:Confirmed UniProt:G5EG83 protein_id:CCD72297.1
R08A2.1	2	2	0.176	4.99954e-05	0.499685						262	26478	9.3	CE23902 WBGene00011132 status:Confirmed UniProt:Q9U396 protein_id:CAB57901.1
R09E10.2	2	2	0.086	6.61555e-05	0.21899						198	22712	9.3	CE36603 WBGene00011172 status:Confirmed UniProt:Q21877 protein_id:CAA94303.2
R10E9.2	2	2	0.093	5.05745e-05	0.238797						259	28557	9.5	CE01051 WBGene00011214 status:Confirmed UniProt:Q21910 protein_id:CAA84666.1
R11A5.1a	2	2	0.016	1.38612e-05	0.0375284						945	106608	4.9	CE46845 WBGene00000163 locus:apb-3 Human beta-nap protein like status:Confirmed UniProt:O45718 protein_id:CAB05598.3
R11G1.6a	2	2	0.016	1.45704e-05	0.0375284						899	101561	7.4	CE31053 WBGene00020012 status:Confirmed UniProt:Q8MPZ6 protein_id:CCD62665.1
R13A5.11	2	2	0.038	3.11135e-05	0.0914403						421	48045	7.9	CE34584 WBGene00020053 Protein phosphatase status:Confirmed UniProt:Q95Y86 protein_id:CCD63606.1
R151.7b	2	2	0.035	2.73461e-05	0.0839269						479	54274	9	CE39622 WBGene00020110 status:Confirmed protein_id:CCD70762.1
T04G9.7	2	2	0.137	9.99908e-05	0.370882						131	15255	7.7	CE30161 WBGene00020218 status:Confirmed UniProt:Q9TXQ6 protein_id:CCD62718.1
T06D8.6	2	2	0.154	4.67814e-05	0.425608						280	31263	6.6	CE02327 WBGene00011527 locus:cchl-1 cyctochrome c1 heme lyase status:Confirmed UniProt:P53703 protein_id:CAA88969.1
T10F2.4	2	2	0.067	2.66236e-05	0.16681						492	53208	6.1	CE38104 WBGene00020423 status:Confirmed UniProt:Q10051 protein_id:CCD72869.1
T13B5.8a	1	2	0.115	5.59777e-05	0.303167						234	26271	7.5	CE36017 WBGene00020475 locus:sut-1 status:Partially_confirmed protein_id:CCD63491.1
T19B4.4	1	2	0.161	0.000116953	0.448772						112	11731	10	CE13742 WBGene00001039 locus:dnj-21 status:Confirmed UniProt:P91454 protein_id:CCD62976.1
T22D1.3a	2	2	0.03	2.45296e-05	0.0715193						534	58170	7.4	CE30188 WBGene00020682 inosine monophosphate dehydrogenase status:Confirmed UniProt:Q9GZH3 protein_id:CCD62017.1
T23B12.2	1	2	0.094	4.38087e-05	0.241652						299	34302	8.4	CE14028 WBGene00020717 locus:mrpl-4 ribosomal protein status:Confirmed UniProt:O17005 protein_id:CCD72914.1
T23G7.1	2	2	0.025	2.19043e-05	0.0592537						598	67930	9.2	CE21197 WBGene00001061 locus:dpl-1 transcription factor DP-1 status:Confirmed UniProt:Q22703 protein_id:CAA92699.1
T27F7.3	2	2	0.22	0.000120172	0.659587						109	12382	8.3	CE27214 WBGene00020868 locus:eif-1 status:Confirmed UniProt:Q967F1 protein_id:CCD72092.1
W03C9.1	2	2	0.116	5.21864e-05	0.306171						251	28552	9.3	CE41166 WBGene00012219 status:Confirmed UniProt:Q23147 protein_id:CAA91358.3
W03F11.3	2	2	0.087	7.15781e-05	0.2218						183	21115	9.2	CE28502 WBGene00021006 locus:dct-9 status:Confirmed UniProt:O01778 protein_id:CCD69310.1
W06H8.8d	1	2	0.002	1.23831e-06	0.00461578						10578	1174324	4.9	CE36724 WBGene00006436 locus:ttn-1 status:Partially_confirmed UniProt:G5EDT5 protein_id:CCD72171.1
Y11D7A.10	2	2	0.229	0.000187126	0.694338						70	8088	9.5	CE20193 WBGene00012434 status:Confirmed UniProt:Q9U2R7 protein_id:CAB63344.1
Y37E3.7	2	2	0.459	0.000118007	1.8774						111	11284	4.3	CE26658 WBGene00004409 locus:rla-1 status:Confirmed UniProt:P91913 protein_id:CCD73427.1
Y38A8.3	2	2	0.034	1.46683e-05	0.081434						893	102426	8.2	CE29374 WBGene00006737 locus:ulp-2 status:Partially_confirmed UniProt:Q23238 protein_id:CCD73695.1
Y38E10A.17	1	2	0.065	2.23529e-05	0.161449						586	59942	8.8	CE21597 WBGene00012595 status:Confirmed UniProt:Q9NAJ4 protein_id:CAB54408.1
Y44F5A.1	1	2	0.039	3.42005e-05	0.0939563						383	43219	4.8	CE16634 WBGene00012858 status:Confirmed UniProt:G5EEZ4 protein_id:CAA15980.1
Y45F10D.4	1	2	0.131	8.5613e-05	0.352073						153	16488	8.6	CE16643 WBGene00012885 status:Confirmed UniProt:O45948 protein_id:CAA16379.1
Y49E10.2	1	2	0.092	9.2245e-05	0.235947						142	15768	7.3	CE22220 WBGene00013029 locus:glrx-5 status:Confirmed UniProt:Q9XTU9 protein_id:CAB11547.1
Y54E2A.2	2	2	0.039	3.40228e-05	0.0939563						385	43773	6.6	CE20301 WBGene00013188 locus:smg-9 status:Partially_confirmed UniProt:Q9XWJ1 protein_id:CAA21676.1
Y57A10A.27	2	2	0.026	3.37598e-05	0.0616956						388	42935	6.1	CE25507 WBGene00013267 status:Confirmed UniProt:Q9U210 protein_id:CAB60768.1
Y57G11C.15a	2	2	0.042	2.7693e-05	0.101539						473	52240	8.2	CE14954 WBGene00013311 protein transport protein SEC61 alpha subunit status:Confirmed UniProt:O18239 protein_id:CAB16516.1
Y59A8A.3	2	2	0.028	1.93769e-05	0.0665962						676	75892	6.9	CE26201 WBGene00013340 status:Confirmed UniProt:Q9GRZ9 protein_id:CAC14400.1
Y66D12A.8a	2	2	0.066	5.36836e-05	0.164126						244	26843	8.4	CE28806 WBGene00013434 status:Confirmed UniProt:Q95Q06 protein_id:CAC70131.1
Y67D8C.5	2	2	0.013	3.13593e-06	0.0303861						4177	465417	5.1	CE31665 WBGene00022069 locus:eel-1 status:Partially_confirmed UniProt:Q9GUP2 protein_id:CCD74094.1
Y73F8A.12	1	2	0.116	0.000101541	0.306171						129	14816	7.8	CE25590 WBGene00013521 status:Partially_confirmed UniProt:Q9NA37 protein_id:CAB70228.1
Y73F8A.14	1	2	0.116	0.000101541	0.306171						129	14726	7.8	CE25591 WBGene00013523 status:Partially_confirmed UniProt:Q9NA36 protein_id:CAB70229.1
Y79H2A.3a	2	2	0.009	6.71389e-06	0.0209395						1951	222226	8.3	CE43491 WBGene00013580 status:Partially_confirmed UniProt:Q9U1R8 protein_id:CAB54509.2
ZK1127.5	2	2	0.05	3.45615e-05	0.122018						379	41597	9	CE32083 WBGene00022852 status:Confirmed UniProt:Q23400 protein_id:CCD73717.1
ZK1236.2	2	2	0.095	4.30881e-05	0.244515						304	33784	4.4	CE00380 WBGene00000414 locus:cec-1 Nucleolin status:Confirmed UniProt:P34618 protein_id:CCD66162.1
ZK430.1	2	2	0.009	7.93866e-06	0.0209395						1650	185227	7.6	CE05078 WBGene00022739 locus:toe-1 status:Partially_confirmed UniProt:Q23495 protein_id:CCD61670.1
ZK822.2	2	2	0.083	7.7969e-05	0.210598						168	19185	9.3	CE37867 WBGene00014090 status:Confirmed UniProt:Q23614 protein_id:CAA98067.2
B0025.4	1	1	0.236	4.42527e-05	0.721869						148	16443	5.3	CE42780 WBGene00015001 status:Confirmed UniProt:Q8WQC3 protein_id:CCD61198.1
B0041.2c	1	1	0.04	9.30312e-06	0.0964782						704	74757	6.3	CE07667 WBGene00015007 locus:ain-2 status:Partially_confirmed protein_id:CCD61257.1
B0205.6	1	1	0.044	1.58966e-05	0.106624						412	45325	6.8	CE30405 WBGene00015021 aminotransferase status:Confirmed UniProt:O61741 protein_id:CCD61301.1
B0244.8	1	1	0.047	1.18864e-05	0.114295						551	59694	5.6	CE32094 WBGene00015083 locus:egg-1 LDL receptor status:Confirmed UniProt:Q09967 protein_id:CCD61503.1
B0303.15	1	1	0.118	3.35866e-05	0.3122						195	21718	9.9	CE00004 WBGene00015133 locus:mrpl-11 Ribosomal protein L11 status:Confirmed UniProt:P34264 protein_id:CCD61715.1
B0334.3a	1	1	0.016	1.03303e-05	0.0375284						634	69152	8.4	CE19658 WBGene00007143 Thiamine pyrophosphate enzymes status:Confirmed UniProt:Q17474 protein_id:CAA91381.1
B0334.4	1	1	0.062	3.11876e-05	0.153453						210	24265	8.9	CE02936 WBGene00007144 Yeast hypothetical protein L8167.12 like status:Confirmed UniProt:Q17476 protein_id:CAA91373.1
B0361.6	1	1	0.04	1.73264e-05	0.0964782						378	43026	8.4	CE00835 WBGene00015160 status:Confirmed UniProt:Q10950 protein_id:CCD61821.1
B0491.5	1	1	0.083	2.00287e-05	0.210598						327	36435	9.1	CE02107 WBGene00007192 status:Confirmed UniProt:Q17512 protein_id:CAA90087.1
B0511.9a	1	1	0.119	3.39347e-05	0.315225						193	21138	6.8	CE44875 WBGene00015235 locus:cdc-26 status:Confirmed UniProt:A9D8E6 protein_id:CCD62110.1
B0547.1	1	1	0.076	1.77973e-05	0.191242						368	41008	5.6	CE06722 WBGene00000817 locus:csn-5 status:Confirmed UniProt:P91001 protein_id:CCD62206.1
C01H6.7a	1	1	0.031	1.02978e-05	0.0739894						636	71340	5.3	CE05190 WBGene00007256 locus:tag-298 Bromodomain status:Confirmed UniProt:Q17581 protein_id:CAA95779.1
C03E10.4	1	1	0.027	1.34485e-05	0.0641431						487	56241	8.5	CE26613 WBGene00001645 locus:gly-20 UDP-GlcNAc:a-6-D-mannoside b1,2-N-acetylglucosaminyltransferase II status:Confirmed UniProt:O17560 protein_id:CAB03823.2
C05C12.1	1	1	0.072	1.61713e-05	0.180321						405	46273	9	CE02965 WBGene00007335 serine\/threonine kinase status:Partially_confirmed UniProt:Q17651 protein_id:CAA92725.1
C08F11.12	1	1	0.205	5.59777e-05	0.603245						117	12826	4.9	CE17389 WBGene00007459 status:Confirmed UniProt:Q9U3R0 protein_id:CAB62779.1
C08H9.2a	1	1	0.01	5.36836e-06	0.023293						1220	134344	6.8	CE23530 WBGene00007463 high-density lipoprotein-binding protein status:Confirmed UniProt:Q17832 protein_id:CAA91144.2
C11G6.1a	1	1	0.037	6.50387e-06	0.0889301						1007	115576	9.2	CE45795 WBGene00006384 locus:taf-3 status:Partially_confirmed UniProt:E9P861 protein_id:CBZ01777.1
C14A4.10	1	1	0.24	5.41272e-05	0.737801						121	14252	5.3	CE33030 WBGene00006397 locus:taf-13 FUN81 protein status:Confirmed UniProt:Q17957 protein_id:CAA90114.2
C14A4.8	1	1	0.092	2.87254e-05	0.235947						228	25939	9	CE02149 WBGene00007559 status:Confirmed UniProt:Q17955 protein_id:CAA90112.1
C15H9.1	1	1	0.028	6.29145e-06	0.0665962						1041	109679	7.8	CE08176 WBGene00003778 locus:nnt-1 NAD(P) transhydrogenase, mitochondrial status:Partially_confirmed UniProt:Q18031 protein_id:CCD64627.1
C16A3.5	1	1	0.061	4.01803e-05	0.1508						163	19359	8.3	CE04005 WBGene00015810 NADH-ubiquinone oxidoreductase B22 status:Confirmed UniProt:Q18036 protein_id:CCD63225.1
C17F3.1	1	1	0.193	7.4425e-05	0.559552						88	9642	9.3	CE36270 WBGene00015907 status:Partially_confirmed UniProt:O44946 protein_id:CCD64890.1
C17H12.3	1	1	0.102	1.75118e-05	0.264736						374	42493	8.9	CE16864 WBGene00015929 protein-tyrosine phosphatase status:Confirmed UniProt:O45085 protein_id:CCD64993.1
C18E9.2a	1	1	0.074	1.79928e-05	0.185769						364	41728	6.3	CE34703 WBGene00007683 Drosophila translocation protein 1 like status:Confirmed UniProt:Q18093 protein_id:CAA93853.2
C24A11.1	1	1	0.094	3.24228e-05	0.241652						202	22205	8.3	CE20521 WBGene00016040 status:Confirmed UniProt:P91090 protein_id:CCD65422.1
C24D10.6	1	1	0.093	4.06795e-05	0.238797						161	18029	9.7	CE16878 WBGene00016057 status:Confirmed UniProt:O44133 protein_id:CCD61158.1
C25A11.4a	1	1	0.025	4.42527e-06	0.0592537						1480	175236	7.5	CE27083 WBGene00000100 locus:ajm-1 status:Partially_confirmed protein_id:CCD62269.1
C26E6.6	1	1	0.027	1.62516e-05	0.0641431						403	44642	9.9	CE39477 WBGene00016142 locus:mrps-18C Ribosomal protein L3 status:Confirmed UniProt:P49404 protein_id:CCD65730.1
C27D8.1	1	1	0.037	2.00287e-05	0.0889301						327	37485	8.5	CE18539 WBGene00007777 serine\/threonine kinase status:Confirmed UniProt:G5EBW7 protein_id:CAB02266.1
C30A5.3	1	1	0.135	2.93695e-05	0.364583						223	25895	7.5	CE32154 WBGene00016238 status:Confirmed UniProt:P34349 protein_id:CCD62652.1
C30C11.2	1	1	0.034	1.29948e-05	0.081434						504	57507	7.5	CE00101 WBGene00004460 locus:rpn-3 Diphenol oxidase A2 status:Confirmed UniProt:Q04908 protein_id:CCD66158.1
C32E8.10a	1	1	0.044	1.11764e-05	0.106624						586	64063	7.3	CE23562 WBGene00006751 locus:unc-11 status:Confirmed UniProt:Q9XZI6 protein_id:CCD66409.1
C32F10.1a	1	1	0.025	9.68846e-06	0.0592537						676	76657	6.7	CE08539 WBGene00016331 locus:obr-4 oxysterol-binding protein status:Confirmed UniProt:O01686 protein_id:CCD61906.1
C34C12.5	1	1	0.037	2.4438e-05	0.0889301						268	30520	6.8	CE01513 WBGene00007924 locus:rsu-1 RSP1 protein status:Confirmed UniProt:Q09497 protein_id:CAA87096.1
C37A2.8a	1	1	0.042	1.94922e-05	0.101539						336	39660	8.5	CE08617 WBGene00016494 status:Confirmed UniProt:O01506 protein_id:CCD66927.1
C38D4.7	1	1	0.086	2.34745e-05	0.21899						279	30810	9.3	CE00920 WBGene00008007 status:Confirmed UniProt:Q18512 protein_id:CAA86321.1
C39H7.1	1	1	0.11	2.12643e-05	0.288249						308	34725	8.1	CE06942 WBGene00016541 casein kinase status:Confirmed UniProt:Q18553 protein_id:CCD62218.1
C40H1.5	1	1	0.115	4.7118e-05	0.303167						139	14995	6.3	CE00113 WBGene00008040 locus:ttr-5 Transthyretin-like family status:Confirmed UniProt:Q03575 protein_id:CAA79556.1
C42C1.5	1	1	0.038	1.79435e-05	0.0914403						365	40100	6.3	CE40443 WBGene00016583 locus:tag-335 guanyltransferase status:Confirmed UniProt:A3QMC8 protein_id:CAM36360.1
C44B12.2	1	1	0.163	2.48083e-05	0.455459						264	30173	5.3	CE08703 WBGene00003893 locus:ost-1 osteonectin status:Confirmed UniProt:P34714 protein_id:CCD67228.1
C46C2.5	1	1	0.09	2.93695e-05	0.230269						223	24999	5.7	CE28725 WBGene00008113 status:Partially_confirmed UniProt:Q9U3M0 protein_id:CAB54197.2
C46F11.2a	1	1	0.038	1.38465e-05	0.0914403						473	51467	7.1	CE17558 WBGene00008117 locus:gsr-1 pyridine nucleotide-disulphide oxidoreductases class-I status:Confirmed UniProt:Q93379 protein_id:CAB03763.1
C49G7.3	1	1	0.052	2.64089e-05	0.127197						248	25875	5.6	CE08861 WBGene00016781 status:Confirmed UniProt:O16226 protein_id:CCD67687.1
C49G7.4	1	1	0.052	2.64089e-05	0.127197						248	25992	5.6	CE08862 WBGene00016782 locus:phat-3 status:Confirmed UniProt:O16225 protein_id:CCD67688.1
C50B8.1	1	1	0.219	5.74508e-05	0.65577						114	12981	9.7	CE08881 WBGene00008224 RNA binding protein status:Confirmed UniProt:Q18724 protein_id:CAB01127.1
C50E3.5	1	1	0.056	1.36162e-05	0.137627						481	54195	7.5	CE30738 WBGene00016816 status:Confirmed UniProt:Q22924 protein_id:CCD67742.1
C53D6.7	1	1	0.042	2.10591e-05	0.101539						311	35526	8.7	CE45561 WBGene00008284 galactoside-binding lectin like status:Partially_confirmed UniProt:Q18813 protein_id:CAA94229.3
C55C3.3	1	1	0.026	1.29948e-05	0.0616956						504	55406	8.5	CE29734 WBGene00016953 status:Confirmed UniProt:Q18866 protein_id:CCD68146.1
C55H1.2	1	1	0.034	1.83972e-05	0.081434						356	41643	6.2	CE27889 WBGene00001672 locus:gpa-10 guanine nucleotide-binding protein status:Confirmed UniProt:Q9BIG4 protein_id:CCD68153.1
C56C10.1	1	1	0.024	1.06149e-05	0.0568175						617	71592	6.2	CE30636 WBGene00016960 locus:vps-33.2 status:Partially_confirmed UniProt:Q18891 protein_id:CCD68172.1
C56C10.6	1	1	0.028	1.55199e-05	0.0665962						422	48040	9.3	CE29490 WBGene00016963 Casein kinase status:Partially_confirmed UniProt:Q18882 protein_id:CCD68176.1
CD4.7a	1	1	0.078	5.64603e-05	0.196741						116	13035	10.2	CE35262 WBGene00016992 locus:zhit-1 status:Confirmed UniProt:O44161 protein_id:CCD65122.1
D1025.4	1	1	0.223	6.35864e-05	0.671091						103	11467	8.1	CE17612 WBGene00008356 locus:nspc-20 status:Confirmed UniProt:G5ECP8 protein_id:CAB05471.1
D2005.5	1	1	0.028	5.8529e-06	0.0665962						1119	129096	7.1	CE36120 WBGene00008400 locus:drh-3 RNA helicase like status:Partially_confirmed UniProt:Q93413 protein_id:CAB02082.3
D2030.4	1	1	0.138	5.32471e-05	0.374042						123	14408	8.2	CE09081 WBGene00008414 NADH:CoQ oxidoreductase subunit B18 status:Confirmed UniProt:P90789 protein_id:CAA98116.1
DY3.1	1	1	0.167	6.06426e-05	0.468926						108	11685	5.1	CE15745 WBGene00006574 locus:tin-13 status:Confirmed UniProt:O45319 protein_id:CAB09410.1
E02H1.4	1	1	0.03	1.21736e-05	0.0715193						538	61268	7.3	CE01539 WBGene00004050 locus:pme-2 ADP-Ribosyltransferase status:Confirmed UniProt:Q09525 protein_id:CAA87379.1
E02H1.8	1	1	0.132	5.07705e-05	0.355189						129	14849	10.9	CE34789 WBGene00008459 locus:mrpl-53 status:Confirmed UniProt:Q7YX52 protein_id:CAE17757.1
E04F6.5a	1	1	0.034	1.06842e-05	0.081434						613	66172	8.4	CE01217 WBGene00017125 locus:acdh-12 Isovaleryl-CoA dehydrogenase status:Confirmed UniProt:Q19057 protein_id:CCD65900.1
EEED8.5	1	1	0.011	5.45783e-06	0.0256519						1200	135759	8.4	CE01889 WBGene00003393 locus:mog-5 RNA helicase status:Confirmed UniProt:Q09530 protein_id:CCD68732.1
F01G4.6a	1	1	0.079	1.92629e-05	0.199499						340	36674	9	CE09162 WBGene00008505 phosphate carrier protein precursor status:Confirmed UniProt:P40614 protein_id:CAA92769.1
F02E9.1	1	1	0.065	4.25285e-05	0.161449						154	17422	8.3	CE09183 WBGene00008528 status:Confirmed UniProt:O01314 protein_id:CAB04047.1
F02H6.71	1	1	0.339	0.000105635	1.18273						62	7206	7.2	CE43547 WBGene00185091 status:Partially_confirmed UniProt:C1P654 protein_id:CAX65054.1
F08C6.2a	1	1	0.052	1.80923e-05	0.127197						362	41769	6.4	CE30937 WBGene00017241 locus:pcyt-1 cholinephosphate cytidylyltransferase status:Confirmed UniProt:P49583 protein_id:CCD67344.1
F08H9.2	1	1	0.077	5.038e-05	0.193988						130	14710	12.7	CE09266 WBGene00008590 status:Confirmed UniProt:Q19225 protein_id:CAB01144.1
F10C1.2a	1	1	0.034	1.17373e-05	0.081434						558	63700	5.7	CE02618 WBGene00002053 locus:ifb-1 Intermediate filament protein status:Confirmed UniProt:Q19289 protein_id:CCD65029.1
F10D2.10	1	1	0.081	1.96679e-05	0.205036						333	37547	8.3	CE32860 WBGene00017335 status:Confirmed UniProt:O16919 protein_id:CCD69124.1
F10E7.5	1	1	0.045	2.977e-05	0.109175						220	25258	9.6	CE04360 WBGene00017347 status:Confirmed UniProt:Q19302 protein_id:CCD69167.1
F13B9.5	1	1	0.031	8.49468e-06	0.0739894						771	86434	8.6	CE25854 WBGene00002239 locus:ksr-1 status:Confirmed UniProt:G5EFD2 protein_id:CCD69410.1
F13H10.2a	1	1	0.048	1.75118e-05	0.116863						374	42088	7.7	CE35474 WBGene00003586 locus:ndx-9 NADH pyrophosphatase status:Confirmed UniProt:Q19427 protein_id:CAA92955.3
F15B9.1	1	1	0.053	3.46529e-05	0.129796						189	20905	8.7	CE09406 WBGene00001387 locus:far-3 O.volvulus antigen peptide like status:Confirmed UniProt:Q19478 protein_id:CAB01422.1
F18E2.2	1	1	0.026	1.05296e-05	0.0616956						622	69176	6.3	CE05663 WBGene00006512 locus:abcf-1 ABC transpoter status:Confirmed UniProt:Q19554 protein_id:CAA99835.1
F19B6.1a	1	1	0.035	1.27173e-05	0.0839269						515	58452	6.4	CE05666 WBGene00008948 uridine kinase status:Confirmed UniProt:Q19583 protein_id:CAA93459.1
F22F7.1a	1	1	0.052	1.53742e-05	0.127197						426	47294	8.4	CE17691 WBGene00017719 status:Confirmed UniProt:Q9GZE9 protein_id:CCD67439.1
F25B3.4	1	1	0.069	1.80424e-05	0.172195						363	41896	9.3	CE40945 WBGene00009101 serine\/threonine protein phosphatase status:Confirmed UniProt:Q27496 protein_id:CAA94756.2
F25B4.4	1	1	0.073	3.00431e-05	0.183042						218	23983	6.8	CE09622 WBGene00017767 status:Confirmed UniProt:Q22963 protein_id:CCD64506.1
F25B5.6a	1	1	0.025	1.2842e-05	0.0592537						510	56433	7.2	CE01923 WBGene00017777 tetrahydrofolylpolyglutamate synthase status:Confirmed UniProt:Q09509 protein_id:CCD68782.1
F26B1.2a	1	1	0.035	1.64972e-05	0.0839269						397	42211	9.1	CE09674 WBGene00017816 RNA-binding protein status:Confirmed UniProt:P91277 protein_id:CCD64191.1
F26E4.3	1	1	0.04	1.44898e-05	0.0964782						452	51121	7.7	CE42101 WBGene00009158 cysteine protease status:Confirmed UniProt:P90850 protein_id:CAB03007.2
F28B4.3	1	1	0.01	2.93827e-06	0.023293						2229	244874	5	CE07153 WBGene00017892 EGF-like repeat status:Partially_confirmed UniProt:Q19853 protein_id:CCD70137.1
F36A2.7	1	1	0.09	3.92179e-05	0.230269						167	19539	9.6	CE09946 WBGene00009454 status:Confirmed UniProt:P90860 protein_id:CAB03069.1
F36F12.7	1	1	0.181	5.64603e-05	0.51705						116	12353	10.4	CE17787 WBGene00018098 status:Confirmed UniProt:O76402 protein_id:CCD69874.1
F37A4.4	1	1	0.021	5.63147e-06	0.0495424						1163	132360	7.9	CE24953 WBGene00018134 status:Partially_confirmed UniProt:P41882 protein_id:CCD70702.1
F38H4.9	1	1	0.116	2.05956e-05	0.306171						318	36302	5.3	CE10074 WBGene00002363 locus:let-92 serine\/threonine protein phosphatase status:Confirmed UniProt:G5EGK8 protein_id:CAB01174.1
F39B2.11	1	1	0.074	2.09917e-05	0.185769						312	35320	6.1	CE16016 WBGene00009559 locus:mtx-1 status:Confirmed UniProt:O45503 protein_id:CAB07391.1
F41E6.9	1	1	0.138	3.01815e-05	0.374042						217	24646	4.8	CE10260 WBGene00018290 status:Confirmed UniProt:O16458 protein_id:CCD64086.1
F42G8.8	1	1	0.045	1.34485e-05	0.109175						487	54922	8	CE17067 WBGene00018359 ser\/thr-protein phosphatase status:Partially_confirmed UniProt:O44507 protein_id:CCD61407.1
F43G9.10	1	1	0.03	1.40545e-05	0.0715193						466	55945	5.3	CE10372 WBGene00009671 locus:mfap-1 MICROFIBRILLAR-ASSOCIATED PROTEIN 1 (ASSOCIATED MICROFIBRIL PROTEIN) (AMF) status:Confirmed UniProt:Q93712 protein_id:CAB02103.1
F44B9.4a	1	1	0.021	1.39944e-05	0.0495424						468	53570	8.7	CE00173 WBGene00000507 locus:cit-1.1 status:Confirmed UniProt:P34425 protein_id:CCD63445.1
F44D12.8a	1	1	0.098	1.46519e-05	0.253141						447	49776	9.8	CE03331 WBGene00009685 status:Confirmed UniProt:Q20395 protein_id:CAA92604.1
F45E12.5b	1	1	0.056	3.65888e-05	0.137627						179	19925	10.4	CE32049 WBGene00018475 locus:mrpl-14 status:Confirmed UniProt:Q20430 protein_id:CCD66267.1
F46C3.1	1	1	0.019	6.08115e-06	0.0447202						1077	119639	5.5	CE18695 WBGene00003970 locus:pek-1 eukaryotic translation initiation factor 2 alpha kinase PEK status:Confirmed UniProt:Q19192 protein_id:CAA91470.1
F46F11.2	1	1	0.09	2.45296e-05	0.230269						267	29405	8.3	CE10598 WBGene00000473 locus:cey-2 status:Confirmed UniProt:P91306 protein_id:CCD71325.1
F49E11.1a	1	1	0.041	1.28925e-05	0.0990058						508	56841	9.2	CE05897 WBGene00003150 locus:mbk-2 serine\/threonine kinase (2 domains) status:Confirmed UniProt:Q9XTF3 protein_id:CAA94352.1
F49H12.1a	1	1	0.044	1.79435e-05	0.106624						365	42288	6.8	CE28437 WBGene00003087 locus:lsy-2 C2H2-type zinc finger protein status:Confirmed UniProt:Q9N5S3 protein_id:CCD71575.1
F52A8.5	1	1	0.123	4.48589e-05	0.327394						146	16030	5.2	CE05912 WBGene00009918 glycine cleavage system H protein like status:Confirmed UniProt:Q20634 protein_id:CAA95820.1
F52C12.2	1	1	0.061	2.50935e-05	0.1508						261	30032	4.8	CE31534 WBGene00018679 status:Confirmed UniProt:Q95X18 protein_id:CCD71625.1
F54C4.1	1	1	0.069	3.46529e-05	0.172195						189	21766	9.9	CE19890 WBGene00018793 locus:mrpl-40 status:Confirmed UniProt:Q9TZ90 protein_id:CCD66086.1
F54C4.2	1	1	0.208	5.45783e-05	0.614359						120	13536	8.2	CE19891 WBGene00005014 locus:spt-4 status:Confirmed UniProt:Q9TZ93 protein_id:CCD66087.1
F54D5.12	1	1	0.066	1.34485e-05	0.164126						487	53362	6.7	CE26814 WBGene00010055 yeast hyothetical YET1 like protein status:Confirmed UniProt:G5EE46 protein_id:CAA91337.3
F54H5.2	1	1	0.028	1.54467e-05	0.0665962						424	48592	9.2	CE01965 WBGene00018839 status:Partially_confirmed UniProt:P91332 protein_id:CCD68187.1
F55A11.1	1	1	0.065	3.52118e-05	0.161449						186	20745	5.3	CE05943 WBGene00010075 EF hand domains status:Partially_confirmed UniProt:Q20796 protein_id:CAA96655.1
F55B12.5	1	1	0.025	1.18864e-05	0.0592537						551	60851	6	CE32438 WBGene00003812 locus:nrf-5 status:Confirmed UniProt:Q93796 protein_id:CAB02126.2
F55F8.5	1	1	0.027	1.49189e-05	0.0641431						439	49002	5.2	CE11196 WBGene00018893 locus:tag-345 status:Confirmed UniProt:P91343 protein_id:CCD71887.1
F56D2.6a	1	1	0.026	8.86251e-06	0.0616956						739	84389	8	CE01334 WBGene00018967 status:Confirmed UniProt:Q20875 protein_id:CCD63138.1
F56H1.7	1	1	0.056	4.04284e-05	0.137627						162	17865	10.5	CE41412 WBGene00045483 locus:oxy-5 status:Confirmed UniProt:A7DT45 protein_id:CCD62969.1
F58A4.3	1	1	0.104	2.2741e-05	0.270574						288	32997	9.2	CE00219 WBGene00001831 locus:hcp-3 Histone H3 similarity status:Confirmed UniProt:P34470 protein_id:CAA80160.1
F58B3.4	1	1	0.04	1.08975e-05	0.0964782						601	68356	4.7	CE41416 WBGene00010231 status:Confirmed UniProt:Q20969 protein_id:CAA97802.3
F58G11.1a	1	1	0.019	8.35382e-06	0.0447202						784	88722	6.3	CE11400 WBGene00010279 locus:letm-1 Yeast cosmid 9642 hypothetical protein like status:Confirmed UniProt:Q9XVM0 protein_id:CAB03150.1
H06H21.6	1	1	0.078	1.49872e-05	0.196741						437	49001	6.6	CE33662 WBGene00019163 locus:ubxn-6 status:Confirmed UniProt:Q8WTJ4 protein_id:CCD72219.1
H20J04.4a	1	1	0.031	1.34209e-05	0.0739894						488	54884	5.2	CE32054 WBGene00019219 helicase status:Partially_confirmed UniProt:Q9N5M1 protein_id:CCD61679.1
H25P06.1	1	1	0.022	1.18648e-05	0.0519619						552	61687	6.2	CE18823 WBGene00010416 Hexokinases status:Partially_confirmed UniProt:Q9XU15 protein_id:CAB07234.1
H27A22.1a	1	1	0.091	1.91503e-05	0.233105						342	38518	7.3	CE17979 WBGene00010418 guanylate cyclase status:Confirmed UniProt:G5EF46 protein_id:CAB08740.1
K01D12.15	1	1	0.31	7.7969e-05	1.04174						84	8636	9.4	CE06046 WBGene00010474 status:Confirmed UniProt:G5EF90 protein_id:CAA99878.3
K01D12.7	1	1	0.31	7.7969e-05	1.04174						84	8636	9.4	CE06046 WBGene00010466 status:Confirmed UniProt:G5EF90 protein_id:CAA99866.3
K02D7.4	1	1	0.009	7.34237e-06	0.0209395						892	101017	7	CE33667 WBGene00001099 locus:dsc-4 status:Confirmed UniProt:G5ECG7 protein_id:CCD69687.1
K03B8.6	1	1	0.057	1.97867e-05	0.14025						331	38466	9.7	CE31967 WBGene00010524 status:Confirmed UniProt:Q21182 protein_id:CAA98505.2
K04C2.8	1	1	0.097	3.54021e-05	0.250259						185	20557	6.5	CE41678 WBGene00044312 status:Confirmed UniProt:Q4TTC9 protein_id:CCD72621.1
K04G7.10	1	1	0.039	1.97271e-05	0.0939563						332	36400	9.7	CE30443 WBGene00004390 locus:rnp-7 SN-RNP U1 status:Confirmed UniProt:Q09584 protein_id:CCD61618.1
K08F4.2	1	1	0.025	1.38465e-05	0.0592537						473	52456	9.5	CE37535 WBGene00010677 RNA recognition motif. (aka RRM, RBD, or RNP domain) status:Confirmed UniProt:Q21351 protein_id:CAA93082.2
K08F4.9	1	1	0.106	2.56839e-05	0.276439						255	26598	7.1	CE06157 WBGene00000975 locus:dhs-12 alcohol dehydrogenase status:Confirmed UniProt:G5EG13 protein_id:CAA93091.1
K09H9.6	1	1	0.045	1.143e-05	0.109175						573	63784	10.1	CE37030 WBGene00003062 locus:lpd-6 status:Confirmed UniProt:O44991 protein_id:CCD67360.1
K11C4.3a	1	1	0.012	2.90181e-06	0.0280163						2257	262225	5.5	CE28604 WBGene00006803 locus:unc-70 spectrin beta chain status:Confirmed UniProt:G5EG85 protein_id:CCD72900.1
K11D12.10a	1	1	0.013	6.2975e-06	0.0303861						1040	115473	8	CE30383 WBGene00003374 locus:mlk-1 status:Partially_confirmed UniProt:Q8T7Z0 protein_id:CCD64404.1
K11D12.2	1	1	0.045	1.85011e-05	0.109175						354	39100	5.2	CE12128 WBGene00004136 locus:pqn-51 status:Confirmed UniProt:O44625 protein_id:CCD64397.1
K12G11.1	1	1	0.028	8.74419e-06	0.0665962						749	84446	8	CE12208 WBGene00010788 locus:sulp-4 sulphate transporter status:Confirmed UniProt:G5EEA7 protein_id:CAB04606.1
K12G11.2	1	1	0.029	9.03365e-06	0.0690548						725	81784	8.4	CE39106 WBGene00010789 locus:sulp-5 sulphate transporter status:Confirmed UniProt:O17951 protein_id:CAB04607.2
M01A10.3	1	1	0.061	2.33907e-05	0.1508						280	31148	9	CE12232 WBGene00019693 locus:ostd-1 status:Confirmed UniProt:P91390 protein_id:CCD72083.1
M01B12.3	1	1	0.164	4.30881e-05	0.458814						152	17004	5.6	CE18061 WBGene00000205 locus:arx-7 status:Partially_confirmed UniProt:O61861 protein_id:CCD67363.1
M03A8.4	1	1	0.088	1.60132e-05	0.224616						409	44578	9	CE45630 WBGene00001572 locus:gei-15 status:Confirmed UniProt:G4SI07 protein_id:CCD70984.1
M03C11.7	1	1	0.04	1.05465e-05	0.0964782						621	71197	9.5	CE03498 WBGene00010844 locus:prp-3 status:Confirmed UniProt:Q21486 protein_id:CAA88957.1
M04B2.3	1	1	0.09	3.10398e-05	0.230269						211	24949	5.9	CE12388 WBGene00001585 locus:gfl-1 Human AF-9 protein like status:Confirmed UniProt:Q21501 protein_id:CAB01234.1
M117.4	1	1	0.012	9.89335e-06	0.0280163						662	74745	9.6	CE18085 WBGene00010920 status:Partially_confirmed UniProt:Q21536 protein_id:CAA98136.1
R05F9.10	1	1	0.134	1.94344e-05	0.361445						337	36467	4.8	CE04813 WBGene00019893 locus:sgt-1 TPR domain repeats status:Confirmed UniProt:Q21746 protein_id:CCD69277.1
R05H10.2	1	1	0.023	1.0772e-05	0.0543869						608	68740	9.2	CE31214 WBGene00011043 locus:rbm-28 RNA recognition motif. (aka RRM, RBD, or RNP domain) (2 domains) status:Partially_confirmed UniProt:O62325 protein_id:CAB05579.2
R13H8.1a	1	1	0.038	1.23574e-05	0.0914403						530	57899	7.5	CE28771 WBGene00000912 locus:daf-16 daf-16b status:Confirmed UniProt:O16850 protein_id:CCD71850.1
R53.4	1	1	0.065	4.28065e-05	0.161449						153	18750	10	CE03574 WBGene00011273 ATP synthase complex f subunit like protein status:Confirmed UniProt:Q22021 protein_id:CAA91350.1
T02B11.3a	1	1	0.202	3.30778e-05	0.592209						198	21490	9.2	CE33300 WBGene00020155 status:Confirmed protein_id:CCD72447.1
T03D8.2	1	1	0.07	4.17159e-05	0.174898						157	17370	11.1	CE18920 WBGene00011391 locus:mrps-12 Ribosomal protein S12 status:Confirmed UniProt:Q9XTY5 protein_id:CAB07406.1
T05A12.3	1	1	0.024	9.99908e-06	0.0568175						655	74945	9.8	CE04898 WBGene00020234 status:Confirmed UniProt:Q9GYK8 protein_id:CCD73335.1
T05C12.1	1	1	0.043	2.0152e-05	0.104079						325	37792	9	CE02312 WBGene00011466 serine\/threonine kinase status:Partially_confirmed UniProt:Q22223 protein_id:CAA91303.1
T05D4.5	1	1	0.023	1.3588e-05	0.0543869						482	56270	9.4	CE16345 WBGene00011478 status:Partially_confirmed UniProt:O45751 protein_id:CAB03295.1
T05H10.1	1	1	0.026	4.93921e-06	0.0616956						1326	150189	5.5	CE32928 WBGene00011507 ubiquitin carboxyl-terminal hydrolase status:Partially_confirmed UniProt:Q22240 protein_id:CAA87795.2
T05H10.2	1	1	0.043	1.65389e-05	0.104079						396	44747	8	CE28953 WBGene00000151 locus:apn-1 AP endonuclease (family 2) status:Confirmed UniProt:Q10002 protein_id:CAA87789.2
T07C12.14	1	1	0.093	3.04623e-05	0.238797						215	24944	9	CE38414 WBGene00044204 status:Confirmed UniProt:Q564Z8 protein_id:CAI79223.1
T07E3.5	1	1	0.02	1.66228e-05	0.0471286						394	44762	9.4	CE32718 WBGene00020316 locus:brc-2 status:Confirmed UniProt:G5EG86 protein_id:CCD72025.1
T07F8.3a	1	1	0.028	6.75892e-06	0.0665962						969	110324	7	CE42163 WBGene00001597 locus:gld-3 status:Partially_confirmed UniProt:Q95ZK7 protein_id:CCD65918.1
T08H10.1	1	1	0.036	1.96679e-05	0.0864257						333	37315	6.8	CE17230 WBGene00020369 aldose reductase status:Confirmed UniProt:Q22352 protein_id:CCD72269.1
T09B4.5a	1	1	0.037	2.00287e-05	0.0889301						327	36426	11.5	CE13465 WBGene00020379 status:Confirmed UniProt:O02155 protein_id:CCD71990.1
T09B4.8	1	1	0.043	1.47509e-05	0.104079						444	48640	8.3	CE33176 WBGene00020382 aminotransferase status:Confirmed UniProt:O02158 protein_id:CCD71992.1
T09B9.4	1	1	0.059	1.24042e-05	0.145513						528	59684	7	CE01652 WBGene00011645 status:Partially_confirmed UniProt:Q09350 protein_id:CAA87341.1
T09F3.5	1	1	0.034	1.24042e-05	0.081434						528	60781	8.1	CE36504 WBGene00011664 status:Partially_confirmed UniProt:Q7YTF8 protein_id:CAE45098.2
T10B11.5	1	1	0.039	2.33907e-05	0.0939563						280	31866	8.9	CE18244 WBGene00020401 status:Confirmed UniProt:Q9TZH9 protein_id:CCD66243.1
T12A2.2	1	1	0.016	8.65178e-06	0.0375284						757	85122	8.8	CE01395 WBGene00020437 status:Confirmed UniProt:P46975 protein_id:CCD65209.1
T12D8.2	1	1	0.111	3.16396e-05	0.291219						207	23046	9.2	CE16399 WBGene00011730 locus:drr-2 RNA recognition motif. (aka RRM, RBD, or RNP domain) status:Confirmed UniProt:O45781 protein_id:CAB03342.1
T12D8.8	1	1	0.031	1.55199e-05	0.0739894						422	44744	4.9	CE16405 WBGene00011735 locus:hip-1 TPR Domain (2 domains) status:Confirmed UniProt:G5EE04 protein_id:CAB03349.1
T14G11.3	1	1	0.025	9.64565e-06	0.0592537						679	75997	7.2	CE33696 WBGene00020511 locus:immt-1 L96 protein (tipula iridescent virus (TIV) (weak)) status:Partially_confirmed UniProt:Q22505 protein_id:CCD63791.1
T15H9.2	1	1	0.079	2.59897e-05	0.199499						252	29376	7.4	CE01665 WBGene00011788 coiled-coil status:Partially_confirmed UniProt:Q10006 protein_id:CAA87415.1
T20D3.7a	1	1	0.039	1.60524e-05	0.0939563						408	47080	7.1	CE28684 WBGene00006931 locus:vps-26 H(beta)58 protein status:Partially_confirmed UniProt:O01258 protein_id:CAA92489.2
T20H4.3a	1	1	0.033	1.12726e-05	0.0789467						581	65819	7.6	CE00748 WBGene00004189 locus:pars-1 Prolyl-tRNA synthetase region status:Confirmed UniProt:Q22620 protein_id:CCD73349.1
T20H4.5	1	1	0.142	3.08934e-05	0.386756						212	23870	5.9	CE00832 WBGene00020636 Mitochondrial complex I 23K chain status:Confirmed UniProt:Q22619 protein_id:CCD73352.1
T22B7.7	1	1	0.041	1.66651e-05	0.0990058						393	44432	8.5	CE13952 WBGene00020674 status:Confirmed UniProt:Q23044 protein_id:CCD74414.1
T22D1.4	1	1	0.029	1.11764e-05	0.0690548						586	65737	6.9	CE33704 WBGene00020683 glycotransferase status:Confirmed UniProt:Q9GZH4 protein_id:CCD62020.1
T22F3.2a	1	1	0.035	1.74186e-05	0.0839269						376	42461	9.5	CE13964 WBGene00020695 status:Confirmed protein_id:CCD70896.1
T22H9.3	1	1	0.021	6.61555e-06	0.0495424						990	112231	9.3	CE20101 WBGene00020707 locus:wago-10 status:Partially_confirmed UniProt:Q9TXN7 protein_id:CCD74233.1
T23G11.3	1	1	0.03	1.41456e-05	0.0715193						463	50586	8.2	CE14096 WBGene00001595 locus:gld-1 female germline-specific tumor suppressor status:Confirmed UniProt:Q17339 protein_id:CAB03417.1
T23H2.3	1	1	0.016	6.54285e-06	0.0375284						1001	111965	7.6	CE41936 WBGene00020742 helicase status:Partially_confirmed UniProt:P91494 protein_id:CCD70774.1
T27D1.1	1	1	0.039	2.11955e-05	0.0939563						309	35796	9.5	CE03745 WBGene00000885 locus:cyn-9 cyclophilin related protein status:Confirmed UniProt:Q09637 protein_id:CAA88291.1
T27E9.7	1	1	0.021	1.05296e-05	0.0495424						622	70380	6.8	CE18971 WBGene00012097 locus:abcf-2 ABC transporters (2 domains) status:Confirmed UniProt:G5EFG4 protein_id:CAB04880.1
T28B4.3	1	1	0.113	4.64496e-05	0.297179						141	15313	6.3	CE14325 WBGene00020886 locus:ttr-6 status:Confirmed UniProt:O17345 protein_id:CCD69940.1
T28D9.10	1	1	0.103	5.19793e-05	0.267652						126	13625	11.7	CE02065 WBGene00004916 locus:snr-3 small nuclear ribonucleoprotein Sm D1 (snRNP core protein D1) status:Confirmed UniProt:Q10013 protein_id:CCD72707.1
T28F3.1a	1	1	0.019	1.03303e-05	0.0447202						634	71102	6	CE19806 WBGene00012128 locus:nra-1 C2 domain status:Partially_confirmed UniProt:Q9XUB9 protein_id:CAB05302.1
T28F4.3	1	1	0.061	1.33661e-05	0.1508						490	57034	9.3	CE06525 WBGene00012138 protein-tyrosine phosphatase status:Partially_confirmed UniProt:Q22852 protein_id:CAA96694.1
W02C12.3a	1	1	0.03	1.31514e-05	0.0715193						498	54391	7.8	CE14416 WBGene00020930 locus:hlh-30 transcription factor status:Confirmed protein_id:CCD70587.1
W03D8.2	1	1	0.085	1.79928e-05	0.216186						364	41570	7.7	CE18322 WBGene00020985 status:Partially_confirmed UniProt:O45001 protein_id:CCD73386.1
W05B10.2	1	1	0.065	3.2747e-05	0.161449						200	22529	5.3	CE06545 WBGene00012277 locus:ccch-3 status:Confirmed UniProt:Q23170 protein_id:CAA98962.1
W05H5.5	1	1	0.036	1.82944e-05	0.0864257						358	41731	8.5	CE37998 WBGene00012286 locus:sre-35 7TM receptor, sre family status:Predicted UniProt:Q5FC42 protein_id:CAI46624.1
W06H8.8	1	1	0.001	3.53372e-07	0.00230527						18534	2053410	5.1	CE36725 WBGene00006436 locus:ttn-1 status:Partially_confirmed UniProt:G5EFF0 protein_id:CCD72172.1
W08E3.3a	1	1	0.068	1.65807e-05	0.169499						395	44351	6.9	CE14708 WBGene00012344 locus:tag-210 GTP-binding protein like status:Confirmed UniProt:P91917 protein_id:CAB07131.1
W08F4.3	1	1	0.105	2.87254e-05	0.273503						228	25615	9.3	CE14716 WBGene00021093 status:Confirmed UniProt:O02109 protein_id:CCD63934.1
W09D10.4	1	1	0.079	1.98467e-05	0.199499						330	35292	8.1	CE16565 WBGene00012362 Protein phosphatase 2C (2 domains) status:Confirmed UniProt:O18183 protein_id:CAB07860.1
W09G12.7	1	1	0.032	1.51256e-05	0.0764652						433	49318	8.7	CE44215 WBGene00021121 status:Confirmed UniProt:O45198 protein_id:CCD74025.1
W09G3.7a	1	1	0.04	1.62114e-05	0.0964782						404	43586	6.4	CE41036 WBGene00012370 status:Confirmed UniProt:G5EEZ1 protein_id:CAD92382.3
Y105E8B.1a	1	1	0.053	2.30613e-05	0.129796						284	33004	4.7	CE28782 WBGene00002978 locus:lev-11 status:Confirmed UniProt:Q22866 protein_id:CAC70114.1
Y105E8B.3	1	1	0.034	1.23807e-05	0.081434						529	60485	5.4	CE33542 WBGene00013688 locus:riok-2 status:Confirmed UniProt:Q95Q34 protein_id:CAC70109.2
Y108G3AL.7	1	1	0.009	3.9814e-06	0.0209395						1645	185193	6.7	CE45961 WBGene00044689 locus:arid-1 status:Partially_confirmed UniProt:G4SB35 protein_id:CCD74339.1
Y110A7A.19	1	1	0.026	9.92333e-06	0.0616956						660	74841	7	CE23238 WBGene00022464 status:Partially_confirmed UniProt:Q9N584 protein_id:CCD66212.1
Y111B2A.16	1	1	0.127	2.77517e-05	0.339677						236	26445	6.1	CE24137 WBGene00006389 locus:taf-7.2 status:Confirmed UniProt:Q9NEW8 protein_id:CAC35845.1
Y116A8C.34a	1	1	0.045	1.97867e-05	0.109175						331	36423	5.9	CE24152 WBGene00000889 locus:cyn-13 status:Confirmed UniProt:Q9U2S6 protein_id:CAB55151.1
Y116A8C.35	1	1	0.049	2.29803e-05	0.119438						285	30856	8.6	CE23341 WBGene00006698 locus:uaf-2 status:Confirmed UniProt:Q9U2U0 protein_id:CAB55137.1
Y119C1B.4	1	1	0.139	2.2741e-05	0.377209						288	33676	9.3	CE27233 WBGene00022470 locus:mrpl-19 status:Confirmed UniProt:Q95Y83 protein_id:CCD68301.1
Y32H12A.8	1	1	0.004	1.70158e-06	0.00925291						3849	448019	5.4	CE42033 WBGene00021316 status:Partially_confirmed UniProt:Q9N533 protein_id:CCD73967.1
Y37A1B.17a	1	1	0.012	4.30033e-06	0.0280163						1523	167803	6.6	CE42660 WBGene00044989 status:Partially_confirmed UniProt:G5ECK4 protein_id:CAL44977.2
Y37E3.3	1	1	0.433	9.77522e-05	1.71019						67	7820	7.2	CE26662 WBGene00021347 locus:rpb-10 status:Confirmed UniProt:Q9GR61 protein_id:CCD73423.1
Y37H2A.14	1	1	0.122	3.61845e-05	0.324342						181	20520	10	CE41178 WBGene00045416 status:Confirmed UniProt:A5PEY0 protein_id:CAN99717.1
Y38A8.2	1	1	0.093	3.21049e-05	0.238797						204	22697	5.4	CE07571 WBGene00003949 locus:pbs-3 Peptidase status:Confirmed UniProt:Q23237 protein_id:CCD73694.1
Y38H8A.3	1	1	0.11	2.12643e-05	0.288249						308	34674	8.5	CE18365 WBGene00012637 serine\/threonine kinase status:Confirmed UniProt:O62426 protein_id:CAA16345.1
Y39A1A.11	1	1	0.068	2.21263e-05	0.169499						296	31244	8.1	CE19130 WBGene00000974 locus:dhs-11 Alcohol\/other dehydrogenases, short chain type, Short chain dehydrogenase\/reductase C-terminus status:Partially_confirmed UniProt:Q9XX28 protein_id:CAA21012.1
Y39A3CL.6	1	1	0.069	2.15441e-05	0.172195						304	34131	7.5	CE21657 WBGene00004249 locus:pvf-1 status:Confirmed UniProt:Q9N413 protein_id:CCD73778.1
Y39B6A.18	1	1	0.014	4.84423e-06	0.0327615						1352	152905	7.2	CE29860 WBGene00012679 status:Partially_confirmed UniProt:Q8MYN9 protein_id:CAD31816.1
Y39B6A.30	1	1	0.013	4.65156e-06	0.0303861						1408	159649	6.6	CE21688 WBGene00012689 status:Partially_confirmed UniProt:Q8MYN1 protein_id:CAD31825.2
Y39G10AR.8	1	1	0.032	1.39646e-05	0.0764652						469	51234	8.7	CE27254 WBGene00021466 status:Confirmed UniProt:Q95XR0 protein_id:CCD69906.1
Y39G8C.2	1	1	0.043	2.37297e-05	0.104079						276	31646	9	CE20236 WBGene00012731 protein kinase status:Partially_confirmed UniProt:Q9BHK8 protein_id:CAC35855.1
Y45F10C.2	1	1	0.205	5.59777e-05	0.603245						117	12842	4.9	CE16636 WBGene00012878 status:Confirmed UniProt:O45941 protein_id:CAB16475.1
Y47D3A.13	1	1	0.118	4.81573e-05	0.3122						136	14880	6.6	CE24329 WBGene00012926 status:Confirmed UniProt:Q9U2C8 protein_id:CAB57893.1
Y47D3A.31	1	1	0.082	3.34153e-05	0.207814						196	22658	7.3	CE22031 WBGene00012937 status:Confirmed UniProt:Q7YWP8 protein_id:CAE18009.1
Y47G6A.11	1	1	0.011	5.52226e-06	0.0256519						1186	133627	6.4	CE28985 WBGene00003422 locus:msh-6 DNA mismatch repair protein status:Partially_confirmed UniProt:Q9N3T8 protein_id:CCD72556.1
Y47G6A.3	1	1	0.111	3.14875e-05	0.291219						208	23609	10.1	CE45641 WBGene00021633 status:Confirmed UniProt:Q9N3R8 protein_id:CCD72584.1
Y48E1B.5	1	1	0.023	1.51606e-05	0.0543869						432	48868	8.6	CE46118 WBGene00013004 locus:mrpl-37 status:Confirmed UniProt:O18199 protein_id:CAB07691.3
Y48G9A.8	1	1	0.04	1.63327e-05	0.0964782						401	45494	7.9	CE27279 WBGene00004088 locus:ppk-2 status:Confirmed UniProt:Q9BL73 protein_id:CCD67070.1
Y49A3A.2	1	1	0.043	1.08076e-05	0.104079						606	66460	5.2	CE22210 WBGene00013025 locus:vha-13 ATP synthase alpha and beta subunits \; ATP synthase ab C terminal status:Confirmed UniProt:Q9XW92 protein_id:CAA22076.1
Y50D4A.1a	1	1	0.04	7.97734e-06	0.0964782						821	95165	8.3	CE27637 WBGene00021735 status:Confirmed UniProt:G4S703 protein_id:CCD67099.1
Y50D7A.10	1	1	0.232	4.74594e-05	0.706082						138	16056	5	CE39439 WBGene00021758 status:Confirmed UniProt:Q8IAA5 protein_id:CCD73797.1
Y50D7A.7	1	1	0.022	1.09705e-05	0.0519619						597	66559	6.8	CE26144 WBGene00000081 locus:ads-1 status:Confirmed UniProt:O45218 protein_id:CCD73794.1
Y53C10A.12	1	1	0.04	9.76065e-06	0.0964782						671	75012	5.9	CE22380 WBGene00002004 locus:hsf-1 HSF-type DNA-binding domain status:Confirmed UniProt:G5EFT5 protein_id:CAA22146.1
Y54E10A.9a	1	1	0.027	1.02175e-05	0.0641431						641	69219	8.7	CE24451 WBGene00006888 locus:vbh-1 helicase status:Confirmed UniProt:Q9N3F4 protein_id:CCD72826.1
Y54G2A.23	1	1	0.107	3.89845e-05	0.279381						168	18969	8.4	CE30049 WBGene00021888 status:Confirmed UniProt:Q9N3B0 protein_id:CCD83510.1
Y57A10A.25	1	1	0.041	1.33661e-05	0.0990058						490	55862	8.2	CE22629 WBGene00013265 status:Confirmed UniProt:Q9NA76 protein_id:CAB55029.1
Y57G11B.7	1	1	0.06	3.04623e-05	0.148154						215	24733	8.5	CE35115 WBGene00013299 status:Partially_confirmed UniProt:Q7YWP0 protein_id:CAE18018.1
Y57G7A.10	1	1	0.051	2.22769e-05	0.124605						294	33341	6	CE19639 WBGene00021973 status:Confirmed UniProt:O76630 protein_id:CCD71451.1
Y59A8B.23a	1	1	0.037	1.09889e-05	0.0889301						596	64052	6.1	CE38123 WBGene00013355 locus:gck-3 status:Confirmed UniProt:G5EEN4 protein_id:CAC14417.2
Y61A9LA.10	1	1	0.013	6.20796e-06	0.0303861						1055	120438	6.6	CE42325 WBGene00022021 status:Confirmed UniProt:Q9N306 protein_id:CCD71775.1
Y62E10A.6	1	1	0.024	1.43e-05	0.0568175						458	51100	8.4	CE24542 WBGene00013376 status:Confirmed UniProt:Q9U1X0 protein_id:CAB60604.1
Y63D3A.4	1	1	0.077	1.80923e-05	0.193988						362	40893	5.3	CE20335 WBGene00013405 status:Confirmed UniProt:Q9XWG3 protein_id:CAA21707.1
Y66D12A.9	1	1	0.036	2.64089e-05	0.0864257						248	28688	7	CE28807 WBGene00013435 status:Confirmed UniProt:Q95PZ7 protein_id:CAC70141.1
Y67D8B.5	1	1	0.166	3.39347e-05	0.465548						193	21364	9.1	CE44876 WBGene00022064 status:Confirmed UniProt:Q95XT6 protein_id:CCD73144.1
Y71A12C.1	1	1	0.032	1.92629e-05	0.0764652						340	38884	8.4	CE41542 WBGene00013512 locus:nhr-276 nuclear hormone receptor status:Predicted UniProt:Q9XXB5 protein_id:CAA19558.2
Y71H10A.1a	1	1	0.018	8.04594e-06	0.0423174						814	89734	6.7	CE28266 WBGene00022199 phosphofructokinase status:Confirmed UniProt:Q9TZL8 protein_id:CCD71595.1
Y71H2AM.19	1	1	0.026	1.01857e-05	0.0616956						643	69896	6.9	CE38657 WBGene00002244 locus:laf-1 status:Confirmed UniProt:Q4W5R4 protein_id:CCD73871.1
Y73F8A.27	1	1	0.071	3.87538e-05	0.177606						169	19135	5.6	CE25595 WBGene00013532 status:Confirmed UniProt:Q9NA32 protein_id:CAB70233.1
Y94H6A.11	1	1	0.049	2.28202e-05	0.119438						287	32368	9.1	CE39306 WBGene00044651 locus:egrh-3 status:Partially_confirmed UniProt:A7WK42 protein_id:CCD74212.1
Y94H6A.5a	1	1	0.033	7.93866e-06	0.0789467						825	93083	9.4	CE37302 WBGene00022378 status:Confirmed UniProt:Q688Z3 protein_id:CCD74205.1
ZC443.4	1	1	0.036	1.68365e-05	0.0864257						389	44984	4.8	CE06588 WBGene00013899 status:Confirmed UniProt:Q23319 protein_id:CAA99946.1
ZC581.1	1	1	0.115	1.83456e-05	0.303167						357	40504	9.1	CE15235 WBGene00022631 locus:nekl-2 ser\/thr-protein kinase status:Confirmed UniProt:O01775 protein_id:CCD64899.1
ZK1098.4	1	1	0.128	2.14734e-05	0.342765						305	34117	6.2	CE00367 WBGene00014221 GCN3 (yeast transcription activator) status:Confirmed UniProt:P34604 protein_id:CAA80132.1
ZK1127.6	1	1	0.042	1.54467e-05	0.101539						424	50692	8.6	CE07644 WBGene00022853 status:Partially_confirmed UniProt:Q23398 protein_id:CCD73718.1
ZK1127.9a	1	1	0.02	7.16564e-06	0.0471286						914	103668	7.1	CE28172 WBGene00022855 locus:tcer-1 status:Partially_confirmed UniProt:Q95PX7 protein_id:CCD73719.1
ZK1128.5	1	1	0.058	1.46847e-05	0.142878						446	51690	9	CE01687 WBGene00044072 locus:swsn-2.1 D15Kz1 protein homolog status:Confirmed UniProt:Q09646 protein_id:CAA87424.1
ZK1128.6a	1	1	0.018	1.08975e-05	0.0423174						601	69188	7.2	CE29940 WBGene00014232 locus:ttll-4 tubulin tyrosine ligase status:Partially_confirmed UniProt:Q09647 protein_id:CAA87425.3
ZK1128.7	1	1	0.068	3.19483e-05	0.169499						205	22988	6	CE34516 WBGene00014233 alpha-B-crystallin status:Partially_confirmed UniProt:G5EF99 protein_id:CAA87429.2
ZK1320.2	1	1	0.096	3.14875e-05	0.247383						208	23125	6.3	CE01700 WBGene00014252 status:Confirmed UniProt:Q09364 protein_id:CAA87040.1
ZK354.9	1	1	0.081	2.11271e-05	0.205036						310	35864	8.9	CE15326 WBGene00022710 protein phosphatase status:Predicted UniProt:P91569 protein_id:CCD70686.1
ZK370.4a	1	1	0.024	4.88032e-06	0.0568175						1342	151081	7.1	CE34454 WBGene00022718 status:Partially_confirmed UniProt:Q02331 protein_id:CCD61723.1
ZK484.1a	1	1	0.126	4.11912e-05	0.336596						159	17710	6.5	CE41745 WBGene00022748 status:Confirmed UniProt:Q9NHZ6 protein_id:CCD65806.1
ZK546.4	1	1	0.179	4.33735e-05	0.51008						151	16369	6.2	CE02918 WBGene00022761 status:Partially_confirmed UniProt:Q23522 protein_id:CCD73218.1
ZK593.7	1	1	0.298	6.2975e-05	0.986095						104	11593	5	CE06628 WBGene00003081 locus:lsm-7 Yeast JTA107 like status:Confirmed UniProt:Q23543 protein_id:CAA93428.1
ZK596.2	1	1	0.056	2.14734e-05	0.137627						305	34969	8.6	CE06632 WBGene00014007 serine\/threonine kinase status:Confirmed UniProt:Q23546 protein_id:CAA93431.1
ZK686.2	1	1	0.024	1.10445e-05	0.0568175						593	66545	6.8	CE34464 WBGene00022792 ATP-dependent RNA helicase status:Confirmed UniProt:P34668 protein_id:CCD63647.1
ZK973.1	1	1	0.024	8.79114e-06	0.0568175						745	84185	8.8	CE24746 WBGene00022830 status:Partially_confirmed UniProt:Q9N4L5 protein_id:CCD73563.1
ZK973.4	1	1	0.123	4.25285e-05	0.327394						154	17688	9.1	CE24750 WBGene00022833 status:Partially_confirmed UniProt:Q9N4M2 protein_id:CCD73566.1
C08A9.1						13	57	0.284	0.00153786	0.923092	218	24661	8.4	CE08002 WBGene00004932 locus:sod-3 superoxide dismutase status:Confirmed UniProt:P41977 protein_id:CCD63614.1
C04C3.3						19	45	0.392	0.000751914	1.46604	352	38141	6	CE27647 WBGene00015413 locus:pdhb-1 pyruvate dehydrogenase status:Confirmed UniProt:O44451 protein_id:CCD62196.1
K09A9.5						18	19	0.141	0.000231849	0.383566	482	54563	6.5	CE11980 WBGene00001520 locus:gas-1 NADH-ubiquinone oxidoreductase 49KD subunit status:Confirmed UniProt:Q93873 protein_id:CAB01886.1
D2030.2a						2	13	0.029	0.00013048	0.0690548	586	63606	8.2	CE09079 WBGene00008412 ATP-dependent CLP protease (CLPX) like status:Confirmed UniProt:P90788 protein_id:CAA98115.1
C17F3.3						5	12	0.148	0.000227676	0.406048	310	36354	8.9	CE44937 WBGene00015908 status:Partially_confirmed UniProt:O44948 protein_id:CCD64891.1
F45H10.3						6	9	0.44	0.000315088	1.75423	168	18445	9.8	CE10546 WBGene00009740 Weak similarity with NADH-ubiquinone oxidoreductase subunit (Swiss Prot accession number Q05752) status:Confirmed UniProt:O02267 protein_id:CAB04385.1
W01A11.1						7	8	0.082	0.0001041	0.207814	452	51460	8.8	CE14390 WBGene00020909 epoxide hydrolase status:Confirmed UniProt:Q23068 protein_id:CCD74260.1
Y39G10AR.12a						8	8	0.073	9.28069e-05	0.183042	507	54169	10.9	CE26990 WBGene00021470 locus:tpxl-1 status:Confirmed UniProt:G5EDE7 protein_id:CCD69910.1
C03C11.1						5	7	0.231	0.000206892	0.702159	199	19303	8.2	CE07873 WBGene00007274 status:Confirmed UniProt:Q9XVT6 protein_id:CAB02724.1
C15C7.7						6	7	0.121	0.000105839	0.321296	389	44051	7.9	CE36786 WBGene00015793 status:Confirmed UniProt:Q18014 protein_id:CCD64591.1
C47E12.11a						6	7	0.044	0.00011249	0.106624	366	41401	10	CE05455 WBGene00008154 status:Partially_confirmed UniProt:Q18682 protein_id:CAA93109.1
F21H7.5						2	7	0.127	0.000134547	0.339677	306	32421	10.4	CE15877 WBGene00009031 status:Confirmed UniProt:O45386 protein_id:CAB07588.1
F44E5.1						5	7	0.154	0.000527839	0.425608	78	8868	10.3	CE18676 WBGene00009688 status:Confirmed UniProt:Q9XU97 protein_id:CAB05509.1
F54A3.2						7	7	0.051	5.50421e-05	0.124605	748	81206	9.7	CE44847 WBGene00018781 status:Partially_confirmed UniProt:Q9N4J7 protein_id:CCD71745.1
K12C11.2						5	7	0.154	0.000452434	0.425608	91	10222	4.8	CE18056 WBGene00004888 locus:smo-1 status:Confirmed UniProt:P55853 protein_id:CCD72942.1
W09C5.1						3	7	0.077	0.000158963	0.193988	259	29717	10.5	CE20164 WBGene00012351 status:Confirmed UniProt:G5EFH0 protein_id:CAB04941.1
ZC190.8						7	7	0.075	0.000181372	0.188502	227	26014	10.1	CE18430 WBGene00022542 status:Partially_confirmed UniProt:O76705 protein_id:CCD70120.1
BE10.1						5	6	0.062	0.000108919	0.153453	324	36063	8.6	CE17358 WBGene00007209 status:Partially_confirmed UniProt:O17551 protein_id:CAB07548.1
C03H5.3						6	6	0.094	0.000122961	0.241652	287	31999	5.1	CE07896 WBGene00015405 status:Confirmed UniProt:O16657 protein_id:CCD62820.1
F25F2.1a						5	6	0.1	6.07398e-05	0.258925	581	66673	9.7	CE41396 WBGene00009115 serine\/threonine kinase status:Partially_confirmed UniProt:Q19784 protein_id:CAA84659.2
F25F2.1b						5	6	0.099	6.04278e-05	0.25603	584	66941	9.7	CE41397 WBGene00009115 status:Partially_confirmed UniProt:Q7YXD1 protein_id:CAD91629.2
F40E10.1						5	6	0.055	5.83303e-05	0.135011	605	66259	7.7	CE24964 WBGene00001828 locus:hch-1 metalloprotease status:Confirmed UniProt:Q21059 protein_id:CAB61002.1
M199.4						4	6	0.073	0.000151459	0.183042	233	26210	8.6	CE20021 WBGene00010953 locus:clec-190 status:Confirmed UniProt:Q9NAP0 protein_id:CAB70254.1
T24H7.1						4	6	0.051	0.000120033	0.124605	294	32668	9.7	CE40718 WBGene00004015 locus:phb-2 Prohibitin status:Confirmed UniProt:P50093 protein_id:CCD66149.1
W09H1.5						4	6	0.038	0.000102587	0.0914403	344	38195	8.8	CE16575 WBGene00012375 locus:mecr-1 Zinc-binding dehydrogenases status:Confirmed UniProt:O45903 protein_id:CAB04958.1
Y65B4BR.5b						6	6	0.178	0.000179136	0.506607	197	22078	5.1	CE33239 WBGene00022042 status:Confirmed UniProt:Q86S66 protein_id:CCD71934.1
ZK507.1						5	6	0.039	0.000106616	0.0939563	331	38116	8.9	CE24727 WBGene00013978 serine\/threonine kinase status:Partially_confirmed UniProt:P34633 protein_id:CAA82367.2
ZK507.3						5	6	0.035	9.43578e-05	0.0839269	374	42680	8.8	CE34146 WBGene00013979 Protein kinase domain status:Partially_confirmed UniProt:P34635 protein_id:CAA82368.3
C06A5.2						5	5	0.07	0.000137421	0.174898	214	24360	8.9	CE07949 WBGene00015500 status:Confirmed UniProt:O01480 protein_id:CCD61211.1
C33H5.15						5	5	0.104	9.57922e-05	0.270574	307	34326	9.8	CE34732 WBGene00016381 locus:sgo-1 status:Confirmed UniProt:Q18412 protein_id:CCD66579.1
C36A4.5						5	5	0.049	3.36478e-05	0.119438	874	91995	5.5	CE46883 WBGene00007966 claustrin like status:Partially_confirmed UniProt:Q18494 protein_id:CAA91271.2
C43E11.7						4	5	0.085	9.96888e-05	0.216186	295	33500	5.7	CE30504 WBGene00003584 locus:ndx-7 status:Confirmed UniProt:P91148 protein_id:CCD65159.1
F49E2.5f						5	5	0.152	4.81313e-05	0.419058	611	68403	8.9	CE16092 WBGene00009888 status:Confirmed UniProt:O45543 protein_id:CAA86426.1
K02F2.1a						5	5	0.029	3.15877e-05	0.0690548	931	105844	6.7	CE17153 WBGene00001056 locus:dpf-3 peptidase status:Partially_confirmed protein_id:CCD68624.1
T02G5.13a						4	5	0.04	7.37047e-05	0.0964782	399	44216	8.8	CE31822 WBGene00020169 locus:mmaa-1 status:Confirmed UniProt:Q22111 protein_id:CCD69185.1
T25G3.4						5	5	0.064	4.07316e-05	0.158777	722	80807	8.3	CE14180 WBGene00012031 mitochondrial glycerol-3-phosphate dehydrogenase status:Confirmed UniProt:P90795 protein_id:CAA96690.1
T26G10.1						3	5	0.022	6.01395e-05	0.0519619	489	54228	9.2	CE00337 WBGene00012059 RNA helicase status:Confirmed UniProt:P34580 protein_id:CAA82362.1
W03G1.2						5	5	0.066	8.40234e-05	0.164126	350	40284	9.7	CE17280 WBGene00021010 status:Confirmed UniProt:Q9UAY5 protein_id:CCD69082.1
Y52D5A.1						5	5	0.109	0.000139375	0.285287	211	24566	9.1	CE22367 WBGene00021792 status:Partially_confirmed UniProt:Q9N4S5 protein_id:CCD74057.1
C27F2.10						4	4	0.099	5.6965e-05	0.25603	413	47157	6.6	CE29189 WBGene00016171 status:Confirmed UniProt:Q95QU0 protein_id:CCD65746.1
F26A3.5						3	4	0.099	7.51647e-05	0.25603	313	35257	6.3	CE09670 WBGene00009143 status:Confirmed UniProt:Q93596 protein_id:CAB01703.1
F43H9.4						2	4	0.091	7.9214e-05	0.233105	297	33590	8.8	CE27381 WBGene00018400 status:Confirmed UniProt:Q95ZT6 protein_id:CCD71176.1
F57B10.4						4	4	0.075	3.40471e-05	0.188502	691	77652	5.1	CE11304 WBGene00019002 status:Confirmed UniProt:O44741 protein_id:CCD71473.1
R08A2.2						4	4	0.075	6.34139e-05	0.188502	371	42243	8.4	CE35901 WBGene00011133 serine\/threonine protein phosphatase status:Partially_confirmed UniProt:Q9U395 protein_id:CAB57902.2
T03E6.7						3	4	0.16	6.98117e-05	0.44544	337	38117	6	CE16333 WBGene00000776 locus:cpl-1 cathepsin-like protease status:Confirmed UniProt:O45734 protein_id:CAB07275.1
T04A8.13						4	4	0.117	0.000101847	0.309182	231	27033	8.3	CE43013 WBGene00011414 neurofilament triplet M protein status:Confirmed UniProt:Q22142 protein_id:CAA84732.3
T11F8.4						4	4	0.036	4.39749e-05	0.0864257	535	60953	9.5	CE35006 WBGene00020435 protein kinase status:Partially_confirmed UniProt:O44192 protein_id:CCD61595.1
Y47H9C.7						4	4	0.041	6.91958e-05	0.0990058	340	38149	6.8	CE20267 WBGene00012950 Initiation factor 2 subunit status:Confirmed UniProt:Q9XWD5 protein_id:CAA21740.1
Y69A2AR.22						4	4	0.267	0.000116468	0.849269	202	22812	9.5	CE39975 WBGene00022093 status:Confirmed UniProt:Q95XI6 protein_id:CCD74126.1
Y71G12B.12a						4	4	0.185	8.55511e-05	0.531088	275	31339	6	CE43967 WBGene00022152 locus:atg-5 status:Confirmed UniProt:Q3V5I7 protein_id:CCD67987.1
ZK809.3						4	4	0.095	0.000112031	0.244515	210	24358	9.4	CE03831 WBGene00014086 status:Confirmed UniProt:Q23597 protein_id:CAA92637.1
B0511.11						3	3	0.097	3.12299e-05	0.250259	565	63993	9.2	CE43974 WBGene00015236 status:Partially_confirmed UniProt:O61823 protein_id:CCD62109.1
C15H11.1						2	3	0.262	0.00014463	0.8281	122	14104	7.9	CE42364 WBGene00007613 status:Partially_confirmed UniProt:Q9XVS6 protein_id:CAB02735.2
C16A3.4						3	3	0.037	4.70531e-05	0.0889301	375	43081	6.9	CE04004 WBGene00015809 status:Confirmed UniProt:Q18037 protein_id:CCD63224.1
C23G10.8						3	3	0.019	1.88313e-05	0.0447202	937	106669	6.2	CE25784 WBGene00016015 S. pombe adenylyl cyclase-associated protein (weak) status:Partially_confirmed UniProt:Q9GYR5 protein_id:CCD65303.1
C42D8.8a						3	3	0.05	2.57215e-05	0.122018	686	79435	5.2	CE04209 WBGene00000149 locus:apl-1 status:Confirmed UniProt:Q10651 protein_id:CCD65568.1
D2013.7						3	3	0.068	6.00167e-05	0.169499	294	32932	6.1	CE00932 WBGene00001229 locus:eif-3.F M0V-34 protein status:Confirmed UniProt:Q18967 protein_id:CAA87773.1
F10C1.7a						2	3	0.026	3.24952e-05	0.0616956	543	61611	5.6	CE02622 WBGene00002054 locus:ifb-2 Intermediate filament protein status:Confirmed UniProt:Q19286 protein_id:CCD65033.1
F18E2.3						3	3	0.012	1.60994e-05	0.0280163	1096	124775	6.8	CE05664 WBGene00004738 locus:scc-3 status:Partially_confirmed UniProt:Q19555 protein_id:CAA99836.1
F30F8.9a						3	3	0.104	6.12671e-05	0.270574	288	33109	9.8	CE27148 WBGene00009276 status:Confirmed UniProt:Q95QI1 protein_id:CAC42296.1
F32E10.1						3	3	0.053	2.34017e-05	0.129796	754	85418	6.7	CE04474 WBGene00017989 locus:nol-10 status:Partially_confirmed UniProt:Q19974 protein_id:CCD70432.1
F35D11.5						3	3	0.158	0.000132669	0.438799	133	15538	9.3	CE29789 WBGene00018046 status:Confirmed UniProt:Q20033 protein_id:CCD70533.1
F47B10.1						2	3	0.051	4.0563e-05	0.124605	435	47419	6.4	CE03351 WBGene00009812 locus:suca-1 succinate-CoA ligase status:Confirmed UniProt:P53588 protein_id:CAA91981.1
F53F8.5						2	3	0.038	4.79481e-05	0.0914403	368	40392	10	CE17859 WBGene00010002 status:Partially_confirmed UniProt:O62258 protein_id:CAB04458.1
F54D1.1						1	3	0.061	6.34709e-05	0.1508	278	31922	8.2	CE05936 WBGene00010046 status:Partially_confirmed UniProt:Q20763 protein_id:CAB00859.1
JC8.2						3	3	0.056	3.77835e-05	0.137627	467	51964	4.7	CE37529 WBGene00010435 status:Partially_confirmed UniProt:Q9NAQ2 protein_id:CAB05230.3
K11D2.4						3	3	0.033	3.8526e-05	0.0789467	458	49683	8.3	CE43570 WBGene00010770 Zinc finger, C2H2 type (3 domains) status:Partially_confirmed UniProt:G5EDL1 protein_id:CAB05558.2
M05B5.1						2	3	0.063	3.96515e-05	0.156112	445	50540	8.4	CE06187 WBGene00010869 protein-tyrosine phosphatase status:Partially_confirmed UniProt:Q21514 protein_id:CAA95832.1
M106.1						3	3	0.015	1.4184e-05	0.0351422	1244	140341	8.1	CE18083 WBGene00003367 locus:mix-1 mitotic chromosome and X-chromosome associated MIX-1 protein status:Confirmed UniProt:Q09591 protein_id:CAA87054.1
M88.2						3	3	0.118	7.739e-05	0.3122	228	26308	9.2	CE23884 WBGene00010905 locus:mrps-34 status:Confirmed UniProt:Q21601 protein_id:CAA84334.2
R02D5.7						1	3	0.114	0.000118422	0.30017	149	16094	9.2	CE29435 WBGene00010980 status:Confirmed UniProt:O62323 protein_id:CAB01436.2
R05H5.3						3	3	0.181	0.000118422	0.51705	149	17324	4.9	CE02290 WBGene00011038 thioredoxin status:Confirmed UniProt:Q21763 protein_id:CAA88726.1
R11E3.1						3	3	0.036	3.21401e-05	0.0864257	549	62093	9.1	CE37268 WBGene00020003 protein kinase status:Partially_confirmed UniProt:Q9TYX4 protein_id:CCD72236.1
R144.13						2	3	0.129	0.000108251	0.34586	163	18840	7.7	CE39270 WBGene00044648 status:Confirmed UniProt:Q304F0 protein_id:CCD65880.1
T04B2.7						3	3	0.104	4.80788e-05	0.270574	367	40548	9.1	CE36499 WBGene00011425 status:Partially_confirmed UniProt:Q86GC1 protein_id:CAD60422.2
T07A9.2						3	3	0.031	3.66838e-05	0.0739894	481	55800	8.9	CE34997 WBGene00001338 locus:ears-2 tRNA synthetase status:Confirmed UniProt:O44413 protein_id:CCD73973.1
T13A10.11a						3	3	0.121	4.36755e-05	0.321296	404	43949	6.6	CE30175 WBGene00006416 locus:sams-5 S-adenosylmethionine synthetase status:Confirmed UniProt:Q27522 protein_id:CCD72063.1
T19B4.5						3	3	0.068	4.41123e-05	0.169499	400	45823	5.8	CE13744 WBGene00020558 status:Confirmed UniProt:P91453 protein_id:CCD62977.1
T22D1.10						2	3	0.143	3.9386e-05	0.389953	448	49299	5.8	CE17254 WBGene00020687 locus:ruvb-2 status:Confirmed UniProt:Q9GZH2 protein_id:CCD62026.1
T25G12.5						3	3	0.133	4.28275e-05	0.358313	412	44617	7.6	CE18284 WBGene00020812 locus:acdh-7 acyl-CoA dehydrogenase status:Confirmed UniProt:Q22781 protein_id:CCD74454.1
Y40B10A.1a						3	3	0.151	0.000116085	0.415794	152	16955	7.8	CE26077 WBGene00021486 locus:lbp-9 status:Partially_confirmed UniProt:Q965W1 protein_id:CCD70629.1
Y43C5A.6a						2	3	0.038	4.46707e-05	0.0914403	395	43625	7.5	CE29064 WBGene00004297 locus:rad-51 Helix-hairpin-helix motif. status:Confirmed UniProt:Q95Q25 protein_id:CAB61038.2
Y48A6B.10a						2	3	0.039	3.60837e-05	0.0939563	489	55210	5.4	CE40632 WBGene00012971 status:Partially_confirmed UniProt:Q9U2B0 protein_id:CAA19525.3
Y49E10.19						1	3	0.017	1.52243e-05	0.0399202	1159	126803	6.6	CE33878 WBGene00013038 locus:ani-1 PH (pleckstrin homology) domain status:Partially_confirmed UniProt:Q9XTT4 protein_id:CAB11565.2
Y55F3AM.8						2	3	0.184	0.000116085	0.527566	152	17348	9.7	CE25490 WBGene00021925 locus:immp-2 status:Confirmed UniProt:Q9N371 protein_id:CCD74066.1
Y57A10A.19						3	3	0.047	4.15175e-05	0.114295	425	49462	9.4	CE25503 WBGene00013260 locus:rsr-2 status:Partially_confirmed UniProt:Q9U213 protein_id:CAB60765.1
Y57A10A.30						2	3	0.08	8.77857e-05	0.202264	201	23278	7.7	CE22608 WBGene00002063 locus:ife-5 status:Confirmed UniProt:P56570 protein_id:CAB55035.1
Y57G11B.5						3	3	0.12	7.84219e-05	0.318257	225	25336	5.5	CE14924 WBGene00013297 status:Confirmed UniProt:O18224 protein_id:CAB16499.1
Y57G11C.14						3	3	0.174	7.29129e-05	0.492794	242	27252	8	CE14952 WBGene00013310 status:Partially_confirmed UniProt:O18238 protein_id:CAB16515.1
ZK430.2						3	3	0.047	5.53132e-05	0.114295	319	34368	6.6	CE05079 WBGene00044063 locus:tag-231 ammonium transport protein status:Confirmed UniProt:Q23493 protein_id:CCD61671.1
ZK616.61						3	3	0.224	5.18968e-05	0.674943	340	38754	6.1	CE44235 WBGene00194816 status:Confirmed UniProt:D0G912 protein_id:CCD71119.1
B0336.9a						1	2	0.031	1.57053e-05	0.0739894	749	86310	8.4	CE31143 WBGene00006359 locus:swp-1 status:Confirmed UniProt:Q10580 protein_id:CCD61525.1
B0457.1a						2	2	0.016	1.16009e-05	0.0375284	1014	113025	7.3	CE02945 WBGene00002251 locus:lat-1 G-protein coupled receptor protein status:Confirmed UniProt:G5EDW2 protein_id:CAA91091.1
B0464.2a						2	2	0.018	1.02289e-05	0.0423174	1150	132345	6.5	CE20456 WBGene00007184 TPR Domain status:Partially_confirmed UniProt:Q03560 protein_id:CAA79544.1
C09G4.3						2	2	0.213	0.000125141	0.633052	94	10952	9.4	CE03980 WBGene00001051 locus:cks-1 cyclin-dependent kinase regulatory subunit status:Confirmed UniProt:Q17868 protein_id:CCD63999.1
C15C6.3						2	2	0.026	1.68287e-05	0.0616956	699	77566	9.1	CE42064 WBGene00007602 status:Partially_confirmed UniProt:Q9XVT2 protein_id:CAB02729.2
C18E3.1						2	2	0.078	3.51143e-05	0.196741	335	38315	9.4	CE27712 WBGene00015970 status:Partially_confirmed UniProt:O02102 protein_id:CCD65136.1
C18E3.5						1	2	0.082	3.55386e-05	0.207814	331	36752	7.2	CE27713 WBGene00015974 beta transducin status:Confirmed UniProt:O02097 protein_id:CCD65140.1
C28D4.3						2	2	0.054	3.19654e-05	0.1324	368	41392	6.7	CE08432 WBGene00001607 locus:gln-6 glutamine synthase status:Confirmed UniProt:O02225 protein_id:CAB05127.1
C34F11.3a						1	2	0.026	1.50042e-05	0.0616956	784	90110	6.6	CE44871 WBGene00016415 AMP deaminase status:Confirmed protein_id:CCD65832.1
C35D10.4						2	2	0.028	1.55805e-05	0.0665962	755	83615	7.3	CE32159 WBGene00000767 locus:coq-8 status:Confirmed UniProt:Q18486 protein_id:CCD66776.1
C37H5.9b						2	2	0.035	2.15445e-05	0.0839269	546	60977	8.3	CE29710 WBGene00003528 locus:nas-9 status:Confirmed UniProt:P91137 protein_id:CCD66989.1
C43G2.3						2	2	0.119	5.60156e-05	0.315225	210	23741	8.4	CE36277 WBGene00016612 status:Confirmed UniProt:Q94173 protein_id:CCD62453.1
C54F6.14						2	2	0.171	6.91958e-05	0.482518	170	19525	5.4	CE08986 WBGene00001500 locus:ftn-1 ferritin heavy chain status:Confirmed UniProt:O16453 protein_id:CCD62994.1
CD4.6						1	2	0.15	4.52434e-05	0.412538	260	28311	7	CE16954 WBGene00003927 locus:pas-6 protease status:Confirmed UniProt:O44156 protein_id:CCD65121.1
E01A2.1a						2	2	0.058	4.26206e-05	0.142878	276	31831	5.2	CE24869 WBGene00017084 status:Confirmed UniProt:Q966L2 protein_id:CCD68571.1
E02H1.1						1	2	0.029	3.81925e-05	0.0690548	308	34610	9.8	CE30642 WBGene00008455 rRNA methyltransferase status:Confirmed UniProt:Q09522 protein_id:CAA87382.2
F11C1.5a						2	2	0.014	6.52066e-06	0.0327615	1804	204089	7	CE41311 WBGene00008694 nir like gene involved in denitrification status:Partially_confirmed UniProt:Q19346 protein_id:CAA91030.2
F21A3.11						2	2	0.105	2.37163e-05	0.273503	496	58081	7.2	CE47027 WBGene00219316 status:Partially_confirmed protein_id:CCF23326.1
F21E9.3						2	2	0.228	7.89482e-05	0.690441	149	16925	5.8	CE09527 WBGene00017667 locus:ttr-37 status:Confirmed UniProt:O16586 protein_id:CCD69803.1
F25H5.4a						2	2	0.029	1.38067e-05	0.0690548	852	94796	6.5	CE15900 WBGene00001167 locus:eef-2 Elongation factor Tu family (contains ATP\/GTP binding P-loop) status:Confirmed UniProt:P29691 protein_id:CAB02985.1
F26F4.13						1	2	0.097	9.48651e-05	0.250259	124	14285	4.9	CE30766 WBGene00017832 locus:kbp-2 status:Confirmed UniProt:Q8MNT1 protein_id:CCD65761.1
F37A4.8						2	2	0.014	1.16584e-05	0.0327615	1009	116675	7.3	CE29792 WBGene00002169 locus:isw-1 status:Confirmed UniProt:P41877 protein_id:CCD70709.1
F44F4.10						2	2	0.046	4.20117e-05	0.111732	280	31711	8.4	CE00997 WBGene00009705 status:Partially_confirmed UniProt:Q20408 protein_id:CAA85459.1
F46B6.12						2	2	0.108	7.04388e-05	0.282331	167	19411	4.8	CE44145 WBGene00009776 status:Confirmed UniProt:Q9BI88 protein_id:CAC35815.2
F49E8.5						2	2	0.077	3.77028e-05	0.193988	312	33135	8.9	CE28408 WBGene00000996 locus:dif-1 mitochondrial carrier family status:Confirmed UniProt:Q27257 protein_id:CCD70447.1
F53A9.10a						2	2	0.063	2.74843e-05	0.156112	428	48685	4.9	CE34313 WBGene00006587 locus:tnt-2 status:Confirmed UniProt:Q7Z072 protein_id:CCD68808.1
F54E2.3a						2	2	0.006	2.62105e-06	0.0139114	4488	502228	5.6	CE30078 WBGene00004130 locus:ketn-1 status:Partially_confirmed protein_id:CCD71809.1
F56C11.3						2	2	0.149	7.30638e-05	0.409289	161	18520	8.1	CE17903 WBGene00018955 status:Partially_confirmed UniProt:O44975 protein_id:CCD71716.1
F57C7.1a						2	2	0.027	9.72976e-06	0.0641431	1209	133722	5.5	CE31548 WBGene00010199 locus:bet-2 female sterile homeotic protein (Bromodomain protein) status:Partially_confirmed UniProt:Q20947 protein_id:CAA93473.3
H19M22.2b						2	2	0.01	2.64343e-06	0.023293	4450	497463	6.7	CE26977 WBGene00002915 locus:let-805 status:Confirmed UniProt:Q9UB28 protein_id:CCD72391.1
H42K12.1a						2	2	0.025	1.86128e-05	0.0592537	632	71417	6.7	CE28739 WBGene00003965 locus:pdk-1 protein kinase status:Confirmed UniProt:Q9Y1J3 protein_id:CCD67851.1
K06A5.1						2	2	0.03	1.87016e-05	0.0715193	629	71416	9.9	CE36655 WBGene00019429 status:Partially_confirmed UniProt:O44553 protein_id:CCD68111.1
M05D6.7						2	2	0.066	2.87611e-05	0.164126	409	46299	7.1	CE35896 WBGene00001523 locus:gbh-2 gamma-butyrobetaine,2-oxoglutarate dioxygenase status:Partially_confirmed UniProt:Q21526 protein_id:CAA91416.2
R05D7.4						2	2	0.107	3.93421e-05	0.279381	299	33996	8.8	CE18906 WBGene00011029 alpha\/beta hydrolase fold status:Confirmed UniProt:O45707 protein_id:CAB03219.1
T02B11.4						1	2	0.131	5.94105e-05	0.352073	198	21841	9.3	CE33302 WBGene00020156 status:Confirmed UniProt:O16973 protein_id:CCD72449.1
T09A5.11						2	2	0.121	2.64343e-05	0.321296	445	48760	8.8	CE01081 WBGene00011638 locus:ostb-1 N-oligosaccharyl transferase 48kd subunit status:Confirmed UniProt:P45971 protein_id:CAA85337.1
T22B7.4						2	2	0.073	2.19055e-05	0.183042	537	61537	8.4	CE13946 WBGene00020673 status:Confirmed UniProt:Q23039 protein_id:CCD74412.1
T25E12.4a						2	2	0.013	1.09937e-05	0.0303861	1070	120583	7.1	CE42484 WBGene00012019 locus:dkf-2 Phorbol esters\/diacylglycerol binding domain (C1 domain) (2 domains), serine\/threonine kinase status:Partially_confirmed UniProt:O45818 protein_id:CAB04830.2
W03D8.3						2	2	0.169	9.04868e-05	0.475707	130	13762	9.8	CE26953 WBGene00020986 status:Confirmed UniProt:O61214 protein_id:CCD73377.1
W04D2.5						2	2	0.125	5.65542e-05	0.333522	208	22586	10.8	CE06542 WBGene00012244 locus:mrps-11 mitochondrial ribosomal protein S11 like status:Confirmed UniProt:Q23155 protein_id:CAA99938.1
Y116A8C.32						1	2	0.036	1.68287e-05	0.0864257	699	75251	9.7	CE28108 WBGene00013808 locus:sfa-1 status:Confirmed UniProt:G5EF97 protein_id:CAB55136.2
Y119D3B.14						2	2	0.015	1.6092e-05	0.0351422	731	81332	6.8	CE45193 WBGene00022491 status:Confirmed UniProt:Q95Y73 protein_id:CCD73931.1
Y24F12A.1						2	2	0.023	2.69183e-05	0.0543869	437	49675	7.2	CE28111 WBGene00012496 status:Partially_confirmed UniProt:Q9U2Q7 protein_id:CAB60325.2
Y37D8A.21						2	2	0.111	4.84085e-05	0.291219	243	28572	8.9	CE44816 WBGene00012558 RNA recognition motif. (aka RRM, RBD, or RNP domain) status:Confirmed UniProt:Q9XWV4 protein_id:CAA21536.2
Y40H4A.2						2	2	0.066	3.53252e-05	0.164126	333	37766	6.5	CE35916 WBGene00012741 Ser\/Thr protein phosphatase status:Partially_confirmed UniProt:Q9XW30 protein_id:CAA22302.2
Y46G5A.1a						2	2	0.012	1.0963e-05	0.0280163	1073	119507	9	CE46865 WBGene00012894 locus:tbc-17 status:Confirmed UniProt:Q9U2D8 protein_id:CAB60374.4
Y46G5A.4						2	2	0.013	5.48405e-06	0.0303861	2145	243828	6.2	CE21971 WBGene00012896 locus:snrp-200 status:Partially_confirmed UniProt:Q9U2G0 protein_id:CAB60351.1
Y48G1A.4						2	2	0.023	1.4469e-05	0.0543869	813	92650	6.8	CE27000 WBGene00021660 status:Partially_confirmed UniProt:Q9N3Q9 protein_id:CCD67942.1
Y53H1A.5a						2	2	0.057	4.18622e-05	0.14025	281	31913	10.4	CE41285 WBGene00043056 locus:nfya-2 status:Confirmed UniProt:Q5ZEP9 protein_id:CAH60767.2
Y57A10B.7						2	2	0.129	4.34069e-05	0.34586	271	30923	8.4	CE35689 WBGene00013279 status:Partially_confirmed UniProt:Q9XWH4 protein_id:CAA21694.2
Y57G7A.6						2	2	0.061	1.33219e-05	0.1508	883	97639	8.7	CE19635 WBGene00021969 status:Partially_confirmed UniProt:O76623 protein_id:CCD71447.1
Y63D3A.6a						2	2	0.026	2.03165e-05	0.0616956	579	66876	8.2	CE20337 WBGene00001047 locus:dnj-29 DnaJ domain status:Confirmed UniProt:Q9U1W0 protein_id:CAB63399.1
Y66H1B.2a						2	2	0.017	5.21653e-06	0.0399202	2255	246087	6.3	CE44257 WBGene00022048 locus:fln-1 status:Partially_confirmed UniProt:D0IMZ5 protein_id:CCD69677.1
Y73B6BL.44						2	2	0.066	4.84085e-05	0.164126	243	28521	9.8	CE43665 WBGene00044350 status:Partially_confirmed UniProt:Q4W5P1 protein_id:CCD74196.1
Y73F4A.1						2	2	0.082	6.46334e-05	0.207814	182	20354	9.5	CE20367 WBGene00013514 status:Confirmed UniProt:Q9XWC2 protein_id:CAA21755.1
ZK1128.1						2	2	0.066	2.76133e-05	0.164126	426	48107	7.8	CE41493 WBGene00014227 status:Confirmed UniProt:Q09644 protein_id:CAA87427.3
ZK1236.1						2	2	0.043	1.82376e-05	0.104079	645	72269	8.7	CE01446 WBGene00022862 homology with E.coli lepA protein status:Partially_confirmed UniProt:P34617 protein_id:CCD66161.1
ZK1248.20						2	2	0.215	6.83912e-05	0.64059	172	19187	9	CE46579 WBGene00044393 status:Confirmed UniProt:Q4TTB8 protein_id:CCD72516.2
ZK287.7						2	2	0.093	3.03961e-05	0.238797	387	42905	9.4	CE27557 WBGene00013967 status:Partially_confirmed UniProt:Q23459 protein_id:CAA94803.2
ZK616.7						2	2	0.083	4.07034e-05	0.210598	289	33400	9.1	CE26346 WBGene00022777 status:Partially_confirmed UniProt:Q9N4M9 protein_id:CCD71113.1
AH10.1						1	1	0.037	1.03916e-05	0.0889301	566	62921	8.1	CE07655 WBGene00007082 locus:acs-10 4-coumarate:coenzyme A ligase status:Partially_confirmed UniProt:O02200 protein_id:CAB02686.1
B0001.3a						1	1	0.041	9.95201e-06	0.0990058	591	67491	5.2	CE29523 WBGene00007088 status:Confirmed UniProt:Q17412 protein_id:CAA93452.4
B0238.9a						1	1	0.083	1.24611e-05	0.210598	472	53090	7.5	CE32558 WBGene00015073 status:Confirmed UniProt:O16485 protein_id:CCD61482.1
B0348.4a						1	1	0.02	4.14492e-06	0.0471286	1419	159495	8.1	CE30588 WBGene00001177 locus:egl-8 phospholipase status:Confirmed UniProt:Q95X30 protein_id:CCD61782.1
B0393.4						1	1	0.039	7.32458e-06	0.0939563	803	89787	6.8	CE00857 WBGene00007169 status:Partially_confirmed UniProt:Q17493 protein_id:CAA86057.1
BE0003N10.1						1	1	0.03	7.9697e-06	0.0715193	738	81857	8.1	CE39207 WBGene00015266 status:Partially_confirmed UniProt:Q965N3 protein_id:CCD62274.1
C01G6.7						1	1	0.041	1.08919e-05	0.0990058	540	60638	8.3	CE00869 WBGene00007228 locus:acs-7 4-coumarate-coA ligase status:Confirmed UniProt:Q17577 protein_id:CAA84640.1
C02F5.10						1	1	0.152	4.0563e-05	0.419058	145	16481	5	CE43958 WBGene00015351 status:Confirmed UniProt:P34287 protein_id:CCD62641.1
C03C10.2						1	1	0.038	1.72482e-05	0.0914403	341	39543	8.4	CE44177 WBGene00007269 serine\/threonine kinase status:Partially_confirmed UniProt:P42169 protein_id:CAA84687.2
C03D6.6						1	1	0.068	3.65319e-05	0.169499	161	18577	4.4	CE15580 WBGene00007278 locus:lab-1 status:Confirmed UniProt:Q17604 protein_id:CAA99761.1
C03D6.8						1	1	0.093	3.63064e-05	0.238797	162	18799	10.6	CE05202 WBGene00004437 locus:rpl-24.2 ribosomal protein status:Confirmed UniProt:Q17606 protein_id:CAA99764.1
C04A11.3						1	1	0.009	4.78961e-06	0.0209395	1228	140212	7.5	CE07905 WBGene00007287 locus:gck-4 serine\/threonine kinase status:Partially_confirmed UniProt:O17566 protein_id:CAB03829.1
C04D8.1a						1	1	0.007	3.66457e-06	0.0162487	1605	173394	8.5	CE43148 WBGene00015418 locus:pac-1 GTPase-activating protein status:Confirmed UniProt:P34288 protein_id:CCD62880.1
C04F12.4						1	1	0.089	4.35677e-05	0.227439	135	15352	11.3	CE19677 WBGene00004426 locus:rpl-14 status:Confirmed UniProt:Q9XVE9 protein_id:CAB03835.1
C06C6.7						1	1	0.02	6.29052e-06	0.0471286	935	104552	9.3	CE15601 WBGene00007381 status:Partially_confirmed UniProt:O62033 protein_id:CAB07557.1
C07G1.4a						1	1	0.044	9.68969e-06	0.106624	607	65108	8.6	CE32572 WBGene00006957 locus:wsp-1 status:Confirmed UniProt:Q17795 protein_id:CCD61396.1
C09H5.7						1	1	0.117	1.76626e-05	0.309182	333	38032	7.5	CE35227 WBGene00015661 phophatase status:Partially_confirmed UniProt:O16334 protein_id:CCD64056.1
C14A4.13						1	1	0.036	1.24876e-05	0.0864257	471	53034	9.4	CE02142 WBGene00007563 serine\/threonine kinase status:Partially_confirmed UniProt:G5EFC2 protein_id:CAA90117.1
C16C2.2a						1	1	0.047	1.24348e-05	0.114295	473	54686	9	CE17404 WBGene00001145 locus:eat-16 regulator of G-protein signalling status:Confirmed UniProt:O17589 protein_id:CAB02742.1
C16C4.10						1	1	0.074	2.08569e-05	0.185769	282	33940	7.2	CE08206 WBGene00015834 locus:math-5 status:Predicted UniProt:O16558 protein_id:CCD64672.1
C17D12.7						1	1	0.026	8.95227e-06	0.0616956	657	73960	9.4	CE23554 WBGene00007640 status:Partially_confirmed UniProt:O62071 protein_id:CAB03895.2
C17H12.14						1	1	0.128	2.6025e-05	0.342765	226	25586	7.2	CE19362 WBGene00006917 locus:vha-8 ATPase status:Confirmed UniProt:Q95X44 protein_id:CCD65002.1
C29F9.7						1	1	0.056	1.26215e-05	0.137627	466	52260	6.7	CE19706 WBGene00003931 locus:pat-4 integrin-linked kinase status:Confirmed UniProt:Q9TZC4 protein_id:CCD66066.1
C30F12.7						1	1	0.054	1.57685e-05	0.1324	373	40850	7.4	CE16887 WBGene00016266 locus:idhg-2 isocitrate dehydrogenase status:Confirmed UniProt:Q95YD8 protein_id:CCD66235.1
C31H5.6a						1	1	0.06	1.36149e-05	0.148154	432	48969	6.7	CE42766 WBGene00007857 status:Confirmed UniProt:B3WFZ3 protein_id:CAQ76460.1
C32D5.4						1	1	0.03	1.59394e-05	0.0715193	369	42643	8.8	CE01844 WBGene00016312 status:Partially_confirmed UniProt:Q09264 protein_id:CCD66030.1
C33F10.13						1	1	0.061	1.62029e-05	0.1508	363	42195	6	CE29694 WBGene00016359 locus:fbxb-88 status:Partially_confirmed UniProt:Q95QS7 protein_id:CCD66517.1
C33F10.8						1	1	0.045	1.27033e-05	0.109175	463	52462	9.5	CE29695 WBGene00016356 protein tyrosine phosphatase status:Confirmed UniProt:Q18385 protein_id:CCD66513.1
C35D6.10						1	1	0.117	1.96055e-05	0.309182	300	34827	8.4	CE40551 WBGene00023513 locus:srz-71 status:Predicted UniProt:Q5WRL8 protein_id:CAH60757.2
C36F7.5						1	1	0.127	1.8266e-05	0.339677	322	32259	9.5	CE08609 WBGene00007986 status:Confirmed UniProt:Q93351 protein_id:CAB02815.1
C40H1.7						1	1	0.075	1.51589e-05	0.188502	388	44112	5.6	CE33603 WBGene00008042 status:Partially_confirmed UniProt:Q9BIA1 protein_id:CAC35885.2
C47B2.2						1	1	0.139	2.54616e-05	0.377209	231	25654	8.1	CE23599 WBGene00008131 status:Confirmed UniProt:Q9U3L5 protein_id:CAB54198.1
C47D12.2						1	1	0.019	8.53649e-06	0.0447202	689	78203	5.6	CE20567 WBGene00008136 status:Confirmed UniProt:Q18668 protein_id:CAA93767.1
C49A9.9a						1	1	0.035	1.37421e-05	0.0839269	428	47663	9.5	CE27112 WBGene00016763 status:Confirmed UniProt:Q9BKP7 protein_id:CCD67628.1
C52E4.3						1	1	0.153	4.98444e-05	0.422329	118	13267	9.7	CE08945 WBGene00004917 locus:snr-4 small nuclear ribonucleoprotein D2 like status:Confirmed UniProt:Q18786 protein_id:CAB01413.1
D1007.4						1	1	0.119	3.50098e-05	0.315225	168	19149	6	CE09039 WBGene00017002 status:Confirmed UniProt:O01871 protein_id:CCD67314.1
D1014.3						1	1	0.081	1.99378e-05	0.205036	295	33095	5.5	CE38494 WBGene00017016 locus:snap-1 alpha-SNAP protein status:Confirmed UniProt:Q18921 protein_id:CCD68312.1
D1046.1a						1	1	0.08	1.20279e-05	0.202264	489	53662	9.7	CE03094 WBGene00008362 locus:cfim-2 glycine-rich RNA-binding protein status:Confirmed UniProt:Q18937 protein_id:CAA92294.2
D1086.1						1	1	0.099	3.24952e-05	0.25603	181	20199	8.6	CE09059 WBGene00008388 status:Confirmed UniProt:O17726 protein_id:CAB04019.1
D2007.4						1	1	0.165	3.45979e-05	0.462177	170	19396	9.3	CE00129 WBGene00017044 locus:mrpl-18 status:Confirmed UniProt:P34378 protein_id:CCD64449.1
D2062.13						1	1	0.091	3.34184e-05	0.233105	176	20011	9.4	CE43978 WBGene00194711 status:Partially_confirmed UniProt:C7IVR0 protein_id:CCD68446.1
D2062.4a						1	1	0.152	4.45579e-05	0.419058	132	15223	6.9	CE29744 WBGene00017056 status:Partially_confirmed protein_id:CCD68438.1
E02H9.3a						1	1	0.032	1.25676e-05	0.0764652	468	52908	9.7	CE37218 WBGene00017101 status:Partially_confirmed UniProt:Q688A5 protein_id:CCD68633.1
F07A11.4						1	1	0.011	5.37136e-06	0.0256519	1095	123079	8.6	CE03146 WBGene00008547 ubiquitin carboxyl-terminal hydrolase status:Partially_confirmed UniProt:Q19132 protein_id:CAA91317.1
F08C6.6						1	1	0.039	1.6568e-05	0.0939563	355	40310	6.3	CE27925 WBGene00017244 locus:apy-1 status:Confirmed UniProt:Q19202 protein_id:CCD67349.1
F08F8.9a						1	1	0.021	9.39559e-06	0.0495424	626	70929	8.7	CE27936 WBGene00017274 status:Confirmed UniProt:Q95ZV9 protein_id:CCD69066.1
F10C2.6						1	1	0.054	9.91845e-06	0.1324	593	67277	6.6	CE31906 WBGene00001095 locus:dars-2 aspartyl-tRNA synthetase status:Partially_confirmed UniProt:P90831 protein_id:CAB04081.2
F10D7.3						1	1	0.116	4.02852e-05	0.306171	146	16611	8.1	CE29754 WBGene00017340 glutaredoxin status:Confirmed UniProt:Q19297 protein_id:CCD67838.1
F10E9.8						1	1	0.03	7.27926e-06	0.0715193	808	92206	7.4	CE29756 WBGene00004726 locus:sas-4 status:Confirmed UniProt:P34402 protein_id:CCD69136.1
F12F6.7						1	1	0.095	1.30413e-05	0.244515	451	50404	5.4	CE05595 WBGene00008722 Yeast HUS2 protein like status:Confirmed UniProt:Q19366 protein_id:CAA97785.1
F13A7.1						1	1	0.041	1.72989e-05	0.0990058	340	32226	9.2	CE15808 WBGene00008724 status:Confirmed UniProt:O17799 protein_id:CAB07573.1
F13E6.4						1	1	0.081	1.33069e-05	0.205036	442	50692	7	CE37348 WBGene00008748 RSP5 like protein status:Partially_confirmed UniProt:Q19404 protein_id:CAA92121.2
F16A11.2						1	1	0.059	1.16468e-05	0.145513	505	55230	6.3	CE23663 WBGene00008877 Methanococcus hypothetical protein 0682 like status:Partially_confirmed UniProt:P90838 protein_id:CAB04121.2
F18E3.7a						1	1	0.033	1.76097e-05	0.0789467	334	37608	8.1	CE07083 WBGene00017565 locus:ddo-2 D-amino acid oxidase status:Confirmed UniProt:Q19564 protein_id:CCD69662.1
F20A1.6a						1	1	0.087	2.68568e-05	0.2218	219	24491	6.8	CE29766 WBGene00017618 status:Confirmed UniProt:Q19610 protein_id:CCD66541.1
F20C5.3b						1	1	0.069	2.12334e-05	0.172195	277	31919	9.7	CE03240 WBGene00008968 status:Partially_confirmed UniProt:D3YT16 protein_id:CBK19442.2
F21H12.5						1	1	0.035	9.30639e-06	0.0839269	632	71805	7.7	CE01916 WBGene00001402 locus:fbf-2 status:Confirmed UniProt:Q09312 protein_id:CCD66119.1
F22D6.1						1	1	0.06	1.40709e-05	0.148154	418	47294	8.6	CE05682 WBGene00002198 locus:kin-14 Src homology domain 2, tyrosine-protein kinase (FES\/FPS subfamily) status:Confirmed UniProt:Q19726 protein_id:CAA95813.1
F22F4.5						1	1	0.071	3.00084e-05	0.177606	196	22304	5.8	CE35504 WBGene00017718 status:Partially_confirmed UniProt:Q7JNW8 protein_id:CCD63824.1
F25B3.1						1	1	0.01	6.5279e-06	0.023293	901	102112	6.5	CE05711 WBGene00009098 locus:ehbp-1 actin binding domain status:Partially_confirmed UniProt:G5ECW3 protein_id:CAA94758.1
F25B5.7a						1	1	0.044	1.04656e-05	0.106624	562	59788	9.3	CE42671 WBGene00017778 locus:psf-1 status:Confirmed UniProt:B3GWA1 protein_id:CCD68787.1
F25F2.2a						1	1	0.009	1.37037e-06	0.0209395	4292	477202	5.4	CE43309 WBGene00000396 locus:cdh-4 Approximately 25 cadherin-repeats, 3 EGF domains and one Laminin G domain status:Partially_confirmed UniProt:Q19319 protein_id:CAA84661.2
F26H11.2a						1	1	0.011	2.67712e-06	0.0256519	2197	252549	8.4	CE46896 WBGene00009180 locus:nurf-1 status:Partially_confirmed UniProt:Q6BER5 protein_id:CAB04197.3
F27D4.1						1	1	0.048	1.77158e-05	0.116863	332	34455	9.2	CE24926 WBGene00009187 electron transfer flavoprotein alpha-subunit status:Confirmed UniProt:Q93615 protein_id:CAB01967.2
F27D4.4a						1	1	0.053	1.57263e-05	0.129796	374	43302	5.5	CE41229 WBGene00009189 Yeast hypothetical protein YOR316OW like status:Confirmed UniProt:Q93618 protein_id:CAB01969.3
F30F8.2						1	1	0.029	1.00886e-05	0.0690548	583	66361	6	CE28553 WBGene00009271 locus:glna-3 glutaminase status:Partially_confirmed UniProt:Q93650 protein_id:CAB03030.2
F31F4.9						1	1	0.145	1.78231e-05	0.396368	330	38051	9.5	CE24933 WBGene00005451 locus:srh-245 7TM chemoreceptor, srh family status:Predicted UniProt:O17126 protein_id:CCD70336.1
F32A11.1						1	1	0.06	1.84377e-05	0.148154	319	35523	10	CE17737 WBGene00009307 status:Confirmed UniProt:O62198 protein_id:CAB04226.1
F34D10.4						1	1	0.055	8.49948e-06	0.135011	692	78042	9.8	CE17770 WBGene00009374 status:Partially_confirmed UniProt:Q19994 protein_id:CAA84318.1
F36D4.1						1	1	0.176	3.84421e-05	0.499685	153	17158	7.5	CE45383 WBGene00018087 status:Confirmed UniProt:Q20102 protein_id:CCD68611.1
F36H12.5						1	1	0.112	2.9856e-05	0.294196	197	22335	8.7	CE09977 WBGene00018121 status:Partially_confirmed UniProt:O76715 protein_id:CCD70663.1
F38A6.5						1	1	0.147	3.19654e-05	0.402814	184	20791	6.5	CE42915 WBGene00086569 status:Confirmed UniProt:B5BM45 protein_id:CAR31489.1
F40F9.3						1	1	0.055	2.13878e-05	0.135011	275	30413	8.8	CE05852 WBGene00009581 PDZ domain (Also known as DHR or GLGF). status:Confirmed UniProt:Q20234 protein_id:CAA94760.1
F42H11.1						1	1	0.133	1.81532e-05	0.358313	324	31496	9	CE10330 WBGene00009646 status:Partially_confirmed UniProt:G5EBJ0 protein_id:CAB05721.1
F43D9.3a						1	1	0.041	8.71354e-06	0.0990058	675	74782	5.8	CE44913 WBGene00009654 Sec1 family status:Confirmed UniProt:Q20364 protein_id:CAA84704.4
F44C4.4a						1	1	0.026	6.37231e-06	0.0616956	923	105235	8	CE38823 WBGene00002148 locus:gon-14 status:Confirmed protein_id:CCD71205.1
F45E10.1a						1	1	0.023	3.7155e-06	0.0543869	1583	173908	9.4	CE31346 WBGene00006788 locus:unc-53 unc-53LA status:Confirmed UniProt:Q7YSI9 protein_id:CAD44132.1
F45G2.8						1	1	0.154	4.32473e-05	0.425608	136	15276	8.8	CE16051 WBGene00009734 status:Confirmed UniProt:O62250 protein_id:CAB07617.1
F48D6.1						1	1	0.078	1.70482e-05	0.196741	345	37788	4.7	CE07258 WBGene00006393 locus:taf-11.1 status:Confirmed UniProt:Q20563 protein_id:CCD67844.1
F52A8.6a						1	1	0.041	1.61584e-05	0.0990058	364	41629	9.8	CE20840 WBGene00009919 ras-like protein like status:Partially_confirmed UniProt:Q19143 protein_id:CAA95826.1
F53A2.6a						1	1	0.091	2.54616e-05	0.233105	231	26394	5.4	CE16098 WBGene00002059 locus:ife-1 status:Confirmed UniProt:D1MN85 protein_id:CBI63220.1
F53B6.7						1	1	0.032	1.86128e-05	0.0764652	316	35824	7.5	CE32430 WBGene00009962 status:Confirmed UniProt:Q9XVN0 protein_id:CAB03118.2
F53C3.1						1	1	0.037	1.79318e-05	0.0889301	328	37525	8.8	CE35938 WBGene00018745 protein kinase status:Partially_confirmed UniProt:Q9TXU0 protein_id:CCD67670.1
F53F10.3						1	1	0.188	4.42229e-05	0.541701	133	15074	8.9	CE28447 WBGene00018765 status:Confirmed UniProt:O01578 protein_id:CCD66421.1
F55B11.4						1	1	0.145	4.0563e-05	0.396368	145	15375	7.8	CE16119 WBGene00010086 status:Confirmed UniProt:O17890 protein_id:CAB05900.1
F57C2.4						1	1	0.216	6.68368e-05	0.644372	88	10012	5.4	CE16155 WBGene00010196 status:Confirmed UniProt:O45596 protein_id:CAB05526.1
F58G11.3a						1	1	0.03	8.83129e-06	0.0715193	666	73522	9.9	CE11404 WBGene00010281 status:Confirmed UniProt:P90898 protein_id:CAB03154.1
F58G11.5						1	1	0.059	8.71354e-06	0.145513	675	77133	8.2	CE28038 WBGene00006442 locus:tag-65 status:Confirmed UniProt:G5ED97 protein_id:CAB03149.2
F58G4.1						1	1	0.013	2.97955e-06	0.0303861	1974	226998	6.2	CE07306 WBGene00019064 locus:myo-5 myosin status:Partially_confirmed UniProt:Q21000 protein_id:CCD64059.1
H02I12.1						1	1	0.019	4.45917e-06	0.0447202	1319	144194	4.7	CE37527 WBGene00010351 locus:cbd-1 status:Partially_confirmed UniProt:O45599 protein_id:CAB07215.2
H12I13.4						1	1	0.036	9.57922e-06	0.0864257	614	70358	7.8	CE20960 WBGene00001401 locus:fbf-1 RNA-binding protein status:Confirmed UniProt:Q9N5M6 protein_id:CCD69857.1
H14E04.2a						1	1	0.042	1.02289e-05	0.101539	575	62818	5.9	CE20966 WBGene00019199 status:Confirmed protein_id:CCD72181.1
H15N14.2a						1	1	0.017	7.13791e-06	0.0399202	824	91335	7.5	CE19925 WBGene00003818 locus:nsf-1 vesicular-fusion protein NSF status:Confirmed UniProt:Q94392 protein_id:CAB09531.1
H27M09.3						1	1	0.068	9.72172e-06	0.169499	605	67287	4.7	CE23830 WBGene00019247 locus:syp-4 status:Confirmed UniProt:Q9N5K3 protein_id:CCD72468.1
JC8.5						1	1	0.096	2.26217e-05	0.247383	260	29527	7.9	CE38202 WBGene00010437 status:Confirmed UniProt:Q95QD5 protein_id:CAB05232.2
K01C8.6						1	1	0.075	2.46094e-05	0.188502	239	27179	9.8	CE02267 WBGene00010458 locus:mrpl-10 status:Confirmed UniProt:Q21083 protein_id:CAA88857.1
K03D3.10						1	1	0.113	3.01623e-05	0.297179	195	21915	7.3	CE25698 WBGene00004287 locus:rac-2 Ras family (contains ATP\/GTP binding P-loop) status:Partially_confirmed UniProt:Q94124 protein_id:CAB05247.2
K03H1.10						1	1	0.034	1.8266e-05	0.081434	322	36672	8.5	CE00571 WBGene00010545 status:Confirmed UniProt:G5EBG3 protein_id:CAA82665.1
K04G2.4						1	1	0.063	2.31561e-05	0.156112	254	29418	9.3	CE06098 WBGene00010563 status:Confirmed UniProt:Q21223 protein_id:CAB00041.1
K06A4.3						1	1	0.021	1.23824e-05	0.0495424	475	54592	5.9	CE06107 WBGene00010593 locus:gsnl-1 gelsolin status:Confirmed UniProt:Q21253 protein_id:CAA94782.1
K07A1.5						1	1	0.145	1.98704e-05	0.396368	296	28715	8.5	CE11848 WBGene00010612 status:Confirmed UniProt:O01340 protein_id:CAB03167.1
K07C6.7						1	1	0.123	1.95403e-05	0.327394	301	34126	8.6	CE36550 WBGene00005955 locus:srx-64 7TM chemoreceptor, srx family status:Predicted UniProt:O44646 protein_id:CCD72736.1
K08E3.2						1	1	0.105	2.13103e-05	0.273503	276	31505	8.3	CE18865 WBGene00010662 status:Partially_confirmed UniProt:Q9XUT1 protein_id:CAB04590.1
K08E7.1						1	1	0.068	1.47409e-05	0.169499	399	45766	6.5	CE11920 WBGene00010671 locus:eak-7 status:Confirmed UniProt:Q21342 protein_id:CAB01226.1
K10C2.1						1	1	0.006	2.54176e-06	0.0139114	2314	256432	5.8	CE37128 WBGene00019617 serine carboxypeptidase status:Partially_confirmed UniProt:Q94269 protein_id:CCD72623.1
M02B7.2						1	1	0.075	2.21114e-05	0.188502	266	31102	9.1	CE12322 WBGene00019724 status:Partially_confirmed UniProt:Q94285 protein_id:CCD70202.1
M162.7						1	1	0.035	8.01313e-06	0.0839269	734	83732	7.8	CE46911 WBGene00010933 status:Partially_confirmed protein_id:CCE72323.2
M28.9						1	1	0.038	6.83117e-06	0.0914403	861	93142	8.7	CE02287 WBGene00010900 status:Partially_confirmed UniProt:Q21571 protein_id:CAA90129.1
R01H10.3a						1	1	0.038	9.72172e-06	0.0914403	605	67061	7	CE00590 WBGene00000768 locus:cor-1 Coronin (beta transducin) status:Confirmed UniProt:Q21624 protein_id:CAA83461.1
R02E4.2						1	1	0.076	1.66619e-05	0.191242	353	39958	10	CE39606 WBGene00044021 status:Partially_confirmed UniProt:Q2L6X1 protein_id:CCD69114.1
R04F11.3						1	1	0.029	1.5277e-05	0.0690548	385	43461	9	CE29598 WBGene00011016 status:Confirmed UniProt:Q21730 protein_id:CAA98958.4
R05H5.4						1	1	0.063	1.42069e-05	0.156112	414	47188	9.3	CE02291 WBGene00011039 tyrosine-protein kinase (FES\/FPS subfamily) status:Confirmed UniProt:Q21764 protein_id:CAA88727.1
R08C7.5						1	1	0.045	1.11184e-05	0.109175	529	59242	7.3	CE43802 WBGene00019949 status:Partially_confirmed UniProt:Q21839 protein_id:CCD73097.1
R09D1.5						1	1	0.077	1.37101e-05	0.193988	429	49240	8.1	CE34961 WBGene00011161 chitinase status:Partially_confirmed UniProt:Q21861 protein_id:CAA93865.2
R10E11.1a						1	1	0.005	2.93202e-06	0.0115795	2006	221279	8.3	CE47039 WBGene00000366 locus:cbp-1 bromodomain status:Partially_confirmed UniProt:P34545 protein_id:CAA82353.3
R12B2.4						1	1	0.055	1.20033e-05	0.135011	490	56722	5.6	CE01367 WBGene00001869 locus:him-10 status:Confirmed UniProt:Q21952 protein_id:CCD73315.1
R144.7a						1	1	0.021	7.19027e-06	0.0495424	818	92316	8.9	CE44790 WBGene00020097 locus:larp-1 status:Partially_confirmed protein_id:CCD65882.1
R160.1a						1	1	0.048	1.3337e-05	0.116863	441	50300	9.5	CE33813 WBGene00001082 locus:dpy-23 clathrin coat assembly protein status:Confirmed UniProt:P35603 protein_id:CCD68418.1
T01H8.5a						1	1	0.009	2.89451e-06	0.0209395	2032	229061	6.6	CE30390 WBGene00001651 locus:gon-2 transient receptor protein status:Partially_confirmed UniProt:Q93971 protein_id:CAB02303.2
T05F1.8						1	1	0.048	1.4966e-05	0.116863	393	42808	9.3	CE13249 WBGene00011493 mitochondrial phosphate carrier protein status:Confirmed UniProt:Q9XUR1 protein_id:CAB04697.2
T06C10.3						1	1	0.034	1.05595e-05	0.081434	557	62427	9.2	CE04901 WBGene00020289 status:Partially_confirmed UniProt:Q22243 protein_id:CCD63310.1
T06D8.8						1	1	0.028	1.5198e-05	0.0665962	387	44160	6.8	CE02329 WBGene00004465 locus:rpn-9 status:Confirmed UniProt:Q22253 protein_id:CAA88971.1
T06E6.1						1	1	0.056	1.36465e-05	0.137627	431	48531	5.8	CE13313 WBGene00011538 status:Confirmed UniProt:O45757 protein_id:CAB03312.1
T07A9.9a						1	1	0.031	8.63677e-06	0.0739894	681	78487	9	CE17218 WBGene00020297 status:Confirmed UniProt:O44411 protein_id:CCD73980.1
T10E9.9						1	1	0.031	1.84377e-05	0.0739894	319	35040	7.8	CE34367 WBGene00020419 locus:acdh-4 acyl-CoA dehydrogenase status:Confirmed UniProt:O01607 protein_id:CCD68108.1
T12D8.7						1	1	0.202	3.21401e-05	0.592209	183	20644	5.1	CE16404 WBGene00006391 locus:taf-9 status:Confirmed UniProt:O45784 protein_id:CAB03347.1
T12F5.3						1	1	0.024	5.08792e-06	0.0568175	1156	120641	5.4	CE29052 WBGene00001601 locus:glh-4 helicase status:Confirmed UniProt:O76743 protein_id:CCD69784.1
T12F5.5a						1	1	0.03	7.739e-06	0.0715193	760	84359	8.4	CE34368 WBGene00004147 locus:larp-5 status:Partially_confirmed UniProt:O44760 protein_id:CCD69786.1
T14G10.3						1	1	0.243	3.97408e-05	0.749847	148	16647	4.6	CE35618 WBGene00011773 locus:ttr-53 Transthyretin-like family status:Confirmed UniProt:Q22500 protein_id:CAA93097.2
T19C3.8						1	1	0.049	1.30994e-05	0.119438	449	50898	4.8	CE02878 WBGene00001412 locus:fem-2 status:Confirmed UniProt:P49594 protein_id:CCD73740.1
T20B5.2						1	1	0.055	2.47128e-05	0.135011	238	26604	9.6	CE28681 WBGene00020595 status:Confirmed UniProt:Q22600 protein_id:CCD68584.1
T21B6.1						1	1	0.041	1.00713e-05	0.0990058	584	65648	6.2	CE03679 WBGene00000961 locus:dgn-1 status:Partially_confirmed UniProt:Q22629 protein_id:CAA92012.1
T21H3.1a						1	1	0.043	1.92841e-05	0.104079	305	33505	6.3	CE13898 WBGene00020662 status:Confirmed protein_id:CCD69966.1
T22G5.7						1	1	0.16	5.54872e-05	0.44544	106	11688	4.9	CE13994 WBGene00004997 locus:spp-12 status:Confirmed UniProt:Q9XVI5 protein_id:CAB03392.1
T23F11.1						1	1	0.07	1.65215e-05	0.174898	356	39065	4.7	CE24009 WBGene00011953 phosphatase status:Confirmed UniProt:P49596 protein_id:CAA86456.2
T24H7.2						1	1	0.016	6.35853e-06	0.0375284	925	104210	6.2	CE02884 WBGene00020781 status:Confirmed UniProt:Q22758 protein_id:CCD66143.1
T25D3.2						1	1	0.071	1.8973e-05	0.177606	310	36364	6	CE19599 WBGene00020796 locus:mrpl-28 status:Confirmed UniProt:O76606 protein_id:CCD72839.1
T27C4.4a						1	1	0.017	5.75503e-06	0.0399202	1022	113619	6.3	CE21211 WBGene00003025 locus:lin-40 status:Confirmed UniProt:O61907 protein_id:CCD74255.1
T27F2.3						1	1	0.161	3.79461e-05	0.448772	155	17720	6.8	CE06521 WBGene00000249 locus:bir-1 Inhibitor of Apoptosis domain. status:Confirmed UniProt:G5EFA2 protein_id:CAA98553.1
W02G9.3						1	1	0.093	1.70482e-05	0.238797	345	38809	9.3	CE18316 WBGene00020953 status:Partially_confirmed UniProt:O61900 protein_id:CCD74271.1
W03B1.4						1	1	0.027	1.3337e-05	0.0641431	441	49232	8.1	CE25136 WBGene00005662 locus:sars-2 status:Confirmed UniProt:G5EF77 protein_id:CCD71908.1
W03F8.2						1	1	0.042	1.31287e-05	0.101539	448	51990	9.5	CE35040 WBGene00020992 protein kinase status:Partially_confirmed UniProt:O44570 protein_id:CCD65508.1
W03H9.4c						1	1	0.051	3.00084e-05	0.124605	196	22807	8.4	CE45519 WBGene00012230 locus:cacn-1 status:Confirmed UniProt:E5QCI7 protein_id:CBY25191.1
W04A8.7						1	1	0.007	3.3725e-06	0.0162487	1744	198520	5.9	CE42634 WBGene00006382 locus:taf-1 transcription initiation factor TFIID status:Partially_confirmed UniProt:G5EGM3 protein_id:CAB04907.3
W08G11.3a						1	1	0.055	1.15326e-05	0.135011	510	58183	6.2	CE39423 WBGene00012347 status:Partially_confirmed UniProt:Q2XMY4 protein_id:CAJ43913.1
Y102A11A.2a						1	1	0.041	7.6187e-06	0.0990058	772	87563	6.7	CE29093 WBGene00022412 status:Partially_confirmed UniProt:Q95XK1 protein_id:CCD71587.1
Y108F1.1						1	1	0.134	2.47128e-05	0.361445	238	26605	8	CE27477 WBGene00022429 status:Predicted UniProt:G5EGR7 protein_id:CCD61180.1
Y116A8C.24						1	1	0.033	1.12891e-05	0.0789467	521	58609	8.8	CE23332 WBGene00013801 status:Partially_confirmed UniProt:Q9U2U8 protein_id:CAB55129.1
Y116A8C.28c						1	1	0.069	2.2709e-05	0.172195	259	29567	6.7	CE39430 WBGene00013805 locus:bca-2 Beta Carbonic Anhydrase status:Confirmed UniProt:Q2YS41 protein_id:CAJ43916.1
Y116A8C.30a						1	1	0.087	4.26206e-05	0.2218	138	15791	9.7	CE27453 WBGene00013807 status:Partially_confirmed UniProt:Q9U2S7 protein_id:CAB55150.2
Y116A8C.38a						1	1	0.032	1.11395e-05	0.0764652	528	59513	9.1	CE33848 WBGene00013811 status:Partially_confirmed UniProt:Q9U2T8 protein_id:CAB55139.2
Y17G7B.18a						1	1	0.048	1.55599e-05	0.116863	378	44113	9.3	CE19052 WBGene00012469 status:Partially_confirmed UniProt:Q9U2R0 protein_id:CAA19465.1
Y22F5A.5						1	1	0.1	2.10811e-05	0.258925	279	30291	6.6	CE16606 WBGene00003091 locus:lys-2 status:Confirmed UniProt:O62416 protein_id:CAA16324.1
Y2H9A.1						1	1	0.019	6.54971e-06	0.0447202	898	100065	8.4	CE27781 WBGene00003222 locus:mes-4 SET domain status:Confirmed UniProt:Q9NH52 protein_id:CAA16276.2
Y32H12A.4						1	1	0.13	3.04748e-05	0.348963	193	21149	5.2	CE28515 WBGene00021312 status:Confirmed UniProt:Q9N537 protein_id:CCD73962.1
Y34B4A.9						1	1	0.089	2.61406e-05	0.227439	225	25283	5.6	CE27401 WBGene00021325 status:Confirmed UniProt:Q95Y28 protein_id:CCD70391.1
Y38C9A.2						1	1	0.064	9.59484e-06	0.158777	613	67776	9.2	CE21577 WBGene00000480 locus:cgp-1 GTP-binding protein status:Confirmed UniProt:Q18905 protein_id:CCD71977.1
Y38F2AR.7						1	1	0.043	7.87368e-06	0.104079	747	82813	9.1	CE40155 WBGene00021425 locus:ppgn-1 status:Confirmed UniProt:G5EDB6 protein_id:CCD67383.1
Y39F10A.2						1	1	0.069	1.85541e-05	0.172195	317	36245	9.1	CE21726 WBGene00021453 status:Partially_confirmed UniProt:Q9TYN9 protein_id:CCD63755.1
Y39G10AR.10						1	1	0.058	8.52411e-06	0.142878	690	79973	4.8	CE26989 WBGene00021468 locus:epg-2 status:Confirmed UniProt:Q95XR4 protein_id:CCD69908.1
Y39G10AR.15						1	1	0.016	9.64203e-06	0.0375284	610	69541	9.6	CE21756 WBGene00021471 status:Partially_confirmed UniProt:Q95XQ7 protein_id:CCD69914.2
Y39G10AR.25						1	1	0.138	3.38025e-05	0.374042	174	19836	8.5	CE45140 WBGene00077563 locus:peel-1 status:Confirmed UniProt:G5EGC6 protein_id:CCD69923.1
Y41D4B.5						1	1	0.292	9.04868e-05	0.958845	65	7437	10.7	CE21842 WBGene00004497 locus:rps-28 status:Confirmed UniProt:Q95Y04 protein_id:CCD66705.1
Y46G5A.18a						1	1	0.051	1.56844e-05	0.124605	375	43000	5.7	CE21995 WBGene00012908 status:Confirmed UniProt:Q9U2F1 protein_id:CAB60360.1
Y47C4A.1						1	1	0.134	2.47128e-05	0.361445	238	26605	8	CE27477 WBGene00021615 status:Predicted UniProt:G5EGR7 protein_id:CCD73339.1
Y47D3A.26a						1	1	0.019	4.88103e-06	0.0447202	1205	139864	6.9	CE41472 WBGene00004873 locus:smc-3 status:Confirmed UniProt:Q9U2C1 protein_id:CAB57898.4
Y48E1B.1						1	1	0.056	1.18343e-05	0.137627	497	54581	5.2	CE14854 WBGene00013000 locus:ddl-2 status:Partially_confirmed UniProt:O18195 protein_id:CAB07688.1
Y48G1A.5						1	1	0.041	6.2704e-06	0.0990058	938	104844	5.4	CE27001 WBGene00002079 locus:xpo-2 importin beta, nuclear transport factor status:Partially_confirmed UniProt:Q965V4 protein_id:CCD67943.1
Y4C6A.1						1	1	0.042	1.31287e-05	0.101539	448	50535	9.1	CE36748 WBGene00021151 protein kinase status:Partially_confirmed UniProt:Q9N4T6 protein_id:CCD74028.1
Y54E10A.4a						1	1	0.044	1.45226e-05	0.106624	405	46785	8.8	CE27479 WBGene00001481 locus:fog-1 status:Confirmed UniProt:Q95XX9 protein_id:CCD72821.1
Y54G2A.26a						1	1	0.044	9.62625e-06	0.106624	611	66334	6.7	CE30050 WBGene00021890 status:Confirmed UniProt:Q9N3A3 protein_id:CCD83516.1
Y56A3A.13						1	1	0.036	1.33674e-05	0.0864257	440	49936	6.9	CE22580 WBGene00003594 locus:nft-1 status:Confirmed UniProt:O76463 protein_id:CAB60517.1
Y5F2A.1						1	1	0.167	4.45579e-05	0.468926	132	14693	5.3	CE19022 WBGene00012382 locus:ttr-16 Transthyretin-like family status:Confirmed UniProt:P55955 protein_id:CAA21645.1
Y61A9LA.12						1	1	0.145	3.04748e-05	0.396368	193	22428	9.7	CE38911 WBGene00044586 status:Partially_confirmed UniProt:Q7KX06 protein_id:CCD71772.1
Y62F5A.10						1	1	0.059	1.34591e-05	0.145513	437	48957	9	CE35131 WBGene00013388 status:Partially_confirmed UniProt:Q7YWN5 protein_id:CAE18038.1
Y66D12A.3						1	1	0.061	1.87912e-05	0.1508	313	36562	7.2	CE28803 WBGene00013429 status:Confirmed UniProt:Q95Q09 protein_id:CAC70128.1
Y66D12A.6						1	1	0.096	4.32473e-05	0.247383	136	15683	6.4	CE26458 WBGene00013432 status:Confirmed UniProt:Q9BI39 protein_id:CAC35908.1
Y73B3A.21						1	1	0.132	2.43043e-05	0.355189	242	27198	8.4	CE46101 WBGene00022222 status:Confirmed UniProt:Q95XE1 protein_id:CCD74445.1
Y73B6BL.21						1	1	0.08	1.87313e-05	0.202264	314	36098	8.5	CE39983 WBGene00022242 locus:sfrp-1 status:Confirmed UniProt:Q9GUF5 protein_id:CCD74168.1
Y73C8B.1						1	1	0.045	1.8912e-05	0.109175	311	35076	9.6	CE24639 WBGene00022258 status:Partially_confirmed UniProt:Q9N4E0 protein_id:CCD66870.1
Y73C8B.3						1	1	0.058	1.90962e-05	0.142878	308	34462	6.9	CE24641 WBGene00022260 status:Confirmed UniProt:Q9N4E2 protein_id:CCD66872.1
ZC101.2a						1	1	0.01	2.36972e-06	0.023293	2482	270943	5.5	CE15028 WBGene00006787 locus:unc-52 UNC-52 membrane proteoglycan status:Partially_confirmed UniProt:Q06561 protein_id:CAB07706.1
ZC168.6						1	1	0.15	5.49686e-05	0.412538	107	11609	7.4	CE06572 WBGene00013858 locus:ssp-34 status:Confirmed UniProt:Q23246 protein_id:CAA94382.1
ZC434.7b						1	1	0.189	6.53515e-05	0.545254	90	10435	8.5	CE41088 WBGene00013893 status:Confirmed UniProt:A5JYU1 protein_id:CAN86912.1
ZC477.9a						1	1	0.023	5.82341e-06	0.0543869	1010	111922	6.7	CE31396 WBGene00000942 locus:deb-1 status:Confirmed UniProt:P19826 protein_id:CCD66633.1
ZC8.4a						1	1	0.01	2.45477e-06	0.023293	2396	273875	6.2	CE31264 WBGene00022500 locus:lfi-1 probable myofibrillar protein status:Partially_confirmed protein_id:CCD73129.1
ZK1098.2						1	1	0.038	9.04868e-06	0.0914403	650	74228	7.5	CE41492 WBGene00014219 status:Partially_confirmed UniProt:P34601 protein_id:CAD91716.2
ZK1248.3						1	1	0.028	7.38899e-06	0.0665962	796	86645	5.3	CE44947 WBGene00001224 locus:ehs-1 status:Confirmed UniProt:Q9BIF4 protein_id:CCD72519.1
ZK185.1						1	1	0.044	1.63379e-05	0.106624	360	41203	9.4	CE40733 WBGene00022681 status:Partially_confirmed UniProt:O44197 protein_id:CCD70164.1
ZK354.6						1	1	0.035	1.59827e-05	0.0839269	368	42144	8.5	CE15320 WBGene00022707 protein kinase status:Partially_confirmed UniProt:P91566 protein_id:CCD70683.1
ZK652.9						1	1	0.035	2.06373e-05	0.0839269	285	32435	9	CE29014 WBGene00000765 locus:coq-5 status:Confirmed UniProt:P34666 protein_id:CCD62554.1
