# Supplementary material for: The Specification and Global Reprogramming of Histone Epigenetic Marks during Gamete Formation and Early Embryo Development in C. elegans
Source: PLoS Genet. 2014 Oct 9;10(10):e1004588. doi: 10.1371/journal.pgen.1004588 (PMC4191889; doi:10.1371/journal.pgen.1004588)
Supplement: Table S2 — List of proteins identified in acid-solubilized embryo chromatin by MuDPIT analysis. Locus is either the gene name or highly identical proteins that were not differentiated by peptide IDs (cluster). Unique IDs is the number of unique unmodified peptides identified that match to a specific protein. Total Spectral counts is the number of total unmodified peptides identified that match to a specific protein and include semi-tryptic peptides. Coverage is the % of the protein identified by peptides that match to a specific protein. NSAF and EMPAI are relative abundance values in which higher values correlate with higher abundance [48]–[50]. The table is sorted from highest to lowest Total Spectral Counts. Histone proteins are shown in blue text. (XLSX) [file pgen.1004588.s015.xlsx]

## Sheet: EmbFullSorted.xls
	Replicate 1					Replicate 2
Locus	Unique IDs	Spectral Counts	Coverage	NSAF	EMPAI	Unique IDs	Spectral Counts	Coverage	NSAF	EMPAI	Length	Mol Wt	pI	Description
H2A cluster	222	1432	0.772	0.118264	4.91562	137	1261	0.701	0.0984885	4.02343	127	13405	10.7	Canonical Histone H2A proteins
R08C7.3	109	1092	0.693	0.0807888	3.93174	70	1138	0.686	0.0777019	3.85288	140	14669	10.6	CE07426 WBGene00019947 locus:htz-1 histone H2A variant status:Confirmed UniProt:Q27511 protein_id:CCD73086.1
F31E3.5/R03G5.1	98	1029	0.458	0.0214114	1.87078	88	846	0.441	0.0179395	1.76058	463	50668	8.9	CE01270 WBGene00001168 locus:eef-1A.1 Elongation factor 1-alpha status:Confirmed UniProt:P53013 protein_id:CCD63407.1
F56D12.5a	111	702	0.556	0.0178919	2.59749	89	1096	0.537	0.0284668	2.4435	378	40406	9.7	CE11254 WBGene00006924 locus:vig-1 status:Confirmed protein_id:CCD64348.1
F22B5.3	28	678	0.339	0.0167916	1.18273	20	465	0.272	0.0117361	0.870682	389	42983	4.9	CE02198 WBGene00009041 locus:cut-3 cuticulin status:Confirmed UniProt:Q19707 protein_id:CAA90355.1
F27C1.7a	38	527	0.575	0.0245274	2.75837	24	381	0.478	0.0180707	2.00608	207	22390	9.8	CE09719 WBGene00000230 locus:atp-3 ATPase status:Confirmed UniProt:P91283 protein_id:CCD66287.1
F26D10.3	82	499	0.439	0.00751159	1.74789	55	467	0.294	0.00716402	0.967886	640	69723	5.6	CE09682 WBGene00002005 locus:hsp-1 HSP-1 heat shock 70kd protein A status:Confirmed UniProt:P09446 protein_id:CAB02319.1
F43D9.4	89	455	0.723	0.0275693	4.28445	89	661	0.673	0.0408154	3.70977	159	17839	8.1	CE00994 WBGene00004798 locus:sip-1 Heat shock hsp20 proteins status:Confirmed UniProt:Q20363 protein_id:CAA84703.1
H2B cluster	160	269	0.567	0.0166718	2.68978	125	257	0.74	0.0197157	4.49541	141	15611	10.4	Histone H2B proteins
K07H8.6	68	260	0.332	0.0015181	1.14783	74	251	0.295	0.00149351	0.972423	1650	193218	7.2	CE28594 WBGene00006930 locus:vit-6 vitellogenin status:Partially_confirmed UniProt:P18948 protein_id:CCD70603.1
F52B5.6	79	259	0.527	0.0170906	2.36512	59	659	0.589	0.0443152	2.8815	146	16283	10.6	CE05721 WBGene00004439 locus:rpl-25.2 60S ribosomal protein status:Confirmed UniProt:Q20647 protein_id:CAA99858.1
F37C12.9	24	245	0.434	0.0155287	1.71644	16	116	0.546	0.00749263	2.5156	152	16249	10.4	CE00821 WBGene00004483 locus:rps-14 Ribosomal protein S14 status:Confirmed UniProt:P48150 protein_id:CCD70739.1
Y45F10D.12	122	209	0.676	0.0107103	3.74242	81	238	0.585	0.0124291	2.84592	188	20996	11.4	CE16650 WBGene00004430 locus:rpl-18 Eukaryotic ribosomal protein L18 status:Confirmed UniProt:O45946 protein_id:CAA16387.1
H3 cluster	44	204	0.5	0.0116884	2.16228	31	71	0.404	0.0046202	1.53513	136	15342	11.3	Histone H3 proteins
R09B3.3	19	203	0.647	0.0230085	3.43609	11	504	0.176	0.0582145	0.499685	85	9396	5	CE16308 WBGene00011156 RNA recognition motif. (aka RRM, RBD, or RNP domain) status:Confirmed UniProt:O45713 protein_id:CAB03237.1
C04F6.1	118	203	0.286	0.00122004	0.931968	123	327	0.233	0.00200278	0.710015	1603	186438	7	CE03921 WBGene00006929 locus:vit-5 status:Confirmed UniProt:P06125 protein_id:CCD63027.1
F59D8.2	107	173	0.255	0.00103974	0.798871	106	200	0.217	0.00122494	0.648162	1603	186308	7	CE26817 WBGene00006928 locus:vit-4 status:Partially_confirmed UniProt:P18947 protein_id:CCD71958.1
F45H11.2	14	172	0.182	0.0215203	0.520548	4	58	0.364	0.00739532	1.31206	77	8629	7.2	CE10552 WBGene00003587 locus:ned-8 ubiquitin status:Confirmed UniProt:Q93725 protein_id:CAB01708.1
F59D8.1	102	164	0.257	0.000985648	0.807174	95	183	0.228	0.00112082	0.690441	1603	186529	6.9	CE20900 WBGene00006927 locus:vit-3 status:Partially_confirmed UniProt:Q9N4J2 protein_id:CCD71957.1
M163.3	57	145	0.5	0.00671608	2.16228	41	127	0.534	0.0059946	2.41979	208	21367	10.9	CE12450 WBGene00001898 locus:his-24 histone H1 status:Confirmed UniProt:P10771 protein_id:CAB01892.1
T05G5.10a	33	144	0.138	0.00711441	0.374042	22	94	0.138	0.00473275	0.374042	195	21678	6.6	CE37787 WBGene00002064 locus:iff-1 Initiation factor 5A status:Confirmed UniProt:P34563 protein_id:CAA81597.2
F09E5.15a	41	120	0.728	0.00592868	4.34564	32	173	0.61	0.00871027	3.0738	195	21785	5.8	CE32361 WBGene00006434 locus:prdx-2 status:Confirmed UniProt:Q8IG31 protein_id:CCD68767.1
F53A2.7	52	120	0.609	0.00293424	3.06443	57	122	0.51	0.00304007	2.23594	394	41291	9	CE10878 WBGene00009952 Thiolases status:Confirmed UniProt:O45552 protein_id:CAB04455.2
H4 cluster	69	111	0.631	0.0104759	3.27563	48	85	0.602	0.00762558	2.99945	103	11369	11.2	Histone H4 proteins
C56C10.8	66	110	0.745	0.00658231	4.55904	60	128	0.739	0.00780556	4.48277	161	17503	8.8	CE02573 WBGene00002045 locus:icd-1 Transcription factor BTF3 (human) status:Confirmed UniProt:Q18885 protein_id:CCD68179.1
F09G2.9	72	110	0.641	0.00255362	3.37522	58	94	0.687	0.00222382	3.86407	415	44288	4.7	CE09304 WBGene00017317 locus:attf-2 status:Confirmed UniProt:O17406 protein_id:CCD64429.1
C42D8.2a	77	108	0.319	0.000645061	1.08449	77	131	0.304	0.000797	1.01372	1613	187721	6.6	CE06950 WBGene00006926 locus:vit-2 vitellogenin status:Confirmed UniProt:P05690 protein_id:CCD65563.1
C14B9.7	66	103	0.553	0.00616343	2.57273	55	81	0.578	0.00493945	2.78443	161	18310	11.1	CE00078 WBGene00004433 locus:rpl-21 Ribosomal protein L21 status:Confirmed UniProt:P34334 protein_id:CCD64440.1
F53G12.10	61	100	0.598	0.0039484	2.96278	55	73	0.439	0.00293733	1.74789	244	28132	10.2	CE11024 WBGene00004418 locus:rpl-7 ribosomal protein status:Confirmed UniProt:O01802 protein_id:CCD71708.1
Y39A1C.3	64	97	0.68	0.0031786	3.7863	42	53	0.653	0.0017699	3.4978	294	32419	9.5	CE19148 WBGene00000475 locus:cey-4 'Cold-shock' DNA-binding domain status:Confirmed UniProt:G5EDV3 protein_id:CAA19509.1
T07A9.11	85	95	0.618	0.00698656	3.14954	75	128	0.511	0.00959309	2.2434	131	14872	10.7	CE40119 WBGene00004493 locus:rps-24 ribosomal protein status:Confirmed UniProt:Q1XFY9 protein_id:CCD73984.1
C49H3.11	67	95	0.434	0.00336485	1.71644	47	92	0.434	0.00332077	1.71644	272	28960	10.1	CE04237 WBGene00004471 locus:rps-2 status:Confirmed UniProt:P51403 protein_id:CCD67711.1
PAR2.1	43	94	0.624	0.00532709	3.20727	34	128	0.624	0.00739232	3.20727	170	19182	9.8	CE00768 WBGene00019800 locus:mtss-1 status:Confirmed UniProt:P34496 protein_id:CCD72532.1
K08F4.2	48	91	0.216	0.0018535	0.644372	46	153	0.29	0.00317578	0.949845	473	52456	9.5	CE37535 WBGene00010677 RNA recognition motif. (aka RRM, RBD, or RNP domain) status:Confirmed UniProt:Q21351 protein_id:CAA93082.2
F25B5.4/ZK1010.1	17	90	0.07	0.00103469	0.174898	15	244	0.625	0.0187154	3.21697	838	93987	7.4	CE01921 WBGene00006727 locus:ubq-1 status:Confirmed UniProt:P0CG71 protein_id:CCD68779.1 ; ubq-2
F28D1.7	30	88	0.503	0.00592868	2.1842	24	123	0.51	0.00844479	2.23594	143	15875	10.5	CE05747 WBGene00004492 locus:rps-23 ribosomal protein S23 status:Confirmed UniProt:Q19877 protein_id:CAA94601.1
Y105E8A.16	45	85	0.658	0.00699914	3.54988	35	102	0.581	0.00855922	2.81066	117	13234	9.8	CE29835 WBGene00004489 locus:rps-20 status:Confirmed UniProt:Q8WQA8 protein_id:CAD21665.1
Y24D9A.4	55	85	0.585	0.00309018	2.84592	35	60	0.498	0.00222293	2.14775	265	30174	10.8	CE27398 WBGene00004419 locus:rpl-7A status:Confirmed UniProt:Q966C6 protein_id:CCD71898.1
F20H11.3	48	80	0.528	0.0022602	2.37287	27	37	0.449	0.00106529	1.8119	341	35120	9.4	CE09512 WBGene00003162 locus:mdh-2 malate dehydrogenase status:Confirmed UniProt:O02640 protein_id:CCD69776.1
ZK105.1	16	79	0.21	0.0040919	0.62181	12	123	0.21	0.0064925	0.62181	186	21416	8.3	CE27646 WBGene00022653 status:Confirmed UniProt:Q965Z4 protein_id:CCD64281.1
F33A8.3	50	77	0.385	0.00356647	1.42661	35	158	0.385	0.00745785	1.42661	208	21349	10.4	CE17755 WBGene00000472 locus:cey-1 'Cold-shock' DNA-binding domain status:Confirmed UniProt:O62213 protein_id:CAB04257.1
Y65B4BR.5	37	77	0.69	0.00376561	3.89779	32	86	0.467	0.004286	1.93089	197	22078	5.1	CE33239 WBGene00022042 status:Confirmed UniProt:Q86S66 protein_id:CCD71934.1
R13A5.8	22	75	0.429	0.00382306	1.68534	14	125	0.381	0.00649334	1.40436	189	21508	10.1	CE01380 WBGene00004420 locus:rpl-9 Ribosomal protein L9 status:Confirmed UniProt:Q95Y90 protein_id:CCD63603.1
ZC434.2	39	74	0.459	0.00367486	1.8774	24	46	0.459	0.00232796	1.8774	194	22058	9.9	CE06577 WBGene00004476 locus:rps-7 40S ribosomal protein S7 status:Confirmed UniProt:Q23312 protein_id:CAB00058.1
R151.3	57	68	0.631	0.00301898	3.27563	36	63	0.645	0.00285037	3.4157	217	24313	11	CE00744 WBGene00004417 locus:rpl-6 Ribosomal protein ML16 status:Confirmed UniProt:P47991 protein_id:CCD70755.1
T01C3.7	22	66	0.332	0.00180639	1.14783	17	106	0.247	0.00295654	0.766038	352	36383	10.3	CE12920 WBGene00001423 locus:fib-1 fibrillarin status:Confirmed UniProt:Q22053 protein_id:CAB01657.1
Y71F9AL.9	29	65	0.672	0.00199432	3.69894	29	50	0.602	0.00156336	2.99945	314	32186	9.8	CE22858 WBGene00022114 status:Confirmed UniProt:Q9N4I3 protein_id:CCD73504.1
Y48G8AL.8	36	64	0.417	0.00329723	1.61216	23	68	0.364	0.00357016	1.31206	187	21513	10.3	CE22195 WBGene00004429 locus:rpl-17 status:Confirmed UniProt:Q9BL19 protein_id:CCD73463.1
K02B2.5	13	64	0.419	0.00526994	1.62422	6	6	0.265	0.000503	0.840772	117	12912	10.1	CE04691 WBGene00004494 locus:rps-25 ribosomal protein status:Confirmed UniProt:P52821 protein_id:CCD61804.1
T05A7.4	35	63	0.555	0.00443028	2.58922	43	74	0.613	0.00530311	3.10204	137	14046	10.4	CE04890 WBGene00001976 locus:hmg-11 nuclear phosphoprotein (weak) status:Confirmed UniProt:G5EEL9 protein_id:CCD69222.1
C29E4.8	30	62	0.454	0.00237974	1.84446	21	88	0.259	0.00344214	0.815516	251	27925	8.9	CE29198 WBGene00002879 locus:let-754 Adenylate kinase status:Confirmed UniProt:P34346 protein_id:CCD66007.1
R11D1.8	46	61	0.786	0.00466413	5.10942	27	28	0.802	0.00218176	5.3387	126	13725	11.7	CE06313 WBGene00004442 locus:rpl-28 ribsomal protein L28 like status:Confirmed UniProt:Q21930 protein_id:CAA99898.1
F18A1.7	18	58	0.274	0.00210067	0.879317	14	55	0.301	0.00203002	0.999862	266	29949	7.7	CE32628 WBGene00017548 status:Confirmed UniProt:Q19536 protein_id:CCD62045.1
F40E10.1	25	57	0.251	0.000907676	0.782379	17	31	0.225	0.000503	0.678804	605	66259	7.7	CE24964 WBGene00001828 locus:hch-1 metalloprotease status:Confirmed UniProt:Q21059 protein_id:CAB61002.1
D1007.6	31	56	0.738	0.00362087	4.47016	19	36	0.604	0.00237212	3.01791	149	16870	9.4	CE09041 WBGene00004479 locus:rps-10 40S ribosomal protein S10 status:Confirmed UniProt:O01869 protein_id:CCD67317.1
F21C3.3	21	55	0.354	0.00407597	1.25944	12	114	0.354	0.00860957	1.25944	130	14242	7.7	CE05678 WBGene00009002 locus:hint-1 protein kinae C inhibitor 1 like status:Confirmed UniProt:P53795 protein_id:CAA95802.1
F39B2.6	30	54	0.581	0.00444651	2.81066	31	173	0.547	0.0145171	2.52371	117	13249	11.1	CE16012 WBGene00004495 locus:rps-26 40S ribosomal protein S26 status:Confirmed UniProt:O45499 protein_id:CAB07387.1
K09F5.2	36	53	0.201	0.00031597	0.588547	28	48	0.173	0.000292	0.489361	1616	188062	6.9	CE04746 WBGene00006925 locus:vit-1 vit-1 status:Confirmed UniProt:P55155 protein_id:CCD67565.1
B0041.4	40	53	0.417	0.00148002	1.61216	33	42	0.345	0.00119523	1.21309	345	38659	11.2	CE07669 WBGene00004415 locus:rpl-4 ribosomal protein L1 status:Confirmed UniProt:O02056 protein_id:CCD61249.1
Y41E3.10	43	49	0.342	0.00179495	1.19786	41	84	0.38	0.00313576	1.39883	263	28173	5	CE37568 WBGene00012768 locus:eef-1B.2 Elongation factor 1 (beta\/delta chain) status:Confirmed UniProt:Q9U2H9 protein_id:CAB63360.2
C37A2.7	20	49	0.551	0.00441188	2.55631	14	49	0.458	0.00449606	1.87078	107	10813	4.7	CE30433 WBGene00016493 ribosomal protein status:Confirmed UniProt:O01504 protein_id:CCD66926.1
F54H12.1	38	49	0.238	0.000607556	0.729816	27	33	0.223	0.000417	0.671091	777	84047	8	CE25005 WBGene00000041 locus:aco-2 Aconitate hydratase status:Confirmed UniProt:P34455 protein_id:CCD63454.1
B0250.1	28	49	0.5	0.00181566	2.16228	20	30	0.327	0.00113284	1.12324	260	28204	11.1	CE18478 WBGene00004413 locus:rpl-2 Ribosomal Proteins L2 status:Confirmed UniProt:Q9XVF7 protein_id:CAB03792.1
C43E11.1	25	49	0.397	0.000813916	1.49459	17	30	0.233	0.000508	0.710015	580	65495	5.1	CE23592 WBGene00016601 locus:acin-1 status:Confirmed UniProt:P91156 protein_id:CCD65149.1
R07B7.3a	29	49	0.488	0.00130768	2.0761	17	20	0.399	0.000544	1.50611	361	41003	12.6	CE42927 WBGene00004138 locus:pqn-53 status:Confirmed UniProt:Q21793 protein_id:CAB00112.2
C47E8.5	19	48	0.147	0.000658742	0.402814	12	16	0.111	0.000224	0.291219	702	80283	5	CE05441 WBGene00000915 locus:daf-21 heat shock protein (HSP90) status:Confirmed UniProt:Q18688 protein_id:CAA99793.1
F25H5.4a	30	47	0.227	0.000531459	0.686553	24	82	0.208	0.000945	0.614359	852	94796	6.5	CE15900 WBGene00001167 locus:eef-2 Elongation factor Tu family (contains ATP\/GTP binding P-loop) status:Confirmed UniProt:P29691 protein_id:CAB02985.1
H06I04.4a	41	47	0.27	0.00277793	0.862087	53	67	0.282	0.00403559	0.914256	163	18098	9.5	CE20938 WBGene00006725 locus:ubl-1 ubiquitin status:Confirmed UniProt:P37165 protein_id:CCD72254.1
Y73B6BL.9a	40	47	0.55	0.0023707	2.54813	26	28	0.319	0.00143928	1.08449	191	19779	10.8	CE47059 WBGene00001853 locus:hil-2 histone H1.2 status:Confirmed UniProt:P15796 protein_id:CCD74158.2
Y48B6A.14	34	47	0.232	0.00476635	0.706082	23	24	0.211	0.00248032	0.625549	95	10613	10.2	CE29377 WBGene00001971 locus:hmg-1.1 status:Confirmed UniProt:G5EFV4 protein_id:CAB54448.2
C32E8.2a	45	46	0.604	0.00214091	3.01791	29	32	0.541	0.00151775	2.47536	207	23753	11.1	CE08526 WBGene00004425 locus:rpl-13 ribosomal protein L13 status:Confirmed UniProt:P91128 protein_id:CCD66399.1
C37H5.8	14	46	0.26	0.000674534	0.819701	12	19	0.145	0.000284	0.396368	657	70845	6.2	CE08631 WBGene00002010 locus:hsp-6 heat shock 70 protein status:Partially_confirmed UniProt:P11141 protein_id:CCD66987.1
W01F3.3a	28	45	0.169	0.000199326	0.475707	25	28	0.127	0.000126	0.339677	2175	236666	5.2	CE40239 WBGene00012186 locus:mlt-11 Kunitz\/Bovine pancreatic trypsin inhibitor domain (10 domains), Thyroglobulin type-1 repeat status:Partially_confirmed UniProt:O45881 protein_id:CAB07294.2
T24B8.1	36	45	0.493	0.00323533	2.11172	16	17	0.321	0.00124556	1.09411	134	15516	11.3	CE03709 WBGene00004446 locus:rpl-32 60S ribosomal protein L32 status:Confirmed UniProt:Q22716 protein_id:CAA92757.1
C44B7.10	34	44	0.403	0.000900001	1.5293	27	38	0.355	0.000792	1.26464	471	50754	8.6	CE32326 WBGene00016630 status:Confirmed UniProt:Q18599 protein_id:CCD61564.1
W02F12.5	18	44	0.225	0.000915552	0.678804	19	25	0.27	0.00053	0.862087	463	49813	9.1	CE31083 WBGene00020950 locus:dlst-1 dihydrolipoamide succinyltransferase status:Confirmed UniProt:O45148 protein_id:CCD72936.1
Y53G8AR.6	27	43	0.549	0.00163742	2.53997	15	16	0.585	0.000621	2.84592	253	26960	5.3	CE25422 WBGene00021813 status:Confirmed UniProt:Q9N3G0 protein_id:CCD73814.1
C53H9.1	28	42	0.566	0.00297524	2.68129	19	30	0.426	0.00216572	1.66686	136	15728	10.4	CE19381 WBGene00004441 locus:rpl-27 60S ribosomal protein L27 status:Confirmed UniProt:P91914 protein_id:CCD67946.1
Y17G7A.1	27	42	0.543	0.00128455	2.4914	17	20	0.54	0.000623	2.46737	315	33004	9.2	CE21378 WBGene00001977 locus:hmg-12 status:Confirmed UniProt:G5EDQ2 protein_id:CAA15962.1
F28C6.7a	28	41	0.606	0.00278168	3.03645	23	66	0.423	0.00456326	1.6485	142	16075	11.3	CE03278 WBGene00004440 locus:rpl-26 ribosomal protein L26 like status:Confirmed UniProt:Q19869 protein_id:CAA92674.1
F10E7.7	28	41	0.581	0.00318547	2.81066	17	37	0.613	0.00292954	3.10204	124	13768	11.3	CE04362 WBGene00004447 locus:rpl-33 60s ribosomal protein L35A status:Confirmed UniProt:P49180 protein_id:CCD69169.1
ZK652.4	29	41	0.667	0.00321137	3.64515	26	26	0.488	0.00207534	2.0761	123	14195	11.3	CE00450 WBGene00004449 locus:rpl-35 60S ribosomal protein L35 status:Confirmed UniProt:P34662 protein_id:CCD62549.1
F40F11.1	37	40	0.665	0.00248622	3.62381	23	25	0.555	0.00158354	2.58922	155	17745	10.5	CE05860 WBGene00004480 locus:rps-11 ribosomal protein S11 status:Confirmed UniProt:Q20206 protein_id:CAA97792.1
F42C5.8	31	40	0.562	0.00185271	2.64754	11	18	0.476	0.00085	1.99226	208	23750	10.6	CE04561 WBGene00004477 locus:rps-8 40S ribosomal protein S8 status:Confirmed UniProt:P48156 protein_id:CCD63349.1
M18.7a	32	39	0.538	0.00156554	2.45144	29	43	0.446	0.00175905	1.79254	240	25696	10.3	CE06198 WBGene00000122 locus:aly-3 RNA recognition motif. (aka RRM, RBD, or RNP domain) status:Confirmed UniProt:Q21559 protein_id:CAA92829.1
F56F3.5	27	39	0.444	0.00146198	1.77971	20	36	0.463	0.00137527	1.90402	257	28961	9.6	CE00664 WBGene00004470 locus:rps-1 Ribosomal protein S3a (human) homolog. status:Confirmed UniProt:P48154 protein_id:CAA83605.1
C34E10.6	26	39	0.366	0.000698383	1.32274	17	25	0.34	0.000456	1.18776	538	57527	5.8	CE29950 WBGene00000229 locus:atp-2 ATP synthase beta chain status:Confirmed UniProt:P46561 protein_id:CCD66650.1
C18A11.7a	19	39	0.153	0.000587078	0.422329	11	17	0.133	0.000261	0.358313	640	71850	8	CE27706 WBGene00001000 locus:dim-1 status:Confirmed UniProt:Q18066 protein_id:CCD65066.1
Y106G6H.3	17	38	0.539	0.00318344	2.45939	14	25	0.296	0.00213433	0.97697	115	12437	9.4	CE44850 WBGene00004444 locus:rpl-30 status:Confirmed UniProt:Q9XWS4 protein_id:CAA21573.2
F45E4.2	17	38	0.434	0.00161989	1.71644	9	13	0.35	0.000565	1.23872	226	25515	9.3	CE10494 WBGene00004046 locus:plp-1 status:Confirmed UniProt:Q94230 protein_id:CCD63777.1
Y39G10AR.12a	23	37	0.308	0.000703081	1.03236	17	23	0.252	0.000445	0.786488	507	54169	10.9	CE26990 WBGene00021470 locus:tpxl-1 status:Confirmed UniProt:G5EDE7 protein_id:CCD69910.1
K01G5.4	17	36	0.195	0.00161315	0.566751	12	35	0.153	0.00159827	0.422329	215	24254	7.5	CE16194 WBGene00004302 locus:ran-1 GTP-binding protein status:Confirmed UniProt:O17915 protein_id:CAB07240.1
W09C5.6a	16	36	0.607	0.00284285	3.04576	16	30	0.525	0.00241425	2.34965	122	14261	10.1	CE20168 WBGene00004445 locus:rpl-31 Ribosomal protein L31e status:Confirmed UniProt:Q9U332 protein_id:CAB63331.1
Y22D7AL.5a	23	36	0.275	0.000610612	0.883649	9	22	0.194	0.00038	0.563148	568	60101	5.4	CE27244 WBGene00002025 locus:hsp-60 status:Confirmed UniProt:P50140 protein_id:CCD73746.1
Y62E10A.1	24	36	0.7	0.00315298	4.01187	15	19	0.745	0.00169582	4.55904	110	10871	4.6	CE22694 WBGene00004410 locus:rla-2 status:Confirmed UniProt:Q9U1X9 protein_id:CAB60595.1
F42G8.12	12	34	0.395	0.00118681	1.48313	13	26	0.351	0.000925	1.24388	276	29710	8.6	CE17071 WBGene00002162 locus:isp-1 ubiquinol-cytochrome C reductase status:Confirmed UniProt:O44512 protein_id:CCD61411.1
T08B2.10	24	34	0.531	0.00251969	2.39625	20	22	0.508	0.0016615	2.22107	130	14938	9.8	CE26948 WBGene00004486 locus:rps-17 40S ribosomal protein S17 status:Confirmed UniProt:O01692 protein_id:CCD67616.1
Y54E10A.9a	5	33	0.062	0.000495984	0.153453	5	26	0.094	0.000398	0.241652	641	69219	8.7	CE24451 WBGene00006888 locus:vbh-1 helicase status:Confirmed UniProt:Q9N3F4 protein_id:CCD72826.1
C06H2.1	21	33	0.56	0.00166453	2.63078	14	22	0.393	0.00113086	1.47172	191	21798	7.2	CE15602 WBGene00007385 locus:atp-5 ATP synthase D chain status:Confirmed UniProt:Q17763 protein_id:CAA99772.1
E04A4.7	27	33	0.622	0.00286419	3.18794	18	21	0.622	0.00185745	3.18794	111	12261	9.3	CE16968 WBGene00017121 locus:cyc-2.1 cytochrome C status:Confirmed UniProt:P19974 protein_id:CCD68708.1
R119.4	13	33	0.181	0.000446524	0.51705	9	19	0.11	0.000262	0.288249	712	77132	6.1	CE23925 WBGene00004143 locus:pqn-59 status:Confirmed UniProt:O61708 protein_id:CCD73343.1
F25D7.4	19	33	0.249	0.000363759	0.774189	13	14	0.149	0.000157	0.409289	874	91979	5.4	CE42000 WBGene00009113 claustrin like status:Partially_confirmed UniProt:A9UJN7 protein_id:CAP59526.1
F58B3.9	20	32	0.563	0.00144738	2.65595	18	52	0.446	0.00239687	1.79254	213	22498	6.6	CE11362 WBGene00010234 locus:ttr-50 Transthyretin-like family status:Confirmed UniProt:G5EE48 protein_id:CAA97805.1
F23B2.6	19	32	0.115	0.00135811	0.303167	15	37	0.115	0.00160028	0.303167	227	24476	11	CE09586 WBGene00000121 locus:aly-2 vimentin like status:Confirmed UniProt:O62183 protein_id:CAB05180.1
H32C10.2	22	32	0.374	0.00126869	1.36592	15	29	0.366	0.00117169	1.32274	243	26944	9.6	CE21004 WBGene00003019 locus:lin-33 status:Confirmed UniProt:Q9TYQ5 protein_id:CCD72481.1
F23H11.3	28	32	0.439	0.000960409	1.74789	21	25	0.402	0.000765	1.52348	321	33366	9.3	CE09611 WBGene00017759 locus:sucl-2 succinyl-CoA ligase status:Confirmed UniProt:O02642 protein_id:CCD69944.1
R05G6.7	20	32	0.473	0.00108937	1.97167	11	15	0.417	0.00052	1.61216	283	29961	9.2	CE29443 WBGene00019900 Channel Protein status:Confirmed UniProt:Q21752 protein_id:CCD71556.1
C15H9.6	13	32	0.171	0.000466401	0.482518	9	11	0.123	0.000163	0.327394	661	73023	5.1	CE08177 WBGene00002007 locus:hsp-3 heat shock protein status:Confirmed UniProt:P27420 protein_id:CCD64632.1
T28D9.10	25	31	0.405	0.0023703	1.54097	16	25	0.357	0.001948	1.2751	126	13625	11.7	CE02065 WBGene00004916 locus:snr-3 small nuclear ribonucleoprotein Sm D1 (snRNP core protein D1) status:Confirmed UniProt:Q10013 protein_id:CCD72707.1
C10G11.7	17	30	0.464	0.000855098	1.91072	19	25	0.639	0.000726	3.35512	338	35916	4.8	CE08086 WBGene00015687 status:Confirmed UniProt:P91027 protein_id:CCD64184.1
F54H12.6	29	30	0.324	0.00135692	1.10863	24	25	0.418	0.00115234	1.61818	213	22704	4.5	CE00548 WBGene00018846 locus:eef-1B.1 Elongation factor 1 status:Confirmed UniProt:P34460 protein_id:CCD63459.1
F22F1.1	26	30	0.37	0.00138953	1.34423	16	17	0.303	0.000802	1.00909	208	21707	10.8	CE04443 WBGene00001854 locus:hil-3 histone h1 status:Confirmed UniProt:Q19743 protein_id:CCD62510.1
T05H4.12	8	30	0.519	0.00224049	2.3037	5	13	0.357	0.000989	1.2751	129	13957	9.5	CE13291 WBGene00020275 locus:atp-4 status:Confirmed UniProt:O16517 protein_id:CCD72036.1
W09D10.3	24	30	0.503	0.00167065	2.1842	12	12	0.503	0.000681	2.1842	173	18438	8.3	CE16564 WBGene00012361 locus:mrpl-12 ribosomal protein L7\/L12 mitochondrial status:Confirmed UniProt:O18180 protein_id:CAB07857.1
Y48B6A.2	11	29	0.637	0.00307021	3.33511	11	21	0.527	0.00226568	2.36512	91	10102	10.4	CE22117 WBGene00004456 locus:rpl-43 status:Confirmed UniProt:Q9U2A8 protein_id:CAB54440.1
F01G4.2	12	29	0.275	0.0010829	0.883649	6	11	0.101	0.000419	0.261828	258	27143	8.5	CE03127 WBGene00000181 locus:ard-1 short-chain alcohol dehydrogenase status:Confirmed UniProt:Q19102 protein_id:CAA92764.1
T05F1.3	24	27	0.753	0.00178165	4.66239	22	32	0.63	0.00215188	3.2658	146	16322	10.3	CE13265 WBGene00004488 locus:rps-19 Ribosomal protein S19e status:Confirmed UniProt:O18650 protein_id:CAB04689.1
F41G4.2b	16	27	0.097	0.000525497	0.250259	13	28	0.111	0.000555	0.291219	495	53017	6.9	CE25885 WBGene00000294 locus:cas-1 adenylyl cyclase-associated protein status:Confirmed protein_id:CCD71056.1
F25H2.10	18	27	0.25	0.000833721	0.778279	16	27	0.112	0.00085	0.294196	312	33774	6.7	CE09655 WBGene00004408 locus:rla-0 deoxyribonuclease status:Confirmed UniProt:Q93572 protein_id:CAB02098.1
ZC434.5	23	27	0.252	0.000226389	0.786488	22	27	0.269	0.000231	0.857804	1149	125198	8.7	CE06580 WBGene00001337 locus:ears-1 glutamyl-trna synthetase status:Confirmed UniProt:Q23315 protein_id:CAB00060.1
T21B10.2a	24	27	0.221	0.000599357	0.663413	17	22	0.258	0.000498	0.81134	434	46617	5.9	CE03684 WBGene00011884 locus:enol-1 enolase status:Confirmed UniProt:Q27527 protein_id:CAA92692.1
E04A4.8	27	27	0.35	0.00144512	1.23872	11	11	0.322	0.00059	1.09894	180	20959	10.4	CE21392 WBGene00004432 locus:rpl-20 ribosomal protein status:Confirmed UniProt:O44480 protein_id:CCD68709.1
F17C11.9a	22	26	0.302	0.000629364	1.00447	16	48	0.314	0.00118407	1.06063	398	44388	6.7	CE05656 WBGene00008920 locus:eef-1G elongation factor 1-gamma status:Confirmed UniProt:P54412 protein_id:CAA96631.1
C09D4.5	18	26	0.298	0.00126508	0.986095	16	24	0.283	0.00119005	0.918669	198	23652	11.4	CE08034 WBGene00004431 locus:rpl-19 60S ribosomal protein L19 status:Confirmed UniProt:O02639 protein_id:CCD63892.1
C06B8.8	21	26	0.686	0.00357838	3.85288	18	22	0.686	0.00308564	3.85288	70	8077	10	CE20485 WBGene00004452 locus:rpl-38 status:Confirmed UniProt:O17570 protein_id:CAB03853.1
E04D5.1a	18	26	0.198	0.00043945	0.577611	14	17	0.179	0.000293	0.51008	570	64020	9.2	CE37820 WBGene00008480 status:Confirmed UniProt:Q19052 protein_id:CAA91279.2
C36A4.5	16	26	0.23	0.000286598	0.698244	11	12	0.121	0.000135	0.321296	874	91995	5.5	CE46883 WBGene00007966 claustrin like status:Partially_confirmed UniProt:Q18494 protein_id:CAA91271.2
F56D3.1	19	25	0.268	0.000546151	0.853532	16	27	0.152	0.000601	0.419058	441	49222	10	CE29410 WBGene00018969 status:Confirmed UniProt:Q20877 protein_id:CCD71961.1
K10C8.3	13	25	0.294	0.000557529	0.967886	16	27	0.264	0.000614	0.836538	432	46283	5.8	CE06169 WBGene00010736 status:Confirmed UniProt:G5EDV6 protein_id:CAN99697.1
F01F1.12a	16	25	0.56	0.000658067	2.63078	11	23	0.456	0.000617	1.85759	366	38846	7.9	CE01225 WBGene00017166 locus:aldo-2 Fructose-biphosphate aldolase status:Confirmed UniProt:P46563 protein_id:CCD65997.1
F23C8.4	22	25	0.214	0.000805527	0.636817	17	21	0.224	0.00069	0.674943	299	32909	7	CE20713 WBGene00017733 locus:ubxn-1 status:Confirmed UniProt:Q9TXH9 protein_id:CCD69888.1
T08B2.7a	19	25	0.14	0.00030839	0.380384	9	20	0.058	0.000251	0.142878	781	84849	9.4	CE13431 WBGene00020347 3-hydroxyacyl-CoA dehydrogenase status:Confirmed UniProt:Q9GYT0 protein_id:CCD67610.1
Y75B12B.2	12	25	0.269	0.00140849	0.857804	10	20	0.246	0.0011483	0.761976	171	18401	8.4	CE20371 WBGene00000883 locus:cyn-7 Peptidyl-prolyl cis-trans isomerases status:Confirmed UniProt:P52015 protein_id:CAA21760.1
JC8.3a	7	25	0.509	0.00145971	2.22849	1	3	0.212	0.000179	0.629296	165	17831	9.4	CE17986 WBGene00004424 locus:rpl-12 Ribosomal protein L11 status:Confirmed UniProt:P61866 protein_id:CAB05226.1
C42C1.14	11	24	0.491	0.00210199	2.09742	7	7	0.573	0.000625	2.74111	110	12682	11.4	CE26911 WBGene00004448 locus:rpl-34 status:Confirmed UniProt:A3QMC5 protein_id:CAM36357.1
CD4.6	16	23	0.365	0.000852248	1.31739	16	23	0.365	0.000869	1.31739	260	28311	7	CE16954 WBGene00003927 locus:pas-6 protease status:Confirmed UniProt:O44156 protein_id:CCD65121.1
F19B6.2a	17	23	0.263	0.000647908	0.832314	14	19	0.263	0.000545	0.832314	342	36904	8.6	CE05667 WBGene00006733 locus:ufd-1 status:Confirmed UniProt:Q19584 protein_id:CAA93460.1
T19B4.2	18	23	0.204	0.000182074	0.599558	12	18	0.168	0.000145	0.472312	1217	124108	8.8	CE13738 WBGene00003793 locus:npp-7 status:Partially_confirmed UniProt:P91457 protein_id:CCD62974.1
Y38A10A.5	22	23	0.139	0.000560973	0.377209	11	15	0.139	0.000373	0.377209	395	45616	4.7	CE21562 WBGene00000802 locus:crt-1 calreticulin precursor status:Confirmed UniProt:P27798 protein_id:CCD69629.1
F13B10.2a	17	22	0.242	0.000528554	0.745822	14	40	0.219	0.000979	0.65577	401	45659	10.4	CE05598 WBGene00004414 locus:rpl-3 60S ribosomal protein L3 status:Confirmed UniProt:P50880 protein_id:CAA90183.1
F11G11.2	11	22	0.252	0.00102888	0.786488	12	18	0.442	0.000858	1.76694	206	23085	6.8	CE07055 WBGene00001755 locus:gst-7 glutathione S-transferase status:Confirmed UniProt:P91253 protein_id:CCD69255.1
H06O01.1	17	22	0.217	0.000434324	0.648162	15	16	0.297	0.000322	0.981527	488	54920	6.3	CE11570 WBGene00003964 locus:pdi-3 protein disulphide isomerase ER-60 precursor like status:Confirmed UniProt:G5ED07 protein_id:CAB07480.1
F59A2.1a	19	22	0.32	0.000246454	1.0893	13	15	0.201	0.000171	0.588547	860	92859	6.6	CE17939 WBGene00003795 locus:npp-9 Nucleoporin status:Confirmed UniProt:Q21021 protein_id:CAA84330.1
C27A2.2a	13	22	0.423	0.00163039	1.6485	7	8	0.454	0.000604	1.84446	130	14946	9.8	CE04102 WBGene00004434 locus:rpl-22 ribosomal protein L22 status:Confirmed UniProt:P52819 protein_id:CCD63067.1
C23G10.3	8	21	0.271	0.000819094	0.86638	13	27	0.121	0.00107321	0.321296	247	27314	9.6	CE01810 WBGene00004472 locus:rps-3 Ribosomal protein S3 status:Confirmed UniProt:P48152 protein_id:CCD65297.1
W08E12.7	20	21	0.176	0.000517433	0.499685	16	19	0.246	0.000477	0.761976	391	43033	7.7	CE21275 WBGene00021088 peptidase status:Confirmed UniProt:Q9N5B3 protein_id:CCD74015.1
T13B5.3	15	21	0.255	0.000459809	0.798871	14	17	0.195	0.000379	0.566751	440	50407	8	CE13607 WBGene00020471 locus:pho-14 acid phosphatase status:Partially_confirmed UniProt:O17373 protein_id:CCD63488.1
F37F2.2	20	21	0.331	0.00126448	1.14289	12	14	0.331	0.000859	1.14289	160	18060	10	CE32185 WBGene00018159 status:Partially_confirmed UniProt:O61749 protein_id:CCD70777.1
T05G5.6	9	21	0.194	0.000702487	0.563148	5	13	0.149	0.000443	0.409289	288	31172	8.4	CE00318 WBGene00001155 locus:ech-6 Enoyl-CoA hydratase status:Confirmed UniProt:P34559 protein_id:CAA81594.1
Y40B10A.1a	5	20	0.132	0.00126765	0.355189	7	49	0.132	0.00316499	0.355189	152	16955	7.8	CE26077 WBGene00021486 locus:lbp-9 status:Partially_confirmed UniProt:Q965W1 protein_id:CCD70629.1
F46E10.10a	17	20	0.363	0.000573459	1.30675	19	47	0.312	0.00137334	1.05116	336	35806	7.1	CE20820 WBGene00018491 locus:mdh-1 lactate dehydrogenase status:Confirmed UniProt:Q9UAV5 protein_id:CCD71316.1
C07D8.6	16	20	0.297	0.00060783	0.981527	15	19	0.385	0.000588	1.42661	317	35191	5.7	CE06776 WBGene00015565 aldehyde reductase status:Confirmed UniProt:P91020 protein_id:CCD63508.1
F52H3.7a	17	20	0.058	0.000154765	0.142878	7	19	0.039	0.00015	0.0939563	1245	131936	4.4	CE32894 WBGene00002265 locus:lec-2 galactoside-binding lectin status:Confirmed UniProt:Q20684 protein_id:CAA91327.2
Y55F3AM.13	8	20	0.24	0.0005443	0.737801	7	18	0.266	0.000499	0.845015	354	38458	9.4	CE22542 WBGene00021930 status:Confirmed UniProt:Q9N362 protein_id:CCD74071.1
F45E4.9	12	20	0.225	0.00094452	0.678804	9	16	0.225	0.00077	0.678804	204	23422	9.7	CE10508 WBGene00001975 locus:hmg-5 status:Confirmed UniProt:Q94234 protein_id:CCD63785.1
Y41D4B.5	16	20	0.554	0.00296434	2.58096	13	16	0.4	0.00241672	1.51189	65	7437	10.7	CE21842 WBGene00004497 locus:rps-28 status:Confirmed UniProt:Q95Y04 protein_id:CCD66705.1
ZK721.2	13	20	0.136	0.000796207	0.367729	9	16	0.136	0.000649	0.367729	242	27560	5.5	CE40008 WBGene00006764 locus:unc-27 troponin I status:Confirmed UniProt:Q9GYF1 protein_id:CCD73101.1
Y57G11C.16	9	20	0.357	0.00125118	1.2751	9	14	0.403	0.000893	1.5293	154	17771	10.5	CE14956 WBGene00004487 locus:rps-18 ribosomal protein S13 status:Confirmed UniProt:O18240 protein_id:CAB16517.1
C30C11.4	14	20	0.179	0.000248302	0.51008	9	13	0.155	0.000164	0.428894	776	86897	5.4	CE00103 WBGene00016250 Msi3p status:Confirmed UniProt:Q05036 protein_id:CCD66159.1
T02G5.8	20	20	0.275	0.00047342	0.883649	9	10	0.229	0.000241	0.694338	407	42443	8.6	CE29990 WBGene00002183 locus:kat-1 acetoacetyl-C0A thiolase status:Confirmed UniProt:Q22100 protein_id:CCD69179.1
H13N06.6a	9	20	0.221	0.000329371	0.663413	6	7	0.115	0.000117	0.303167	585	66754	6.7	CE31553 WBGene00006541 locus:tbh-1 Copper type II, ascorbate-dependent monooxygenase status:Confirmed UniProt:Q9XTQ6 protein_id:CAB17071.2
T19A5.3a	13	20	0.175	0.000269485	0.496236	4	5	0.148	6.87e-05	0.406048	715	75200	7.2	CE37678 WBGene00020554 status:Confirmed UniProt:Q22552 protein_id:CCD72154.1
C04F12.4	17	20	0.615	0.00142727	3.12098	1	1	0.074	7.27e-05	0.185769	135	15352	11.3	CE19677 WBGene00004426 locus:rpl-14 status:Confirmed UniProt:Q9XVE9 protein_id:CAB03835.1
B0272.3	15	19	0.366	0.000592388	1.32274	13	19	0.337	0.000604	1.1727	309	33380	7.9	CE00852 WBGene00007129 3-hydroxyacyl-CoA dehydrogenase status:Confirmed UniProt:P41938 protein_id:CAA86312.1
B0336.10	13	19	0.271	0.00130749	0.86638	10	19	0.279	0.00133243	0.901078	140	14954	10.5	CE00778 WBGene00004435 locus:rpl-23 status:Confirmed UniProt:P48158 protein_id:CCD61530.1
F10G7.2	14	19	0.137	0.000200271	0.370882	12	17	0.119	0.000183	0.315225	914	100775	7.8	CE02626 WBGene00006626 locus:tsn-1 human 100 kDa activator protein status:Confirmed UniProt:Q19328 protein_id:CCD69204.1
M02D8.4a	19	19	0.171	0.000322836	0.482518	11	15	0.12	0.00026	0.318257	567	65052	7.1	CE04760 WBGene00019730 locus:asns-2 asparagine synthase status:Confirmed UniProt:Q21463 protein_id:CCD68794.1
T12D8.8	14	19	0.239	0.000433763	0.733804	9	14	0.22	0.000326	0.659587	422	44744	4.9	CE16405 WBGene00011735 locus:hip-1 TPR Domain (2 domains) status:Confirmed UniProt:G5EE04 protein_id:CAB03349.1
Y71A12B.1	12	19	0.321	0.000744097	1.09411	9	10	0.215	0.000399	0.64059	246	28136	10.3	CE24592 WBGene00004475 locus:rps-6 40S ribosomal protein S6 status:Confirmed UniProt:Q9NEN6 protein_id:CAB81996.1
F07D10.1	8	19	0.189	0.000933918	0.545254	4	9	0.173	0.000451	0.489361	196	22776	10	CE07033 WBGene00004423 locus:rpl-11.2 ribosomal protein status:Confirmed UniProt:Q19162 protein_id:CCD61193.1
T22F3.4	8	19	0.189	0.000933918	0.545254	4	9	0.173	0.000451	0.489361	196	22714	10	CE13968 WBGene00004422 locus:rpl-11.1 60S ribososmal protein L11 status:Confirmed UniProt:Q94300 protein_id:CCD70900.1
F23B12.5	10	19	0.168	0.000361041	0.472312	5	6	0.085	0.000116	0.216186	507	53467	8.3	CE09597 WBGene00009082 locus:dlat-1 dihyrolipoamide acetyltransferase component (pyruvate dehydrogenase complex) status:Confirmed UniProt:Q19749 protein_id:CAB01163.1
F45H10.3	12	18	0.607	0.00103223	3.04576	10	16	0.304	0.000935	1.01372	168	18445	9.8	CE10546 WBGene00009740 Weak similarity with NADH-ubiquinone oxidoreductase subunit (Swiss Prot accession number Q05752) status:Confirmed UniProt:O02267 protein_id:CAB04385.1
C09B8.6a	13	18	0.247	0.000791844	0.766038	12	15	0.247	0.000672	0.766038	219	25256	6.8	CE02466 WBGene00002023 locus:hsp-25 Small heat shock protein status:Confirmed UniProt:Q17849 protein_id:CCD63801.1
K10C3.2	12	18	0.672	0.000996631	3.69894	13	14	0.552	0.00079	2.56451	174	18108	9.1	CE19999 WBGene00010730 locus:ensa-1 cAMP-regulated phosphoprotein status:Confirmed UniProt:Q9XU56 protein_id:CAB05775.1
M117.2	9	18	0.335	0.000699249	1.16272	5	12	0.302	0.000475	1.00447	248	28191	4.8	CE06200 WBGene00003920 locus:par-5 14-3-3 protein status:Confirmed UniProt:P41932 protein_id:CAA98138.1
F54F2.2a	12	18	0.131	0.000200016	0.352073	11	11	0.108	0.000125	0.282331	867	92189	8.3	CE25003 WBGene00006975 locus:zfp-1 status:Confirmed UniProt:P34447 protein_id:CCD71235.1
T05G5.3	11	18	0.066	0.000522331	0.164126	10	11	0.066	0.000325	0.164126	332	38295	6.3	CE00315 WBGene00000405 locus:cdk-1 serine\/threonine kinase (CDC2\/CDKX subfamily) status:Confirmed UniProt:P34556 protein_id:CAA81590.1
Y43B11AR.4	13	18	0.32	0.000669552	1.0893	10	11	0.208	0.000417	0.614359	259	29044	10.5	CE24278 WBGene00004473 locus:rps-4 status:Confirmed UniProt:Q9N3X2 protein_id:CCD74049.1
Y63D3A.7	14	18	0.489	0.00188493	2.08319	10	11	0.489	0.00117388	2.08319	92	10205	9.9	CE39300 WBGene00013406 status:Confirmed UniProt:Q9XWG2 protein_id:CAA21708.2
C36A4.4	14	18	0.306	0.000358293	1.02302	9	10	0.279	0.000203	0.901078	484	53497	6.4	CE27831 WBGene00007965 status:Confirmed UniProt:Q18493 protein_id:CAA91270.2
K11H3.1a	12	18	0.205	0.000467423	0.603245	8	9	0.194	0.000238	0.563148	371	40525	6.8	CE31850 WBGene00010778 locus:gpdh-2 Glycerol-3-phosphate dehydrogenase status:Confirmed UniProt:Q7JMU1 protein_id:CAA80176.2
F37C12.11	2	17	0.205	0.00186113	0.603245	4	27	0.205	0.00301232	0.603245	88	9675	7.2	CE30779 WBGene00004490 locus:rps-21 Ribosomal protein S21 status:Confirmed UniProt:P49197 protein_id:CCD70740.1
C01F6.5	14	17	0.377	0.000734438	1.38232	15	22	0.247	0.000969	0.766038	223	24318	11.3	CE02954 WBGene00000120 locus:aly-1 RNA recognition motif. (aka RRM, RBD, or RNP domain) status:Confirmed UniProt:Q17561 protein_id:CAA92438.1
F32E10.6	12	17	0.217	0.000437914	0.648162	15	17	0.324	0.000446	1.10863	374	42276	6.5	CE04479 WBGene00017993 locus:cec-5 status:Confirmed UniProt:Q19973 protein_id:CCD70437.1
C44B12.1	13	17	0.355	0.000806797	1.26464	9	13	0.261	0.000629	0.823896	203	22454	8.5	CE27850 WBGene00016636 locus:perm-2 status:Confirmed UniProt:O44145 protein_id:CCD67227.1
Y71F9B.16	12	17	0.269	0.00068815	0.857804	9	11	0.269	0.000454	0.857804	238	27720	9.3	CE29000 WBGene00001048 locus:dnj-30 status:Confirmed UniProt:Q95Y44 protein_id:CCD70423.1
Y105C5B.28a	12	17	0.229	0.000422113	0.694338	8	9	0.227	0.000228	0.686553	388	43600	6.5	CE24078 WBGene00001604 locus:gln-3 status:Confirmed UniProt:Q9U307 protein_id:CAB60321.1
Y67D2.3	15	17	0.41	0.00104987	1.5704	8	9	0.237	0.000566	0.725838	156	16822	9.5	CE27308 WBGene00022053 status:Confirmed UniProt:Q9BKQ9 protein_id:CCD73028.1
Y37E3.8a	11	17	0.441	0.00112952	1.76058	7	7	0.379	0.000474	1.39332	145	16204	10.6	CE26774 WBGene00021350 status:Confirmed UniProt:Q9BKU5 protein_id:CCD73428.1
C16C10.11	11	16	0.396	0.00100095	1.48886	11	36	0.39	0.0022951	1.45471	154	15388	9.2	CE01491 WBGene00007630 locus:har-1 status:Confirmed UniProt:Q09254 protein_id:CAA86749.1
C25F6.2a	16	16	0.225	0.000159406	0.678804	17	20	0.179	0.000203	0.51008	967	106992	6.9	CE36524 WBGene00001006 locus:dlg-1 guanylate kinase status:Confirmed UniProt:G5ECY0 protein_id:CCD65680.1
Y66H1A.4	12	16	0.393	0.000631744	1.47172	9	18	0.27	0.000724	0.862087	244	24626	10.9	CE36757 WBGene00022046 nucleolar protein required for pre-rRNA splicing status:Confirmed UniProt:Q9TYK1 protein_id:CCD73147.1
C16A3.9	13	16	0.331	0.00102083	1.14289	6	14	0.199	0.00091	0.581248	151	17316	10.7	CE04009 WBGene00004482 locus:rps-13 40S ribosomal protein S13 status:Confirmed UniProt:P51404 protein_id:CCD63229.1
K10B3.10a	15	16	0.081	6.35128e-05	0.205036	13	13	0.057	5.26e-05	0.14025	2427	281752	5.4	CE07373 WBGene00004951 locus:spc-1 spectrin alpha chain status:Partially_confirmed UniProt:G4S034 protein_id:CCD64602.1
T25E12.5	14	16	0.29	0.000513819	0.949845	10	12	0.233	0.000393	0.710015	300	33591	6.1	CE16466 WBGene00012020 locus:gyg-2 glycogenin status:Confirmed UniProt:O45819 protein_id:CAB04823.1
T19B4.4	12	16	0.17	0.0013763	0.479108	8	11	0.17	0.000964	0.479108	112	11731	10	CE13742 WBGene00001039 locus:dnj-21 status:Confirmed UniProt:P91454 protein_id:CCD62976.1
Y22D7AL.10	13	16	0.62	0.00142727	3.16869	8	9	0.491	0.000818	2.09742	108	11850	9.3	CE27242 WBGene00021248 status:Confirmed UniProt:Q965Q1 protein_id:CCD73751.1
T05F1.6	14	16	0.179	0.000132314	0.51008	7	8	0.106	6.74e-05	0.276439	1165	127607	5	CE36405 WBGene00002027 locus:hsr-9 BRCA1 C Terminus (BRCT) domain status:Confirmed UniProt:Q7JKP6 protein_id:CAF31485.1
Y73E7A.1a	11	16	0.135	0.000691236	0.364583	5	7	0.103	0.000308	0.267652	223	25876	9.1	CE27033 WBGene00022268 status:Confirmed UniProt:Q9GUM1 protein_id:CCD73524.1
Y92H12BR.3a	13	16	0.074	0.000241987	0.185769	7	7	0.074	0.000108	0.185769	637	71086	5.5	CE29936 WBGene00022369 status:Partially_confirmed UniProt:Q9BPN8 protein_id:CCD70784.1
F54D5.8	5	15	0.154	0.000436591	0.425608	6	39	0.154	0.00115679	0.425608	331	36265	9.2	CE03412 WBGene00001031 locus:dnj-13 DNAJ protein status:Confirmed UniProt:Q20774 protein_id:CAA91334.1
ZK270.2a	13	15	0.045	3.1901e-05	0.109175	15	18	0.051	3.9e-05	0.124605	4530	512490	6.4	CE34142 WBGene00001488 locus:frm-1 Band 4.1 protein like status:Partially_confirmed UniProt:G5EEP9 protein_id:CAB05003.2
B0350.2a	14	15	0.108	7.08737e-05	0.282331	14	14	0.102	6.74e-05	0.264736	2039	222849	5.9	CE06702 WBGene00006780 locus:unc-44 status:Confirmed UniProt:Q17489 protein_id:CCD61793.1
C26F1.4	7	15	0.215	0.00111163	0.64059	8	14	0.146	0.00105732	0.399587	130	14033	10.2	CE06878 WBGene00004499 locus:rps-30 ribosomal protein\/ubiquitin-like protein status:Confirmed UniProt:Q18231 protein_id:CCD65769.1
M110.4a	9	15	0.052	0.00012501	0.127197	5	14	0.027	0.000119	0.0641431	1156	129274	7	CE02277 WBGene00002066 locus:ifg-1 eukaryotic initiation factor status:Partially_confirmed UniProt:Q21531 protein_id:CAA90261.1
Y73B6BL.6b	12	15	0.406	0.000469193	1.54683	10	14	0.403	0.000446	1.5293	308	33674	8.6	CE38662 WBGene00022235 locus:sqd-1 status:Confirmed UniProt:Q4W5P0 protein_id:CCD74156.1
F29G6.3c	13	15	0.084	9.94574e-05	0.213389	11	13	0.068	8.78e-05	0.169499	1453	164859	7.1	CE36484 WBGene00009259 locus:hpo-34 status:Partially_confirmed UniProt:Q6A2D2 protein_id:CAH10796.1
H28O16.1	11	15	0.249	0.000268609	0.774189	8	11	0.119	0.000201	0.315225	538	57788	8.9	CE18826 WBGene00010419 ATP synthase alpha and beta subunits, ATP synthase Alpha chain, C terminal status:Confirmed UniProt:Q9XXK1 protein_id:CAA19429.1
ZK863.6	9	15	0.293	0.00117489	0.96336	8	11	0.39	0.000878	1.45471	123	12837	4.5	CE15445 WBGene00001088 locus:dpy-30 DPY-30 protein status:Confirmed UniProt:Q10661 protein_id:CAB01452.1
F13G3.5	13	15	0.267	0.000507058	0.849269	10	10	0.144	0.000344	0.393157	285	30980	5.8	CE41115 WBGene00008765 locus:ttx-7 myo-inositol-1-monophosphatase status:Confirmed UniProt:Q19420 protein_id:CAA95791.3
H42K12.3	8	15	0.125	0.000276842	0.333522	6	10	0.121	0.000188	0.321296	522	58738	4.8	CE11614 WBGene00019272 status:Confirmed UniProt:O17347 protein_id:CCD67854.1
R05F9.10	15	15	0.421	0.000428818	1.63633	10	10	0.309	0.000291	1.03704	337	36467	4.8	CE04813 WBGene00019893 locus:sgt-1 TPR domain repeats status:Confirmed UniProt:Q21746 protein_id:CCD69277.1
C47E12.1	13	15	0.07	0.000296738	0.174898	8	9	0.07	0.000181	0.174898	487	55220	6.3	CE05445 WBGene00005663 locus:sars-1 seryl-tRNA synthetase status:Confirmed UniProt:Q18678 protein_id:CAA93105.1
Y48E1B.12	11	15	0.345	0.000580368	1.21309	8	9	0.185	0.000355	0.531088	249	26782	5.2	CE14874 WBGene00000804 locus:csc-1 status:Confirmed UniProt:O45952 protein_id:CAB07696.1
F58D5.1a	13	15	0.137	0.000236516	0.370882	7	8	0.118	0.000129	0.3122	611	65920	6.3	CE36388 WBGene00002000 locus:hrp-2 status:Confirmed UniProt:Q9NLD1 protein_id:CAB70238.2
Y106G6H.2a	15	15	0.226	0.000223702	0.682674	7	8	0.07	0.000122	0.174898	646	71648	9	CE20412 WBGene00003902 locus:pab-1 RNA recognition motif. (aka RRM, RBD, or RNP domain) \; Poly-adenylate binding protein, unique domain. status:Confirmed UniProt:Q9U302 protein_id:CAA21572.1
F47D12.4a	12	15	0.213	0.000614943	0.633052	7	7	0.17	0.000292	0.479108	235	27320	8.7	CE26923 WBGene00001972 locus:hmg-1.2 status:Confirmed UniProt:Q09390 protein_id:CCD83369.1
M01B12.3	10	15	0.355	0.000950734	1.26464	6	7	0.355	0.000452	1.26464	152	17004	5.6	CE18061 WBGene00000205 locus:arx-7 status:Partially_confirmed UniProt:O61861 protein_id:CCD67363.1
C50B6.2	14	15	0.18	0.000248302	0.513561	5	6	0.165	0.000101	0.462177	582	62958	4.2	CE08871 WBGene00008218 locus:nasp-2 histone binding protein status:Confirmed UniProt:O17687 protein_id:CAB02850.1
W04G3.8	11	14	0.228	0.000237043	0.690441	17	21	0.267	0.000362	0.849269	569	60100	7.6	CE19004 WBGene00012261 locus:lpr-3 status:Confirmed UniProt:G5EEA2 protein_id:CAA92030.1
E02D9.1b	12	14	0.292	0.000428182	0.958845	15	18	0.219	0.000561	0.65577	315	33159	8.5	CE08610 WBGene00017098 status:Confirmed UniProt:Q8MXD9 protein_id:CCD66930.1
R07H5.8	9	14	0.348	0.000394379	1.22843	12	16	0.398	0.000459	1.50035	342	37428	6	CE12564 WBGene00011128 adenosine kinase status:Confirmed UniProt:Q93934 protein_id:CAB03230.1
T27F2.1	13	14	0.254	0.000252107	0.794734	15	16	0.258	0.000294	0.81134	535	60197	8.9	CE06519 WBGene00004806 locus:skp-1 Drosophila puff specific protein BX42 like status:Confirmed UniProt:Q22836 protein_id:CAA98552.1
W05G11.6a	12	14	0.143	0.000207185	0.389953	13	16	0.104	0.000241	0.270574	651	73200	6.5	CE19610 WBGene00021043 phosphoenolpyruvate carboxykinase status:Confirmed UniProt:O44906 protein_id:CCD71753.1
W06D4.5	12	14	0.475	0.000832577	1.98538	13	14	0.414	0.000848	1.59418	162	18778	9.5	CE16547 WBGene00006503 locus:snx-3 PhoX homologous domain, present in p47phox and p40phox. status:Partially_confirmed UniProt:Q9XW41 protein_id:CAA22253.1
Y71H2B.2	10	14	0.138	0.000395535	0.374042	7	11	0.141	0.000317	0.383566	341	38398	5.8	CE24629 WBGene00022192 status:Confirmed UniProt:Q9N4E8 protein_id:CCD72401.1
C11D2.7	14	14	0.335	0.000729067	1.16272	9	9	0.254	0.000478	0.794734	185	20770	8.9	CE31303 WBGene00015703 status:Confirmed UniProt:Q8MXH7 protein_id:CCD64247.1
Y51H4A.12	12	14	0.098	8.19924e-05	0.253141	8	9	0.091	5.37e-05	0.233105	1645	181664	8.4	CE25361 WBGene00013106 locus:set-26 status:Partially_confirmed UniProt:Q9U263 protein_id:CAB63382.3
F42A10.5	11	14	0.268	0.000495873	0.853532	6	8	0.151	0.000289	0.415794	272	29091	5.7	CE01296 WBGene00018341 status:Confirmed UniProt:Q20310 protein_id:CCD65315.1
T20G5.1	14	14	0.068	8.02364e-05	0.169499	8	8	0.048	4.67e-05	0.116863	1681	191541	6	CE00480 WBGene00011867 locus:chc-1 Clathrin heavy chain status:Partially_confirmed UniProt:P34574 protein_id:CAA83003.1
Y17G7B.7	6	14	0.15	0.000546063	0.412538	6	8	0.15	0.000318	0.412538	247	26574	6.7	CE19040 WBGene00006601 locus:tpi-1 Triosephosphate isomerase status:Confirmed UniProt:Q10657 protein_id:CAA19447.1
Y71F9AL.13a	10	14	0.25	0.000624433	0.778279	6	8	0.079	0.000364	0.199499	216	24137	9.9	CE25552 WBGene00004412 locus:rpl-1 status:Confirmed UniProt:Q9N4I4 protein_id:CCD73507.1
R144.7b	14	14	0.173	0.000119361	0.489361	7	7	0.151	6.08e-05	0.415794	1130	126166	8.8	CE44817 WBGene00020097 locus:larp-1 status:Partially_confirmed UniProt:D5MCN2 protein_id:CCD65881.1
F31C3.1	4	13	0.221	0.000613938	0.663413	5	101	0.172	0.00486084	0.485936	204	21927	9	CE17730 WBGene00000881 locus:cyn-5 cyclophillin status:Confirmed UniProt:P52013 protein_id:CAB07192.1
W07B3.2a	12	13	0.116	0.000229804	0.306171	15	16	0.117	0.000288	0.309182	545	62922	9.9	CE17290 WBGene00001561 locus:gei-4 status:Confirmed protein_id:CCD72886.1
F26G1.5	13	13	0.328	0.000623101	1.12814	11	12	0.318	0.000586	1.0797	201	22336	8.1	CE02697 WBGene00017841 status:Partially_confirmed UniProt:Q19830 protein_id:CCD65848.1
C34G6.6a	10	13	0.124	0.000117599	0.330454	10	11	0.101	0.000101	0.261828	1065	117428	5.6	CE29699 WBGene00016422 locus:noah-1 status:Partially_confirmed protein_id:CCD66686.1
M01F1.2	13	13	0.282	0.000620017	0.914256	11	11	0.223	0.000535	0.671091	202	22994	10.8	CE01030 WBGene00004428 locus:rpl-16 L13P family ribosomal protein status:Confirmed UniProt:Q27389 protein_id:CAA86515.1
F32A7.5a	13	13	0.183	0.000142646	0.524053	10	10	0.133	0.000112	0.358313	878	92238	5.1	CE09846 WBGene00009306 claustrin like status:Partially_confirmed UniProt:P91859 protein_id:CAB05498.1
K02F2.2	11	13	0.181	0.000286598	0.51705	9	10	0.114	0.000225	0.30017	437	47536	6.3	CE17154 WBGene00019322 locus:ahcy-1 S-adenosylhomocysteine hydrolase status:Confirmed UniProt:P27604 protein_id:CCD68626.1
T22D1.3a	12	13	0.122	0.000234538	0.324342	7	9	0.122	0.000165	0.324342	534	58170	7.4	CE30188 WBGene00020682 inosine monophosphate dehydrogenase status:Confirmed UniProt:Q9GZH3 protein_id:CCD62017.1
Y37E3.7	5	13	0.532	0.00112832	2.40408	3	9	0.459	0.000796	1.8774	111	11284	4.3	CE26658 WBGene00004409 locus:rla-1 status:Confirmed UniProt:P91913 protein_id:CCD73427.1
Y71D11A.2a	11	13	0.439	0.000524031	1.74789	7	9	0.238	0.00037	0.729816	239	26066	9.4	CE24602 WBGene00004891 locus:smr-1 status:Confirmed UniProt:Q95Y51 protein_id:CCD72050.1
C06A8.3	9	13	0.417	0.000829426	1.61216	8	8	0.464	0.00052	1.91072	151	15860	8.1	CE02454 WBGene00015514 17k antigen (O. volvulus) status:Confirmed UniProt:Q17698 protein_id:CCD61461.1
C27A12.10	11	13	0.252	0.000596397	0.786488	8	8	0.252	0.000374	0.786488	210	23913	9.6	CE36794 WBGene00023409 locus:mbd-2 status:Confirmed UniProt:G5ECR1 protein_id:CCD61208.1
F13C5.2	12	13	0.078	0.000334875	0.196741	8	8	0.078	0.00021	0.196741	374	40881	4.9	CE19384 WBGene00017423 bromodomain-containing protein status:Confirmed UniProt:O76561 protein_id:CCD69431.1
B0403.4	10	13	0.127	0.000284644	0.339677	6	7	0.13	0.000156	0.348963	440	47728	6.2	CE03880 WBGene00015168 locus:tag-320 protein disulfide-isomerase status:Confirmed UniProt:Q11067 protein_id:CCD61843.1
C56G2.7	13	13	0.278	0.000334875	0.896706	7	7	0.209	0.000184	0.61808	374	39773	4.9	CE30640 WBGene00016981 status:Confirmed UniProt:Q09289 protein_id:CCD66338.1
C27H6.8	7	13	0.129	0.000368363	0.34586	3	4	0.091	0.000116	0.233105	340	38464	5.8	CE18880 WBGene00007787 Yeast hypothetical protein YEY6 like status:Confirmed UniProt:O17606 protein_id:CAB02797.1
Y71H2AM.23	11	13	0.157	0.000252507	0.435489	4	4	0.101	7.92e-05	0.261828	496	54635	7.8	CE27322 WBGene00007000 locus:tufm-1 status:Confirmed UniProt:G5ECM6 protein_id:CCD73874.1
H06H21.3	11	13	0.181	0.00057983	0.51705	2	2	0.185	9.09e-05	0.531088	216	24395	4.9	CE17962 WBGene00019162 locus:eif-1.A translation initiation factor status:Confirmed UniProt:Q9TXU7 protein_id:CCD72218.1
actins	8	9	0.221	0.000230604	0.663413	12	17	0.253	0.000444	0.790606	376	41778	5.5	act-1, 2, 3, 4, 5
F40F8.10	12	12	0.344	0.000611689	1.208	21	24	0.291	0.00124672	0.95434	189	21957	10.5	CE05849 WBGene00004478 locus:rps-9 ribosomal protein S9 status:Confirmed UniProt:Q20228 protein_id:CAA93262.1
C26D10.2a	10	12	0.12	0.000272022	0.318257	12	13	0.153	0.00029	0.422329	425	48493	5.8	CE03025 WBGene00001840 locus:hel-1 translation initiation factor eIF-4A status:Confirmed UniProt:Q18212 protein_id:CAA91120.1
C44H4.3	10	12	0.128	0.000170014	0.342765	10	13	0.079	0.000188	0.199499	680	75605	5	CE08724 WBGene00006366 locus:sym-1 Drosophila chaoptin protein like status:Confirmed UniProt:G5EFP4 protein_id:CAB01865.1
Y37E3.9	9	12	0.258	0.000420397	0.81134	7	12	0.16	0.000428	0.44544	275	29988	7.6	CE26775 WBGene00004014 locus:phb-1 status:Confirmed UniProt:Q9BKU4 protein_id:CCD73430.1
E04F6.5a	11	12	0.119	0.000188596	0.315225	8	10	0.155	0.00016	0.428894	613	66172	8.4	CE01217 WBGene00017125 locus:acdh-12 Isovaleryl-CoA dehydrogenase status:Confirmed UniProt:Q19057 protein_id:CCD65900.1
F23C8.5	12	12	0.29	0.00045337	0.949845	10	10	0.29	0.000385	0.949845	255	27640	8.6	CE29774 WBGene00017734 electron transfer flavoprotein beta status:Confirmed UniProt:Q9TXI4 protein_id:CCD69889.1
Y39A1A.11	5	12	0.172	0.000390572	0.485936	4	9	0.169	0.000299	0.475707	296	31244	8.1	CE19130 WBGene00000974 locus:dhs-11 Alcohol\/other dehydrogenases, short chain type, Short chain dehydrogenase\/reductase C-terminus status:Partially_confirmed UniProt:Q9XX28 protein_id:CAA21012.1
B0205.7	11	12	0.136	0.000321137	0.367729	8	8	0.106	0.000218	0.276439	360	42257	6.9	CE17321 WBGene00002191 locus:kin-3 casein kinase status:Confirmed UniProt:P18334 protein_id:CCD61302.1
B0511.6	11	12	0.105	0.000212517	0.273503	8	8	0.086	0.000144	0.21899	544	61276	9	CE26853 WBGene00015232 helicase status:Confirmed UniProt:O61815 protein_id:CCD62102.1
R06F6.5a	9	12	0.148	0.000305845	0.406048	7	8	0.148	0.000208	0.406048	378	40432	9.3	CE01621 WBGene00003805 locus:npp-19 status:Confirmed UniProt:Q09601 protein_id:CAA86775.1
Y71G12B.14	3	12	0.286	0.00150142	0.931968	3	6	0.247	0.000765	0.766038	77	8602	9.1	CE22886 WBGene00003080 locus:lsm-6 U6 small nuclear RNA-associated Sm-like protein LSm6 status:Confirmed UniProt:Q95XN6 protein_id:CCD67971.1
ZK484.3	11	12	0.398	0.000400032	1.50035	5	6	0.18	0.000204	0.513561	289	30512	10.2	CE41970 WBGene00022749 status:Confirmed UniProt:O44895 protein_id:CCD65808.1
ZK353.6	10	12	0.114	0.000235457	0.30017	4	5	0.084	0.0001	0.213389	491	52449	6.6	CE00390 WBGene00002249 locus:lap-1 Leucine aminopeptidase status:Confirmed UniProt:P34629 protein_id:CCD73205.1
C25H3.14	7	12	0.224	0.000808456	0.674943	3	4	0.224	0.000275	0.674943	143	15610	9.1	CE32139 WBGene00016123 status:Confirmed UniProt:Q8IG45 protein_id:CCD65054.1
F49C12.11	8	12	0.453	0.00180639	1.83792	4	4	0.375	0.000614	1.37137	64	6911	10.1	CE03371 WBGene00009880 status:Confirmed UniProt:Q20588 protein_id:CAA92514.1
F57B9.9	10	12	0.232	0.000312457	0.706082	4	4	0.122	0.000106	0.324342	370	42373	8.7	CE33114 WBGene00004133 locus:abu-13 status:Partially_confirmed UniProt:Q20936 protein_id:CCD70318.1
K04G2.1	5	12	0.256	0.000462437	0.803018	1	4	0.108	0.000157	0.282331	250	27580	9.1	CE16227 WBGene00010560 locus:iftb-1 translational initiation factor 2 beta subunit status:Confirmed UniProt:Q21230 protein_id:CAB00049.1
F01G10.1	10	11	0.264	0.000171481	0.836538	14	14	0.154	0.000222	0.425608	618	66011	6.6	CE09163 WBGene00008506 locus:tkt-1 transketolase status:Confirmed UniProt:O17759 protein_id:CAB02889.1
F40F4.3	10	11	0.264	0.00066651	0.836538	9	13	0.547	0.000803	2.52371	159	18284	8.5	CE04533 WBGene00002253 locus:lbp-1 fatty acid-binding protein status:Confirmed UniProt:Q20223 protein_id:CCD70142.1
F54C9.5	10	11	0.259	0.00036169	0.815516	11	11	0.3	0.000369	0.995262	293	33386	9.8	CE02255 WBGene00004416 locus:rpl-5 60S ribosomal protein L5 status:Confirmed UniProt:P49405 protein_id:CAA90251.1
K04D7.1	9	11	0.32	0.000326077	1.0893	9	11	0.24	0.000332	0.737801	325	35830	6.9	CE06090 WBGene00010556 locus:rack-1 guanine nucleotide-binding protein status:Confirmed UniProt:Q21215 protein_id:CAA93514.1
H19M22.2b	9	11	0.021	2.38146e-05	0.0495424	8	10	0.023	2.21e-05	0.0543869	4450	497463	6.7	CE26977 WBGene00002915 locus:let-805 status:Confirmed UniProt:Q9UB28 protein_id:CCD72391.1
W08F4.6	11	11	0.213	0.00039543	0.633052	8	10	0.179	0.000366	0.51008	268	30542	8.2	CE37162 WBGene00021095 locus:mlt-8 status:Confirmed UniProt:O02106 protein_id:CCD63935.1
F54A3.5	8	11	0.495	0.00100929	2.12608	9	9	0.495	0.000842	2.12608	105	11133	8.9	CE25901 WBGene00018784 status:Confirmed UniProt:Q9N4K0 protein_id:CCD71743.1
K06A5.6	9	11	0.224	0.000252924	0.674943	8	9	0.136	0.000211	0.367729	419	45776	7.8	CE11776 WBGene00019433 locus:acdh-3 acyl-CoA dehydrogenase status:Confirmed UniProt:O44549 protein_id:CCD68115.1
T05C3.5	11	11	0.169	0.000241401	0.475707	8	8	0.109	0.000179	0.285287	439	47515	7.1	CE13229 WBGene00001037 locus:dnj-19 DNAJ-like protein status:Confirmed UniProt:O16303 protein_id:CCD65538.1
C38C3.5a	9	11	0.309	0.000642274	1.03704	5	7	0.333	0.000417	1.15278	165	18367	5.7	CE20547 WBGene00006794 locus:unc-60 actin depolymerizing factor status:Partially_confirmed UniProt:Q07750 protein_id:CCD67021.1
T24H10.1	2	11	0.071	0.000344075	0.177606	1	7	0.071	0.000223	0.177606	308	34873	8.6	CE03726 WBGene00012000 transcription factor S-II status:Partially_confirmed UniProt:P52652 protein_id:CAA90943.1
R57.1a	9	11	0.199	0.00013763	0.581248	4	5	0.099	6.38e-05	0.25603	770	85501	7.7	CE30114 WBGene00020082 trans-membrane protein status:Confirmed UniProt:P91406 protein_id:CCD73106.1
T17H7.4d	10	11	0.075	0.000102888	0.188502	4	4	0.059	3.81e-05	0.145513	1030	117797	9.7	CE35016 WBGene00003936 locus:pat-12 status:Partially_confirmed protein_id:CCD65370.1
C23G10.2	11	11	0.368	0.000619738	1.33346	3	3	0.135	0.000172	0.364583	171	18044	5.6	CE37747 WBGene00016011 status:Confirmed UniProt:Q10121 protein_id:CCD65294.1
F10E9.3	10	10	0.213	0.000266135	0.633052	10	12	0.191	0.000325	0.552387	362	38748	7.5	CE29959 WBGene00017355 status:Confirmed UniProt:P34397 protein_id:CCD69130.1
F58B3.5	9	10	0.091	0.000105061	0.233105	9	11	0.057	0.000118	0.14025	917	101714	7.8	CE06007 WBGene00003415 locus:mars-1 methionyl-tRNA synthetase status:Partially_confirmed UniProt:Q20970 protein_id:CAA97803.1
K01C8.10	9	10	0.231	0.000178409	0.702159	9	11	0.122	0.0002	0.324342	540	58391	6.6	CE02262 WBGene00000379 locus:cct-4 T-complex protein status:Confirmed UniProt:P47208 protein_id:CAA88861.1
T01C3.6	9	10	0.285	0.000669035	0.927525	11	11	0.285	0.00075	0.927525	144	16316	10.3	CE12918 WBGene00004485 locus:rps-16 40S ribosomal protein S16 status:Confirmed UniProt:Q22054 protein_id:CAB01658.1
T27C4.4a	7	10	0.084	9.42672e-05	0.213389	10	11	0.128	0.000106	0.342765	1022	113619	6.3	CE21211 WBGene00003025 locus:lin-40 status:Confirmed UniProt:O61907 protein_id:CCD74255.1
M01E10.2a	10	10	0.091	6.946e-05	0.233105	9	10	0.094	7.08e-05	0.241652	1387	152281	5.3	CE46217 WBGene00001063 locus:dpy-1 status:Partially_confirmed UniProt:G4SNP7 protein_id:CCD73001.1
D2096.8	10	10	0.307	0.000304877	1.02768	7	9	0.222	0.00028	0.667247	316	35665	4.6	CE04306 WBGene00017075 locus:nap-1 status:Confirmed UniProt:Q19007 protein_id:CCD68513.1
F46H5.3a	10	10	0.29	0.000243285	0.949845	8	9	0.169	0.000223	0.475707	396	44168	7.3	CE37112 WBGene00018519 arginine kinase status:Confirmed UniProt:Q10454 protein_id:CCD71355.1
K01G5.7	9	10	0.122	0.000214568	0.324342	8	9	0.156	0.000197	0.432188	449	50239	4.9	CE16197 WBGene00006536 locus:tbb-1 tubulin beta-chain status:Confirmed UniProt:O17921 protein_id:CAB07246.1
ZC247.1	9	10	0.036	2.19506e-05	0.0864257	9	9	0.036	2.01e-05	0.0864257	4389	496412	5.2	CE43614 WBGene00013859 status:Partially_confirmed UniProt:G5EBP5 protein_id:CAB02312.3
C03G5.1	9	10	0.076	0.000149135	0.191242	6	8	0.107	0.000122	0.279381	646	70398	6.9	CE03917 WBGene00015391 locus:sdha-1 succinate dehydrogenase flavoprotein subunit status:Confirmed UniProt:Q09508 protein_id:CCD62793.1
C28C12.7a	7	10	0.261	0.000404794	0.823896	5	8	0.185	0.00033	0.531088	238	27291	7.7	CE29486 WBGene00004995 locus:spp-10 7TM chemoreceptor, spp family status:Confirmed UniProt:Q4JFH6 protein_id:CCD64008.1
F49H12.5	10	10	0.16	0.000374868	0.44544	7	8	0.195	0.000306	0.566751	257	30205	9.2	CE20835 WBGene00018656 status:Confirmed UniProt:Q9N5S7 protein_id:CCD71580.1
T16G1.11	7	10	0.167	0.000401421	0.468926	8	8	0.167	0.000327	0.468926	240	27031	6.9	CE20081 WBGene00001233 locus:eif-3.K status:Confirmed UniProt:Q9XUP3 protein_id:CAB04732.1
T22F3.3a	9	10	0.113	0.00010923	0.297179	7	8	0.07	8.91e-05	0.174898	882	101610	5.8	CE24003 WBGene00020696 status:Confirmed UniProt:Q9N5U1 protein_id:CCD70898.1
Y111B2A.18	5	10	0.155	0.000373415	0.428894	4	8	0.116	0.000304	0.306171	258	28680	10.3	CE31089 WBGene00004700 locus:rsp-3 splicing factor status:Confirmed UniProt:Q9NEW6 protein_id:CAC35847.2
Y48A6B.3	9	10	0.436	0.000591049	1.72898	6	8	0.374	0.000482	1.36592	163	18091	6.8	CE19186 WBGene00012964 Ribosomal protein L7Ae status:Confirmed UniProt:Q9XXD4 protein_id:CAA19527.1
C05D11.11a	9	10	0.225	0.000199052	0.678804	7	7	0.12	0.000142	0.318257	484	53354	8	CE01130 WBGene00003214 locus:mel-32 status:Confirmed UniProt:P50432 protein_id:CCD63201.1
C07A12.4a	10	10	0.168	0.000195418	0.472312	7	7	0.15	0.000139	0.412538	493	55152	4.8	CE03972 WBGene00003963 locus:pdi-2 protein disulfide isomerase status:Confirmed UniProt:Q17770 protein_id:CCD63277.1
Y95D11A.1	8	10	0.306	0.000669035	1.02302	6	7	0.306	0.000477	1.02302	144	16658	9.8	CE23166 WBGene00013605 status:Confirmed UniProt:Q9U1P7 protein_id:CAB60435.1
C17H12.13a	10	10	0.123	0.000338039	0.327394	6	6	0.123	0.000207	0.327394	285	32276	7.9	CE37201 WBGene00015938 status:Confirmed UniProt:G5EDH7 protein_id:CCD65005.1
F37B12.2	10	10	0.093	0.00014731	0.238797	5	6	0.058	9.01e-05	0.142878	654	74369	6.7	CE32886 WBGene00001527 locus:gcs-1 glutamate-cysteine ligase status:Confirmed UniProt:Q20117 protein_id:CAA90955.2
K02E10.4a	9	10	0.212	0.000198233	0.629296	3	6	0.074	0.000121	0.185769	486	54176	8.5	CE30083 WBGene00019318 status:Partially_confirmed protein_id:CCD72277.1
T25F10.6	9	10	0.318	0.000237293	1.0797	6	6	0.145	0.000145	0.396368	406	44368	5.4	CE07537 WBGene00020808 calponin-like protein status:Confirmed UniProt:Q23050 protein_id:CCD74240.1
W08E3.2	8	10	0.185	0.000164968	0.531088	6	6	0.221	0.000101	0.663413	584	64000	8.8	CE26028 WBGene00012343 status:Confirmed UniProt:G5EDE4 protein_id:CAB07130.2
F25H2.11	9	10	0.376	0.000532271	1.37684	4	5	0.227	0.000271	0.686553	181	20542	4.9	CE09656 WBGene00009122 locus:tct-1 TCTP protein status:Confirmed UniProt:Q93573 protein_id:CAB02099.1
F28H1.3	9	10	0.067	9.95259e-05	0.16681	5	5	0.051	5.07e-05	0.124605	968	106782	5.8	CE09768 WBGene00000197 locus:aars-2 aminoacyl-tRNA synthetase status:Confirmed UniProt:O01541 protein_id:CCD70212.1
F46F11.5	8	10	0.413	0.000764611	1.58821	4	5	0.286	0.00039	0.931968	126	14486	9.6	CE10604 WBGene00006919 locus:vha-10 vacuolar ATPase G subunit status:Confirmed UniProt:P91303 protein_id:CCD71327.1
K08F4.9	8	10	0.306	0.000377808	1.02302	4	5	0.169	0.000193	0.475707	255	26598	7.1	CE06157 WBGene00000975 locus:dhs-12 alcohol dehydrogenase status:Confirmed UniProt:G5EG13 protein_id:CAA93091.1
R12E2.13	8	10	0.374	0.000467675	1.36592	5	5	0.199	0.000238	0.581248	206	22786	6.7	CE18145 WBGene00020038 status:Confirmed UniProt:O61793 protein_id:CCD65180.1
C15H11.7	10	10	0.264	0.00039163	0.836538	3	3	0.15	0.00012	0.412538	246	27049	8.1	CE08184 WBGene00003922 locus:pas-1 proteasome component (A-type) status:Confirmed UniProt:O17586 protein_id:CAB02738.1
R03H10.2	3	10	0.031	0.000252202	0.0739894	1	3	0.031	7.71e-05	0.0739894	382	42617	8.9	CE25965 WBGene00019855 status:Confirmed UniProt:Q9GYM4 protein_id:CCD70300.1
C33H5.12a	8	9	0.235	0.000484396	0.717908	5	16	0.235	0.000878	0.717908	179	20481	11.7	CE04155 WBGene00004703 locus:rsp-6 RNA binding protein status:Confirmed UniProt:Q18409 protein_id:CCD66574.1
R11A5.4a	6	9	0.136	0.000132579	0.367729	8	16	0.209	0.00024	0.61808	654	73432	6.2	CE12728 WBGene00011232 phosphoenolpyruvate carboxykinase status:Confirmed UniProt:O02286 protein_id:CAB05600.1
B0393.1	8	9	0.225	0.000314156	0.678804	11	13	0.399	0.000462	1.50611	276	30703	5.7	CE00854 WBGene00004469 locus:rps-0 40S ribosomal protein status:Confirmed UniProt:P46769 protein_id:CAA86061.1
H20J04.8	9	9	0.368	0.000342715	1.33346	13	13	0.336	0.000504	1.1677	253	28865	7.9	CE20974 WBGene00003390 locus:mog-2 status:Confirmed UniProt:Q9BLB6 protein_id:CCD61684.1
Y69A2AR.28	6	9	0.426	0.000802842	1.66686	7	13	0.278	0.00118179	0.896706	108	11817	6.9	CE26562 WBGene00022099 status:Confirmed UniProt:Q95XH0 protein_id:CCD74130.1
F58E10.3a	9	9	0.125	0.000154558	0.333522	11	12	0.182	0.00021	0.520548	561	60431	9.2	CE18785 WBGene00010260 ATP-dependent helicase (DEAD box) status:Confirmed UniProt:Q9XUW5 protein_id:CAB04518.1
H23N18.5	8	9	0.407	0.000802842	1.5527	11	11	0.407	0.001	1.5527	108	11666	8.4	CE40083 WBGene00019236 status:Confirmed UniProt:Q9TXZ7 protein_id:CCD62610.1
H24K24.3a	9	9	0.172	0.000225799	0.485936	9	10	0.172	0.000256	0.485936	384	41292	6.4	CE23822 WBGene00019240 alcohol dehydrogenase status:Confirmed UniProt:Q17335 protein_id:CCD72435.1
T12F5.5a	8	9	0.159	0.000114088	0.442115	7	10	0.121	0.000129	0.321296	760	84359	8.4	CE34368 WBGene00004147 locus:larp-5 status:Partially_confirmed UniProt:O44760 protein_id:CCD69786.1
Y5F2A.1	7	9	0.295	0.000656871	0.972423	9	10	0.295	0.000744	0.972423	132	14693	5.3	CE19022 WBGene00012382 locus:ttr-16 Transthyretin-like family status:Confirmed UniProt:P55955 protein_id:CAA21645.1
ZK652.3	6	9	0.532	0.000922414	2.40408	7	10	0.532	0.00104446	2.40408	94	9791	9.6	CE00449 WBGene00044324 locus:tag-277 status:Confirmed UniProt:P34661 protein_id:CCD62548.1
F56F11.4a	8	9	0.139	0.000210966	0.377209	8	9	0.139	0.000215	0.377209	411	45690	8.6	CE28467 WBGene00018991 26S protease regulatory subunit status:Partially_confirmed UniProt:Q9TZ65 protein_id:CCD72012.1
ZK418.9a	8	9	0.12	0.000155668	0.318257	9	9	0.181	0.000159	0.51705	557	59315	6.7	CE28190 WBGene00022738 possible RNA binding protein status:Confirmed UniProt:Q23487 protein_id:CCD61629.1
C14B9.4a	9	9	0.145	0.000133807	0.396368	7	8	0.13	0.000121	0.348963	648	73510	9.1	CE26649 WBGene00004042 locus:plk-1 Protein kinase status:Confirmed UniProt:P34331 protein_id:CCD64438.1
F29B9.6	8	9	0.319	0.000522331	1.08449	7	8	0.265	0.000473	0.840772	166	19115	8.1	CE09784 WBGene00006706 locus:ubc-9 ubiquitin-conjugating enzyme status:Confirmed UniProt:Q95017 protein_id:CCD70229.1
T04A8.10	8	9	0.393	0.000370542	1.47172	8	8	0.393	0.000336	1.47172	234	27015	5	CE01065 WBGene00011411 locus:sel-13 non-histone chromosomal protein HMG-1 status:Confirmed UniProt:Q22139 protein_id:CAA84729.1
W08E3.3a	9	9	0.322	0.000219511	1.09894	7	8	0.311	0.000199	1.04644	395	44351	6.9	CE14708 WBGene00012344 locus:tag-210 GTP-binding protein like status:Confirmed UniProt:P91917 protein_id:CAB07131.1
Y57A10A.23	9	9	0.328	0.000466166	1.12814	8	8	0.274	0.000422	0.879317	186	21468	8.5	CE22626 WBGene00013263 status:Confirmed UniProt:Q9NA78 protein_id:CAB55026.1
C25A8.4	9	9	0.055	8.12624e-05	0.135011	7	7	0.058	6.44e-05	0.142878	1067	120199	7.9	CE32592 WBGene00016084 status:Confirmed UniProt:Q18143 protein_id:CCD63429.1
F02A9.4a	9	9	0.031	0.00014261	0.0739894	6	7	0.031	0.000113	0.0739894	608	66524	8.3	CE00136 WBGene00008514 Propionyl-CoA carboxylase status:Confirmed UniProt:P34385 protein_id:CAA79618.1
C46F11.2a	9	9	0.26	0.000183313	0.819701	5	6	0.118	0.000125	0.3122	473	51467	7.1	CE17558 WBGene00008117 locus:gsr-1 pyridine nucleotide-disulphide oxidoreductases class-I status:Confirmed UniProt:Q93379 protein_id:CAB03763.1
Y41E3.11a	7	9	0.073	5.20138e-05	0.183042	4	6	0.049	3.53e-05	0.119438	1667	183932	5.4	CE43453 WBGene00012769 status:Partially_confirmed UniProt:B9WRU1 protein_id:CAX32487.1
Y63D3A.5	8	9	0.043	0.000178409	0.104079	5	6	0.101	0.000121	0.261828	486	49739	5.6	CE20336 WBGene00006565 locus:tfg-1 status:Confirmed UniProt:Q9U1W1 protein_id:CAB63398.1
C18E9.6	8	9	0.289	0.000288063	0.94536	5	5	0.289	0.000163	0.94536	301	32386	7.6	CE05298 WBGene00007686 locus:tomm-40 status:Confirmed UniProt:Q18090 protein_id:CAA93850.1
F10B5.1	4	9	0.15	0.000405173	0.412538	5	5	0.206	0.000229	0.606941	214	24749	10.3	CE01543 WBGene00004421 locus:rpl-10 ribosomal protein L10 (QM protein) status:Confirmed UniProt:Q09533 protein_id:CAA88308.1
F26B1.3	6	9	0.089	0.00016329	0.227439	4	5	0.077	9.24e-05	0.193988	531	59176	5.1	CE09675 WBGene00002073 locus:ima-2 importin alpha, nuclear transport factor status:Confirmed UniProt:P91276 protein_id:CCD64196.1
F53F10.5	7	9	0.065	0.00010771	0.161449	5	5	0.046	6.1e-05	0.111732	805	77272	7.6	CE10988 WBGene00003797 locus:npp-11 status:Partially_confirmed UniProt:O01576 protein_id:CCD66423.1
F59B8.2	8	9	0.117	0.000210454	0.309182	5	5	0.085	0.000119	0.216186	412	45959	6.5	CE03436 WBGene00010317 locus:idh-1 isocitrate dehydrogenase status:Confirmed UniProt:Q21032 protein_id:CAA92778.1
JC8.14	9	9	0.164	0.000619335	0.458814	5	5	0.164	0.000351	0.458814	140	15553	7.2	CE39742 WBGene00044737 locus:ttr-45 status:Partially_confirmed UniProt:Q2EEM8 protein_id:CAJ76932.1
Y47G6A.22	9	9	0.28	0.000341366	0.905461	4	5	0.24	0.000193	0.737801	254	26860	7.8	CE24368 WBGene00021647 status:Confirmed UniProt:Q8MXS8 protein_id:CCD72568.1
R11E3.8	6	9	0.069	0.000117648	0.172195	4	4	0.069	5.33e-05	0.172195	737	82393	5.9	CE29985 WBGene00001058 locus:dpf-5 status:Confirmed UniProt:Q9TYX1 protein_id:CCD72244.1
Y32H12A.4	8	9	0.254	0.000449259	0.794734	4	4	0.254	0.000203	0.794734	193	21149	5.2	CE28515 WBGene00021312 status:Confirmed UniProt:Q9N537 protein_id:CCD73962.1
ZK381.4a	8	9	0.137	0.000118777	0.370882	4	4	0.023	5.38e-05	0.0543869	730	78454	5	CE25689 WBGene00003992 locus:pgl-1 status:Confirmed UniProt:Q9TZQ3 protein_id:CCD62010.1
F25H2.4	6	9	0.372	0.000442382	1.35505	3	3	0.372	0.00015	1.35505	196	21730	7	CE09649 WBGene00009118 status:Confirmed UniProt:Q93568 protein_id:CAB02093.1
C44E4.4	6	9	0.255	0.000218957	0.798871	2	2	0.071	4.96e-05	0.177606	396	43631	7.1	CE08718 WBGene00016653 RNA-binding protein status:Confirmed UniProt:O01806 protein_id:CCD67305.1
F18E2.2	9	9	0.145	0.0001394	0.396368	2	2	0.043	3.16e-05	0.104079	622	69176	6.3	CE05663 WBGene00006512 locus:abcf-1 ABC transpoter status:Confirmed UniProt:Q19554 protein_id:CAA99835.1
F52D10.3	4	9	0.254	0.000349625	0.794734	2	2	0.125	7.92e-05	0.333522	248	28067	4.9	CE03389 WBGene00001502 locus:ftt-2 14-3-3 protein status:Confirmed UniProt:Q20655 protein_id:CAA91474.1
C09H10.2	7	8	0.238	0.000734027	0.729816	15	17	0.343	0.00158957	1.20293	105	12367	10.8	CE02131 WBGene00004454 locus:rpl-41 60S ribosomal protein status:Confirmed UniProt:P48166 protein_id:CAA90434.1
ZK892.1	7	8	0.266	0.000259504	0.845015	9	13	0.36	0.00043	1.29087	297	33641	7.7	CE24743 WBGene00002266 locus:lec-3 galactoside-binding lectin status:Confirmed UniProt:Q09581 protein_id:CAA88570.2
B0035.4	7	8	0.381	0.000611689	1.40436	9	12	0.381	0.000935	1.40436	126	14032	4.7	CE05162 WBGene00007107 locus:pfd-4 paramyosin like status:Confirmed UniProt:Q17435 protein_id:CAA97410.1
Y54G9A.6	4	8	0.087	0.000224702	0.2218	9	11	0.149	0.000315	0.409289	343	38127	7.9	CE19233 WBGene00013209 locus:bub-3 WD domain, G-beta repeat (2 domains) status:Confirmed UniProt:Q9XWH0 protein_id:CAA21698.1
F26E4.8a	6	8	0.256	0.000171654	0.803018	5	10	0.2	0.000219	0.584893	449	50009	5.1	CE09692 WBGene00006528 locus:tba-1 TBA-2 tubulin alpha-2 chain status:Confirmed UniProt:O18688 protein_id:CAB03001.1
T22D1.9	8	8	0.094	7.85656e-05	0.241652	9	10	0.097	0.0001	0.250259	981	107381	6.3	CE17253 WBGene00004458 locus:rpn-1 status:Confirmed UniProt:Q9GZH5 protein_id:CCD62025.1
Y54F10AM.6	6	8	0.22	0.000303436	0.659587	8	10	0.24	0.000387	0.737801	254	28912	8.9	CE26176 WBGene00021850 status:Confirmed UniProt:Q9BL06 protein_id:CCD73826.1
C01G8.5a	7	8	0.053	0.000136897	0.129796	7	9	0.069	0.000157	0.172195	563	66001	7	CE07805 WBGene00001333 locus:erm-1 membrane protein status:Confirmed UniProt:G5EES2 protein_id:CCD62462.1
C47B2.3	6	8	0.257	0.000172038	0.807174	5	9	0.201	0.000197	0.588547	448	49913	5.1	CE17563 WBGene00006529 locus:tba-2 Tubulin status:Confirmed UniProt:P34690 protein_id:CAB16856.1
T02H6.11	8	8	0.346	0.000592868	1.2182	8	9	0.269	0.00068	0.857804	130	15120	8.4	CE21147 WBGene00020181 ubiquinol-cytochrome c reductase complex subunit status:Confirmed UniProt:Q9N5E4 protein_id:CCD73582.1
T26A5.5a	6	8	0.104	7.1629e-05	0.270574	7	9	0.116	8.21e-05	0.306171	1076	123434	5.8	CE32733 WBGene00020821 status:Confirmed UniProt:Q95Q98 protein_id:CCD63210.1
C43C3.3	8	8	0.121	0.000172809	0.321296	6	8	0.121	0.000176	0.321296	446	49954	8.3	CE23591 WBGene00001123 locus:dyf-7 status:Partially_confirmed UniProt:Q09276 protein_id:CAA87330.2
F20B6.2	8	8	0.22	0.000156971	0.659587	7	8	0.196	0.00016	0.570363	491	54751	5.5	CE04424 WBGene00006921 locus:vha-12 vacuolar ATP synthase (strong) status:Confirmed UniProt:Q19626 protein_id:CCD69755.1
H34C03.2	4	8	0.047	8.56365e-05	0.114295	8	8	0.078	8.73e-05	0.196741	900	102646	5.8	CE19500 WBGene00019259 ubiquitin carboxy-terminal hydrolase status:Partially_confirmed UniProt:Q9TYY8 protein_id:CCD65007.1
Y34D9A.10	6	8	0.151	0.000179239	0.415794	7	8	0.158	0.000183	0.438799	430	48104	6.8	CE39043 WBGene00021334 locus:vps-4 status:Confirmed UniProt:Q9BL83 protein_id:CCD68056.1
Y54F10BM.2	7	8	0.089	7.17624e-05	0.227439	8	8	0.103	7.31e-05	0.267652	1074	120418	5.7	CE42600 WBGene00021857 locus:iffb-1 status:Confirmed UniProt:G5EGT7 protein_id:CCD73849.1
C32D5.9	8	8	0.244	0.000626608	0.75388	6	7	0.252	0.000559	0.786488	123	14764	8.3	CE01849 WBGene00002980 locus:lgg-1 status:Confirmed UniProt:Q09490 protein_id:CCD66037.1
F02E9.1	8	8	0.325	0.000500473	1.11349	6	7	0.331	0.000446	1.14289	154	17422	8.3	CE09183 WBGene00008528 status:Confirmed UniProt:O01314 protein_id:CAB04047.1
F21D5.1	6	8	0.102	0.000140132	0.264736	5	7	0.102	0.000125	0.264736	550	61078	5.5	CE03244 WBGene00009006 phosphoacetylglucosamine mutase status:Confirmed UniProt:Q19680 protein_id:CAA91032.1
F32B6.2	7	8	0.127	0.000114863	0.339677	6	7	0.107	0.000102	0.279381	671	73754	6.5	CE35517 WBGene00009319 carbomoyl-phosphate carboxylase status:Partially_confirmed UniProt:O45430 protein_id:CAB03038.2
F43G9.1	7	8	0.117	0.000215287	0.309182	5	7	0.056	0.000192	0.137627	358	38466	7.4	CE34018 WBGene00009664 locus:idha-1 isocitrate dehydrogenase status:Confirmed UniProt:Q93714 protein_id:CAB02111.2
K12D12.1	7	8	0.014	5.07058e-05	0.0327615	7	7	0.03	4.52e-05	0.0715193	1520	172333	8.5	CE06184 WBGene00010785 locus:top-2 DNA topoisomerase II status:Partially_confirmed UniProt:Q23670 protein_id:CAA88867.1
T03F1.3	8	8	0.211	0.000184827	0.625549	6	7	0.141	0.000165	0.383566	417	44113	7	CE13100 WBGene00020185 locus:pgk-1 phosphoglycerate kinase status:Confirmed UniProt:P91427 protein_id:CCD67788.1
C49F8.3	5	8	0.188	0.000437914	0.541701	5	6	0.188	0.000335	0.541701	176	19823	8.2	CE05458 WBGene00008215 status:Confirmed UniProt:Q18709 protein_id:CAA94123.1
T02G5.7	7	8	0.282	0.000197623	0.914256	4	6	0.146	0.000151	0.399587	390	40728	5.4	CE04859 WBGene00020166 acetoacetyl CoA thiolase status:Confirmed UniProt:Q22101 protein_id:CCD69178.1
T03D8.2	8	8	0.242	0.00049091	0.745822	4	6	0.242	0.000375	0.745822	157	17370	11.1	CE18920 WBGene00011391 locus:mrps-12 Ribosomal protein S12 status:Confirmed UniProt:Q9XTY5 protein_id:CAB07406.1
W03F9.10	8	8	0.063	0.000128028	0.156112	6	6	0.078	9.79e-05	0.196741	602	68357	5.4	CE14540 WBGene00021004 status:Confirmed UniProt:O16997 protein_id:CCD74282.1
Y56A3A.17a	7	8	0.186	0.000150533	0.534617	5	6	0.146	0.000115	0.399587	512	54028	9.2	CE22584 WBGene00003802 locus:npp-16 status:Partially_confirmed UniProt:Q9U240 protein_id:CAB60499.1
C31C9.2	7	8	0.295	0.000239357	0.972423	5	5	0.118	0.000152	0.3122	322	34691	6.8	CE08497 WBGene00007836 D-3-Phosphoglycerate dehydrogenase status:Confirmed UniProt:O17626 protein_id:CAB05694.1
F09F7.2a	7	8	0.373	0.000503744	1.36048	4	5	0.373	0.000321	1.36048	153	17144	4.7	CE01236 WBGene00003371 locus:mlc-3 status:Confirmed UniProt:P53014 protein_id:CCD68381.1
F32D1.5	7	8	0.179	0.000215287	0.51008	5	5	0.126	0.000137	0.336596	358	38806	7.6	CE09869 WBGene00017984 GMP reductase status:Confirmed UniProt:O16294 protein_id:CCD68485.1
F41E6.9	5	8	0.143	0.000355174	0.389953	4	5	0.078	0.000226	0.196741	217	24646	4.8	CE10260 WBGene00018290 status:Confirmed UniProt:O16458 protein_id:CCD64086.1
F56E10.4	5	8	0.41	0.000928588	1.5704	5	5	0.325	0.000591	1.11349	83	9347	9.2	CE19904 WBGene00004496 locus:rps-27 ribosomal protein status:Confirmed UniProt:Q9TXP0 protein_id:CCD71974.1
LLC1.3a	7	8	0.166	0.000155703	0.465548	5	5	0.125	9.92e-05	0.333522	495	52633	7.7	CE31971 WBGene00010794 locus:dld-1 dihydrolipoamide dehydrogenase status:Confirmed UniProt:O17953 protein_id:CAB05249.2
M04F3.1	8	8	0.094	0.000267614	0.241652	3	5	0.094	0.00017	0.241652	288	32044	4.9	CE12414 WBGene00019767 locus:rpa-2 status:Confirmed UniProt:Q95Y97 protein_id:CCD64225.1
R12H7.2	8	8	0.059	0.000173587	0.145513	5	5	0.171	0.000111	0.482518	444	49277	6.5	CE03567 WBGene00000217 locus:asp-4 aspartyl protease status:Confirmed UniProt:Q21966 protein_id:CAA90633.1
T22A3.8	6	8	0.02	2.48462e-05	0.0471286	3	5	0.015	1.58e-05	0.0351422	3102	343793	5.7	CE31067 WBGene00002248 locus:lam-3 laminin B status:Confirmed UniProt:G5ECE3 protein_id:CAB03385.3
Y37D8A.2	8	8	0.135	0.000134979	0.364583	5	5	0.061	8.6e-05	0.1508	571	65439	7	CE20207 WBGene00012544 status:Confirmed UniProt:Q9XWV2 protein_id:CAA21539.1
Y39B6A.33	7	8	0.146	0.000175965	0.399587	5	5	0.123	0.000112	0.327394	438	49746	9.7	CE21690 WBGene00012692 status:Confirmed UniProt:Q9NEU5 protein_id:CAC51048.1
C18A3.5a	8	8	0.11	0.000188904	0.288249	4	4	0.042	9.63e-05	0.101539	408	45187	6.6	CE27708 WBGene00015943 locus:tiar-1 RNA binding protein status:Confirmed UniProt:Q95QV8 protein_id:CCD65015.1
C28H8.12	5	8	0.127	0.000232848	0.339677	4	4	0.127	0.000119	0.339677	331	37155	5.2	CE01823 WBGene00001018 locus:dnc-2 status:Confirmed UniProt:Q09248 protein_id:CCD65975.1
C54G4.8	8	8	0.186	0.000270431	0.534617	3	4	0.228	0.000138	0.690441	285	30967	8.6	CE05514 WBGene00000869 locus:cyc-1 cytochrome C1, heme protein status:Confirmed UniProt:Q18853 protein_id:CAA99820.1
F30H5.3	7	8	0.083	4.82006e-05	0.210598	3	4	0.044	2.46e-05	0.106624	1599	171659	5.2	CE01927 WBGene00017937 Serine protease inhibitor status:Partially_confirmed UniProt:Q09983 protein_id:CCD69155.1
Y37D8A.9a	6	8	0.185	0.000230068	0.531088	3	4	0.146	0.000117	0.399587	335	38287	7.1	CE20213 WBGene00003406 locus:mrg-1 status:Confirmed UniProt:Q9XWW2 protein_id:CAA21528.1
C09G12.8b	4	8	0.147	0.000403523	0.402814	3	3	0.246	0.000154	0.761976	191	21455	8.2	CE16833 WBGene00000424 locus:ced-10 RAS-related protein status:Confirmed UniProt:Q03206 protein_id:CCD64025.1
C25A1.6	4	8	0.375	0.00120426	1.37137	3	3	0.375	0.00046	1.37137	64	7532	10.2	CE27803 WBGene00007708 locus:nola-3 status:Confirmed UniProt:Q9XVR8 protein_id:CAB02768.2
C36B1.4	6	8	0.091	0.000304636	0.233105	3	3	0.091	0.000116	0.233105	253	28239	6.3	CE05371 WBGene00003925 locus:pas-4 proteasome A-type submit status:Confirmed UniProt:Q95005 protein_id:CAB02269.1
T09B9.4	5	8	0.059	0.000145971	0.145513	3	3	0.059	5.58e-05	0.145513	528	59684	7	CE01652 WBGene00011645 status:Partially_confirmed UniProt:Q09350 protein_id:CAA87341.1
Y113G7B.17	7	8	0.049	0.000221474	0.119438	3	3	0.083	8.46e-05	0.210598	348	39771	5.7	CE23297 WBGene00013766 locus:prmt-1 status:Confirmed UniProt:Q9U2X0 protein_id:CAB54335.1
Y73B6BL.27	5	8	0.153	0.000588342	0.422329	2	3	0.153	0.000225	0.422329	131	15083	9.2	CE29925 WBGene00022248 status:Confirmed UniProt:Q9GUE9 protein_id:CCD74173.1
C08B6.4a	7	8	0.206	0.000172422	0.606941	2	2	0.163	4.39e-05	0.455459	447	49583	4.9	CE05241 WBGene00007425 chitinase status:Partially_confirmed UniProt:Q17816 protein_id:CAA96587.1
C16A3.10a	8	8	0.078	0.000182637	0.196741	2	2	0.036	4.65e-05	0.0864257	422	46454	8.5	CE04010 WBGene00015814 ornithine aminotransferse precursor status:Confirmed UniProt:Q18040 protein_id:CCD63230.1
C56C10.3	6	8	0.312	0.000348746	1.05116	2	2	0.145	8.89e-05	0.396368	221	24685	4.8	CE02568 WBGene00016961 locus:vps-32.1 status:Confirmed UniProt:Q18886 protein_id:CCD68173.1
K08C7.3a	8	8	0.038	2.0808e-05	0.0914403	2	2	0.009	5.3e-06	0.0209395	3704	407849	5.3	CE25049 WBGene00001328 locus:epi-1 laminin status:Confirmed UniProt:G5EEV6 protein_id:CAB61016.1
R151.9	7	8	0.303	0.000507058	1.00909	2	2	0.125	0.000129	0.333522	152	17152	6.3	CE00827 WBGene00020112 locus:pfd-5 status:Confirmed UniProt:Q21993 protein_id:CCD70764.1
T20H4.3a	6	8	0.105	0.000132655	0.273503	2	2	0.059	3.38e-05	0.145513	581	65819	7.6	CE00748 WBGene00004189 locus:pars-1 Prolyl-tRNA synthetase region status:Confirmed UniProt:Q22620 protein_id:CCD73349.1
T21E12.4	8	8	0.021	1.68723e-05	0.0495424	2	2	0.01	4.3e-06	0.023293	4568	521584	6.3	CE23997 WBGene00000962 locus:dhc-1 dynein heavy chain status:Partially_confirmed UniProt:Q19020 protein_id:CCD64267.1
R10E4.2a	7	8	0.104	0.00021589	0.270574	1	1	0.053	2.75e-05	0.129796	357	39308	8.5	CE18908 WBGene00006331 locus:sup-26 RNA or single stranded DNA binding protein status:Confirmed UniProt:Q7JMB8 protein_id:CAA90772.1
K01G5.5	7	7	0.191	0.000151548	0.552387	12	14	0.196	0.000309	0.570363	445	50211	8.6	CE16195 WBGene00010478 centromere\/microtubule binding protein status:Confirmed UniProt:O17919 protein_id:CAB07244.1
Y102A5A.1	7	7	0.091	5.29346e-05	0.233105	11	14	0.055	0.000108	0.135011	1274	141726	5.7	CE20378 WBGene00013606 locus:cand-1 status:Partially_confirmed UniProt:G5ED41 protein_id:CAA19440.1
D2030.5	7	7	0.284	0.000416288	0.923092	9	11	0.352	0.000667	1.24905	162	17556	8.7	CE09082 WBGene00008415 locus:mce-1 B.subtilis YQJC protein like status:Confirmed UniProt:G5EEG4 protein_id:CAA98118.1
K07A1.12	7	7	0.139	0.000161724	0.377209	10	10	0.261	0.000235	0.823896	417	47166	5	CE16234 WBGene00003036 locus:lin-53 chromatin assembly factor 1 P55 subunit like status:Confirmed UniProt:P90916 protein_id:CAB03178.1
K07E12.1a	5	7	0.008	5.14799e-06	0.0185914	8	10	0.012	7.49e-06	0.0280163	13100	1373327	4.3	CE32905 WBGene00000998 locus:dig-1 CAM status:Confirmed UniProt:Q09165 protein_id:CCD72779.1
W02B12.3a	6	7	0.16	0.00021615	0.44544	8	9	0.131	0.000283	0.352073	312	35042	11.3	CE03763 WBGene00004698 locus:rsp-1 pre-mRNA splicing factor like protein status:Confirmed UniProt:Q23121 protein_id:CAA91395.1
DY3.2	6	7	0.087	0.00011915	0.2218	8	8	0.148	0.000139	0.406048	566	64084	5.6	CE15746 WBGene00003052 locus:lmn-1 Intermediate filament proteins (2 domains) status:Confirmed UniProt:Q21443 protein_id:CAB09411.1
R05F9.6	7	7	0.157	0.00011873	0.435489	8	8	0.188	0.000138	0.541701	568	61754	6.5	CE04809 WBGene00019890 phosphoglucomutase status:Confirmed UniProt:Q21742 protein_id:CCD69274.1
Y71F9AL.17	7	7	0.075	5.47392e-05	0.188502	7	8	0.091	6.38e-05	0.233105	1232	137706	6.7	CE29136 WBGene00022119 coatomer, alpha chain status:Confirmed UniProt:Q9N4H7 protein_id:CCD73511.1
F36A2.7	5	7	0.096	0.000403825	0.247383	4	7	0.096	0.000412	0.247383	167	19539	9.6	CE09946 WBGene00009454 status:Confirmed UniProt:P90860 protein_id:CAB03069.1
F54E7.2	5	7	0.386	0.000481705	1.4322	5	7	0.236	0.000491	0.721869	140	15069	6.6	CE26896 WBGene00004481 locus:rps-12 status:Confirmed UniProt:P49196 protein_id:CCD61763.1
K08D12.3a	7	7	0.278	0.000446614	0.896706	5	7	0.219	0.000455	0.65577	151	15558	8.1	CE21045 WBGene00019537 status:Confirmed UniProt:Q966I7 protein_id:CCD72801.1
R04F11.3	5	7	0.169	0.000175166	0.475707	5	7	0.151	0.000179	0.415794	385	43461	9	CE29598 WBGene00011016 status:Confirmed UniProt:Q21730 protein_id:CAA98958.4
Y51A2D.9a	5	7	0.319	0.000478289	1.08449	5	7	0.298	0.000487	0.986095	141	15299	9.2	CE19205 WBGene00013077 locus:ttr-24 Transthyretin-like family status:Confirmed UniProt:Q9XXR4 protein_id:CAA16399.1
ZK1248.16	5	7	0.108	0.000214773	0.282331	5	7	0.146	0.000219	0.399587	314	35437	8	CE29634 WBGene00002268 locus:lec-5 status:Confirmed UniProt:G5EFI4 protein_id:CCD72513.1
C25H3.3	6	7	0.203	0.000455667	0.595879	4	6	0.203	0.000398	0.595879	148	16011	9.2	CE32140 WBGene00016112 status:Confirmed UniProt:Q18187 protein_id:CCD65053.1
C39D10.7	7	7	0.087	5.69103e-05	0.2218	6	6	0.078	4.97e-05	0.196741	1185	130494	6	CE29712 WBGene00016534 similar to C. elegans proteins B0280.5, R02F2.4 and C07G2.1 status:Partially_confirmed UniProt:Q18529 protein_id:CCD63857.1
T05E11.1	6	7	0.371	0.000321137	1.34963	5	6	0.486	0.000281	2.06196	210	23155	9.8	CE06360 WBGene00004474 locus:rps-5 40S ribosomal protein S5 status:Confirmed UniProt:P49041 protein_id:CAA92971.1
W01G7.5	6	7	0.086	0.000134877	0.21899	5	6	0.084	0.000118	0.213389	500	55158	9.6	CE20129 WBGene00002275 locus:lem-2 status:Confirmed UniProt:Q9XTB5 protein_id:CAB03457.1
Y57G11C.15	7	7	0.08	0.000142577	0.202264	5	6	0.038	0.000125	0.0914403	473	52240	8.2	CE14954 WBGene00013311 protein transport protein SEC61 alpha subunit status:Confirmed UniProt:O18239 protein_id:CAB16516.1
Y59A8A.3	7	7	0.167	9.97614e-05	0.468926	6	6	0.124	8.71e-05	0.330454	676	75892	6.9	CE26201 WBGene00013340 status:Confirmed UniProt:Q9GRZ9 protein_id:CAC14400.1
ZK1128.5	6	7	0.099	0.000151208	0.25603	5	6	0.123	0.000132	0.327394	446	51690	9	CE01687 WBGene00044072 locus:swsn-2.1 D15Kz1 protein homolog status:Confirmed UniProt:Q09646 protein_id:CAA87424.1
F42C5.10	6	7	0.081	5.21972e-05	0.205036	5	5	0.038	3.8e-05	0.0914403	1292	148453	6.3	CE28393 WBGene00018350 locus:ttm-4 status:Confirmed UniProt:Q20330 protein_id:CCD63351.1
F42E11.4	6	7	0.236	0.000269755	0.721869	4	5	0.132	0.000196	0.355189	250	28892	6	CE03311 WBGene00006584 locus:tni-1 troponin I status:Confirmed UniProt:Q20334 protein_id:CAA91466.1
Y116A8C.32	7	7	0.136	9.64789e-05	0.367729	4	5	0.11	7.02e-05	0.288249	699	75251	9.7	CE28108 WBGene00013808 locus:sfa-1 status:Confirmed UniProt:G5EF97 protein_id:CAB55136.2
Y54E10A.7	6	7	0.268	0.000347622	0.853532	3	5	0.258	0.000253	0.81134	194	22733	9.6	CE38572 WBGene00021829 locus:mrpl-17 status:Confirmed UniProt:Q9N3F3 protein_id:CCD72825.1
Y54F10AM.5	6	7	0.361	0.000368518	1.29615	5	5	0.24	0.000268	0.737801	183	20965	7	CE34127 WBGene00021849 status:Confirmed UniProt:Q9BL03 protein_id:CCD73825.1
Y57G11A.1a	7	7	0.117	0.000112774	0.309182	5	5	0.055	8.21e-05	0.135011	598	67280	5.2	CE14908 WBGene00013289 locus:tag-273 LIM domain containing proteins status:Confirmed UniProt:O18221 protein_id:CAB16496.4
ZK1236.5	6	7	0.243	0.000455667	0.749847	5	5	0.162	0.000332	0.452112	148	17275	10.2	CE38925 WBGene00022864 status:Confirmed UniProt:P34621 protein_id:CCD66165.1
B0024.10	4	7	0.054	0.000117694	0.1324	3	4	0.054	6.85e-05	0.1324	573	64760	7	CE43076 WBGene00007100 status:Confirmed UniProt:Q17425 protein_id:CAA94882.2
B0336.3	5	7	0.04	9.37952e-05	0.0964782	3	4	0.04	5.46e-05	0.0964782	719	79014	9.1	CE29542 WBGene00015143 status:Partially_confirmed UniProt:Q10954 protein_id:CCD61517.1
C07G1.8	7	7	0.366	0.000514799	1.32274	4	4	0.244	0.00029	0.75388	131	14620	7.8	CE38998 WBGene00044608 locus:glrx-22 status:Confirmed UniProt:Q3Y400 protein_id:CCD61400.1
H14N18.3	6	7	0.226	0.000435089	0.682674	4	4	0.226	0.000253	0.682674	155	17328	8.5	CE17975 WBGene00019203 locus:ttr-47 status:Confirmed UniProt:O61977 protein_id:CCD72356.1
T06D8.1a	6	7	0.019	1.83457e-05	0.0447202	4	4	0.016	1.07e-05	0.0375284	3676	380158	4	CE44989 WBGene00011522 status:Partially_confirmed UniProt:G5ECB4 protein_id:CAA88964.3
T27E9.1a	7	7	0.193	0.000224796	0.559552	4	4	0.11	0.000131	0.288249	300	33045	9.7	CE14263 WBGene00006439 locus:ant-1.1 ADP\/ATP carrier protein status:Confirmed UniProt:O45865 protein_id:CAB04874.1
Y41E3.4a	5	7	0.065	8.57999e-05	0.161449	3	4	0.065	5e-05	0.161449	786	88262	7.7	CE18372 WBGene00001336 locus:qars-1 tRNA synthetases class I (E and Q) status:Partially_confirmed UniProt:O62431 protein_id:CAB08998.1
Y45F3A.9	7	7	0.167	0.000229383	0.468926	3	4	0.15	0.000134	0.412538	294	31999	9	CE19170 WBGene00012864 SpoU rRNA Methylase family status:Partially_confirmed UniProt:Q9XWY8 protein_id:CAA21494.1
Y56A3A.18	6	7	0.617	0.000526865	3.14	4	4	0.25	0.000307	0.778279	128	14570	9.3	CE22586 WBGene00013236 status:Confirmed UniProt:Q9U239 protein_id:CAB60500.1
D2030.4	6	7	0.276	0.000548282	0.887991	3	3	0.276	0.000239	0.887991	123	14408	8.2	CE09081 WBGene00008414 NADH:CoQ oxidoreductase subunit B18 status:Confirmed UniProt:P90789 protein_id:CAA98116.1
F13D12.2	6	7	0.081	0.000202519	0.205036	3	3	0.081	8.84e-05	0.205036	333	36065	6.9	CE02181 WBGene00002262 locus:ldh-1 L-lactate dehydrogenase status:Confirmed UniProt:Q27888 protein_id:CAA88944.1
Y39B6A.39a	4	7	0.09	0.000184764	0.230269	3	3	0.09	8.07e-05	0.230269	365	41861	9.4	CE21666 WBGene00012697 locus:mrps-35 status:Partially_confirmed UniProt:Q9NEI6 protein_id:CAB61063.1
C07G1.4a	5	7	0.049	0.000111102	0.119438	2	2	0.049	3.23e-05	0.119438	607	65108	8.6	CE32572 WBGene00006957 locus:wsp-1 status:Confirmed UniProt:Q17795 protein_id:CCD61396.1
C38C6.3	3	7	0.125	0.000205606	0.333522	2	2	0.125	5.99e-05	0.333522	328	36258	8.9	CE15695 WBGene00007996 status:Confirmed UniProt:O45299 protein_id:CAB07563.1
D1007.12	6	7	0.333	0.000424143	1.15278	2	2	0.182	0.000123	0.520548	159	17780	11.3	CE09047 WBGene00004436 locus:rpl-24.1 60S ribosomal protein L24 status:Confirmed UniProt:O01868 protein_id:CCD67324.1
F31D4.3	7	7	0.204	0.00015647	0.599558	2	2	0.063	4.56e-05	0.156112	431	48059	5.8	CE15929 WBGene00001431 locus:fkb-6 FKBP-type peptidyl-prolyl cis-trans isomerases status:Confirmed UniProt:O45418 protein_id:CAB07371.1
R05H10.5	6	7	0.479	0.000413735	2.01301	2	2	0.252	0.00012	0.786488	163	18152	7.3	CE18107 WBGene00011045 Glutathione peroxidases status:Confirmed UniProt:O62327 protein_id:CAB05581.1
T08D10.1	3	7	0.133	0.000139914	0.358313	1	2	0.019	4.07e-05	0.0447202	482	53591	9.1	CE03642 WBGene00011614 locus:nfya-1 DNA binding protein status:Partially_confirmed UniProt:G5EEG1 protein_id:CAA90639.1
T20B12.2	4	7	0.085	0.000198349	0.216186	2	2	0.085	5.78e-05	0.216186	340	36647	9.6	CE01408 WBGene00006542 locus:tbp-1 status:Confirmed UniProt:P32085 protein_id:CCD69071.1
W04C9.3	7	7	0.049	0.000151548	0.119438	2	2	0.079	4.41e-05	0.199499	445	49674	5.3	CE34388 WBGene00021025 locus:cutl-13 cuticlin status:Confirmed UniProt:Q9TZE2 protein_id:CCD73389.1
Y37D8A.1	5	7	0.164	0.000368518	0.458814	1	2	0.142	0.000107	0.386756	183	21043	8.8	CE20206 WBGene00000203 locus:arx-5 status:Confirmed UniProt:Q9XWV3 protein_id:CAA21538.1
Y39A3CR.4	4	7	0.289	0.000812515	0.94536	2	2	0.157	0.000237	0.435489	83	9578	7.3	CE21655 WBGene00000941 locus:ddp-1 status:Confirmed UniProt:Q9N408 protein_id:CCD62165.1
Y46G5A.12	6	7	0.177	0.000284552	0.503142	2	2	0.038	8.29e-05	0.0914403	237	25973	6.6	CE21987 WBGene00012903 locus:vps-2 status:Confirmed UniProt:Q9U2F6 protein_id:CAB60355.1
Y47D3A.27	7	7	0.054	0.000182267	0.1324	2	2	0.054	5.31e-05	0.1324	370	42191	4.7	CE22028 WBGene00006563 locus:teg-1 status:Partially_confirmed UniProt:Q9NAH3 protein_id:CAB55087.1
ZC373.2	2	7	0.24	0.000648449	0.737801	2	2	0.433	0.000189	1.71019	104	11058	8.1	CE46971 WBGene00013867 status:Confirmed UniProt:Q23258 protein_id:CAA88974.2
H04M03.4	7	7	0.118	0.000141678	0.3122	1	1	0.044	2.06e-05	0.106624	476	54402	5.6	CE38614 WBGene00019154 locus:glf-1 status:Confirmed UniProt:G5ECS4 protein_id:CCD63380.1
H20J04.5	5	7	0.376	0.000478289	1.37684	1	1	0.092	6.96e-05	0.235947	141	16050	5.4	CE23815 WBGene00019220 locus:pfd-2 status:Confirmed UniProt:Q9N5M2 protein_id:CCD61681.1
Y54E10BR.6	5	7	0.112	0.000342329	0.294196	1	1	0.112	4.98e-05	0.294196	197	22095	7.1	CE22465 WBGene00021845 locus:rpb-7 status:Partially_confirmed UniProt:Q9N3C9 protein_id:CCD72992.1
K08E3.4	4	6	0.089	8.98983e-05	0.227439	21	30	0.126	0.000458	0.336596	643	71941	5.4	CE18868 WBGene00010664 Cofilin\/tropomyosin-type actin-binding proteins, Src homology domain 3 status:Confirmed UniProt:Q9XUT0 protein_id:CAB04592.1
C02B10.4	4	6	0.341	0.000273956	1.1928	5	11	0.441	0.000512	1.76058	211	23246	9.8	CE16801 WBGene00015329 status:Confirmed UniProt:O44444 protein_id:CCD61166.1
F25H2.5	4	6	0.248	0.000377808	0.770109	8	11	0.248	0.000706	0.770109	153	17117	7.5	CE09650 WBGene00009119 locus:ndk-1 nucleoside diphosphate kinase status:Confirmed UniProt:Q93576 protein_id:CAB02101.1
F36H1.1a	6	6	0.374	0.000415861	1.36592	8	11	0.317	0.000777	1.07491	139	15472	7.3	CE05813 WBGene00001426 locus:fkb-1 FK506-binding protein status:Confirmed UniProt:Q20107 protein_id:CAA92994.1
T12E12.4a	4	6	0.054	8.19924e-05	0.1324	10	11	0.085	0.000153	0.216186	705	79265	6.6	CE30172 WBGene00001093 locus:drp-1 dynamin-like protein status:Confirmed UniProt:G5EDY8 protein_id:CCD70525.1
ZK829.4	6	6	0.093	0.000107844	0.238797	10	10	0.112	0.000183	0.294196	536	58795	7.3	CE06652 WBGene00014095 locus:gdh-1 glutamate dehydrogenase status:Confirmed UniProt:Q23621 protein_id:CAA98074.1
F56H1.4	6	6	0.153	0.000134429	0.422329	8	9	0.177	0.000205	0.503142	430	48126	5.3	CE17915 WBGene00004505 locus:rpt-5 ATPase status:Confirmed UniProt:O76371 protein_id:CCD62966.1
H19N07.1a	6	6	0.139	0.000108655	0.377209	9	9	0.201	0.000166	0.588547	532	59163	5.7	CE32460 WBGene00010405 locus:erfa-3 elongation factor status:Confirmed UniProt:O45622 protein_id:CAB07395.2
R01H2.6	6	6	0.268	0.000377808	0.853532	7	9	0.275	0.000578	0.883649	153	17653	7	CE25067 WBGene00006713 locus:ubc-18 status:Confirmed UniProt:Q21633 protein_id:CCD69287.1
E04F6.3	5	6	0.091	0.000193975	0.233105	7	8	0.141	0.000264	0.383566	298	32721	6.4	CE01215 WBGene00017123 locus:maoc-1 Hydratase-dehydrogenase-epimerase status:Confirmed UniProt:Q19058 protein_id:CCD65898.1
F49D11.1	6	6	0.125	0.000101948	0.333522	7	8	0.062	0.000139	0.153453	567	65278	8.6	CE28405 WBGene00018625 locus:prp-17 status:Confirmed UniProt:O44729 protein_id:CCD71532.1
F49E2.5a	6	6	0.081	4.75758e-05	0.205036	4	8	0.076	6.46e-05	0.191242	1215	133819	6.9	CE31529 WBGene00009888 status:Confirmed UniProt:Q20626 protein_id:CAA86428.2
D1005.1	6	6	0.04	5.22646e-05	0.0964782	6	7	0.056	6.21e-05	0.137627	1106	121616	7	CE06997 WBGene00016995 ATP citrate lyase status:Partially_confirmed UniProt:P53585 protein_id:CCD68276.1
R151.2d	5	6	0.175	0.000129607	0.496236	6	7	0.137	0.000154	0.370882	446	48933	6.7	CE37138 WBGene00020107 status:Confirmed UniProt:Q6AHR3 protein_id:CCD70754.1
T23G5.1	5	6	0.052	7.33561e-05	0.127197	4	7	0.09	8.72e-05	0.230269	788	88970	7.3	CE00331 WBGene00004391 locus:rnr-1 Ribonucleoside-disphosphate reductase large chain status:Confirmed UniProt:Q03604 protein_id:CAA79574.1
Y11D7A.10	5	6	0.257	0.00082578	0.807174	7	7	0.257	0.000982	0.807174	70	8088	9.5	CE20193 WBGene00012434 status:Confirmed UniProt:Q9U2R7 protein_id:CAB63344.1
B0302.1a	3	6	0.028	4.67297e-05	0.0665962	3	6	0.052	4.76e-05	0.127197	1237	134490	8.9	CE33506 WBGene00002207 locus:kin-25 protein tyrosine kinase status:Partially_confirmed UniProt:Q10925 protein_id:CCD61695.1
B0507.1	5	6	0.153	9.39913e-05	0.422329	4	6	0.133	9.58e-05	0.358313	615	66837	7.2	CE28815 WBGene00015218 status:Partially_confirmed UniProt:Q22886 protein_id:CCD62068.1
C23F12.1a	6	6	0.03	1.56567e-05	0.0715193	5	6	0.028	1.6e-05	0.0665962	3692	407136	6.6	CE44250 WBGene00016006 locus:fln-2 status:Partially_confirmed UniProt:D0VWL6 protein_id:CCD65284.1
C52E4.4	5	6	0.106	0.000132884	0.276439	6	6	0.166	0.000135	0.465548	435	48611	6.5	CE08946 WBGene00004501 locus:rpt-1 26S protease regulatory subunit 7 status:Confirmed UniProt:Q18787 protein_id:CAB01414.1
C53D5.6	6	6	0.092	5.29346e-05	0.235947	6	6	0.101	5.39e-05	0.261828	1092	122033	4.7	CE26971 WBGene00002077 locus:imb-3 importin beta, nuclear transport factor status:Confirmed UniProt:Q9N5V3 protein_id:CCD67936.1
F28B3.7a	6	6	0.039	4.5804e-05	0.0939563	6	6	0.013	4.67e-05	0.0303861	1262	144216	7.6	CE42002 WBGene00001860 locus:him-1 status:Confirmed UniProt:O01789 protein_id:CCD69832.1
F56C9.10a	4	6	0.033	5.62302e-05	0.0789467	4	6	0.048	5.73e-05	0.116863	1028	111747	6.2	CE01320 WBGene00018953 status:Confirmed protein_id:CCD61833.1
R06C1.4	5	6	0.595	0.00068815	2.9355	4	6	0.595	0.000701	2.9355	84	9305	6	CE18119 WBGene00011059 RNA recognition motif. (aka RRM, RBD, or RNP domain) status:Confirmed UniProt:O62337 protein_id:CAB03222.1
W01G7.3	3	6	0.369	0.000473808	1.33884	3	6	0.369	0.000483	1.33884	122	13697	6.2	CE18986 WBGene00012187 locus:rpb-11 RNA polymerases L \/ 13 to 16 Kd subunit status:Confirmed UniProt:Q9XVH6 protein_id:CAB03455.1
Y106G6H.14	5	6	0.291	0.000262748	0.95434	5	6	0.2	0.000268	0.584893	220	24107	5.4	CE24111 WBGene00013724 Src homology domain 3 \; Ank repeat status:Confirmed UniProt:Q9U2Z5 protein_id:CAA21577.2
Y18D10A.16	6	6	0.552	0.000602131	2.56451	6	6	0.385	0.000614	1.42661	96	10824	8.7	CE21412 WBGene00012483 status:Confirmed UniProt:Q9XW18 protein_id:CAA22316.1
Y48A6B.13a	6	6	0.118	9.61807e-05	0.3122	6	6	0.05	9.8e-05	0.122018	601	64713	8.4	CE45975 WBGene00012973 locus:spat-2 status:Partially_confirmed UniProt:F3Y5Q7 protein_id:CCA65700.1
ZC84.1	5	6	0.08	3.70305e-05	0.202264	6	6	0.085	3.77e-05	0.216186	1561	169364	6.6	CE43479 WBGene00013846 Serine protease inhibitor, Kunitz type status:Partially_confirmed UniProt:Q03610 protein_id:CAA79569.3
C18E3.7a	6	6	0.074	6.33128e-05	0.185769	5	5	0.057	5.38e-05	0.14025	913	102674	9.2	CE27715 WBGene00004093 locus:ppw-1 status:Partially_confirmed protein_id:CCD65142.1
C47E12.4a	6	6	0.207	0.00017102	0.610646	4	5	0.148	0.000145	0.406048	338	37285	5.5	CE33767 WBGene00008149 locus:pyp-1 inorganic pyrophosphatase status:Confirmed UniProt:Q18680 protein_id:CAD89728.1
F13H8.5a	6	6	0.137	0.000131673	0.370882	4	5	0.098	0.000112	0.253141	439	50062	9.1	CE41634 WBGene00017438 Phospholipase ADRAB-B (Rabbit) status:Confirmed UniProt:G4S428 protein_id:CCD66054.1
F56A6.1a	6	6	0.077	6.51687e-05	0.193988	5	5	0.059	5.53e-05	0.145513	887	99565	9.1	CE25906 WBGene00018921 locus:sago-2 status:Partially_confirmed UniProt:Q9GZG4 protein_id:CCD71915.1
R01H10.4	5	6	0.167	0.000235937	0.468926	4	5	0.167	0.0002	0.468926	245	27219	7.6	CE00591 WBGene00010972 status:Confirmed UniProt:Q21622 protein_id:CAA83462.1
Y50D7A.4	6	6	0.036	6.78458e-05	0.0864257	5	5	0.054	5.76e-05	0.1324	852	98441	8.1	CE35099 WBGene00021754 locus:hpo-29 status:Partially_confirmed UniProt:Q8WTL6 protein_id:CCD73791.1
Y76A2B.1	6	6	0.147	5.46874e-05	0.402814	5	5	0.115	4.64e-05	0.303167	1057	115721	7	CE19273 WBGene00004075 locus:pod-1 WD domain, G-beta repeat (3 domains) status:Confirmed UniProt:G5EDS2 protein_id:CAA21748.1
ZC434.7b	6	6	0.189	0.000642274	0.545254	5	5	0.189	0.000545	0.545254	90	10435	8.5	CE41088 WBGene00013893 status:Confirmed UniProt:A5JYU1 protein_id:CAN86912.1
C07H6.5	5	6	0.091	0.000134429	0.233105	4	4	0.093	9.13e-05	0.238797	430	48713	8.1	CE00839 WBGene00000479 locus:cgh-1 ATP-dependent RNA helicase status:Confirmed UniProt:Q95YF3 protein_id:CCD63592.1
C08H9.2a	5	6	0.058	4.73808e-05	0.142878	3	4	0.046	3.22e-05	0.111732	1220	134344	6.8	CE23530 WBGene00007463 high-density lipoprotein-binding protein status:Confirmed UniProt:Q17832 protein_id:CAA91144.2
C34E7.4	6	6	0.282	0.000233083	0.914256	4	4	0.234	0.000158	0.713957	248	26932	8.2	CE03061 WBGene00007934 status:Confirmed UniProt:G5ECE7 protein_id:CAA91795.1
F13E6.1	6	6	0.303	0.000296434	1.00909	4	4	0.082	0.000201	0.207814	195	21287	5.8	CE31474 WBGene00008745 D52 protein status:Confirmed UniProt:P55326 protein_id:CAA92122.2
F56C9.1	6	6	0.183	0.000173587	0.524053	4	4	0.111	0.000118	0.291219	333	37791	6.8	CE01319 WBGene00001748 locus:gsp-2 status:Confirmed UniProt:P48727 protein_id:CCD61828.1
M28.5	6	6	0.172	0.000451599	0.485936	4	4	0.172	0.000307	0.485936	128	14001	8	CE02283 WBGene00010896 ribosomal protein (L7AE family) status:Confirmed UniProt:Q21568 protein_id:CAA90127.1
R06A4.9	5	6	0.077	7.14519e-05	0.193988	4	4	0.051	4.85e-05	0.124605	809	90057	9.1	CE21113 WBGene00011051 locus:pfs-2 six WD40 repeats status:Partially_confirmed UniProt:Q9NAN8 protein_id:CAB76722.1
R12E2.3	6	6	0.18	0.000159681	0.513561	4	4	0.075	0.000108	0.188502	362	40687	6.5	CE18135 WBGene00004464 locus:rpn-8 status:Confirmed UniProt:O61792 protein_id:CCD65169.1
T07C12.7	5	6	0.089	0.000322931	0.227439	4	4	0.089	0.000219	0.227439	179	19784	5.5	CE06389 WBGene00011571 locus:ttr-46 Transthyretin-like family status:Confirmed UniProt:Q22285 protein_id:CAA98286.1
T10E9.7a	4	6	0.058	0.000129898	0.142878	3	4	0.058	8.83e-05	0.142878	445	51218	8.6	CE37406 WBGene00020417 locus:nuo-2 NADH-ubiquinone oxidoredutase 30 kd subunit status:Confirmed UniProt:O01602 protein_id:CCD68106.1
T19B10.2	6	6	0.188	0.000157078	0.541701	4	4	0.149	0.000107	0.409289	368	39536	8.1	CE16413 WBGene00011831 status:Confirmed UniProt:Q22562 protein_id:CAA98547.1
T24C4.1	5	6	0.166	0.000135374	0.465548	4	4	0.192	9.2e-05	0.555966	427	45561	8.9	CE19592 WBGene00020757 locus:ucr-2.3 Ubiquinol-cytochrome C reductase complex core protein 2 status:Confirmed UniProt:Q9TZ33 protein_id:CCD69955.1
W02B12.2	5	6	0.146	0.00020571	0.399587	4	4	0.05	0.00014	0.122018	281	32421	11.2	CE03762 WBGene00004699 locus:rsp-2 pre-mRNA splicing factor like protein status:Confirmed UniProt:Q23120 protein_id:CAA91394.1
Y55F3AM.3a	6	6	0.069	9.96631e-05	0.172195	4	4	0.062	6.77e-05	0.153453	580	64971	10.9	CE29126 WBGene00021921 status:Partially_confirmed UniProt:Q9N368 protein_id:CCD74059.1
Y56A3A.21	6	6	0.126	0.000363551	0.336596	4	4	0.126	0.000247	0.336596	159	17416	7.4	CE22589 WBGene00013238 locus:trap-4 status:Confirmed UniProt:Q9U238 protein_id:CAB60502.1
B0511.7	5	6	0.129	0.000191406	0.34586	3	3	0.046	9.75e-05	0.111732	302	33951	8.1	CE34246 WBGene00015233 status:Confirmed UniProt:O61817 protein_id:CCD62103.1
C13F10.7	5	6	0.297	0.000260381	0.981527	3	3	0.243	0.000133	0.749847	222	25166	9.7	CE08148 WBGene00015746 status:Confirmed UniProt:O01489 protein_id:CCD63117.1
C26D10.1	6	6	0.148	0.00010159	0.406048	3	3	0.09	5.18e-05	0.230269	569	61485	5.5	CE03024 WBGene00004304 locus:ran-3 regulator of chromosome condensation status:Confirmed UniProt:Q18211 protein_id:CAA91119.1
C33A12.1	5	6	0.107	0.000385364	0.279381	3	3	0.107	0.000196	0.279381	150	17335	9.3	CE05347 WBGene00007880 NADH-ubiquinone oxidoreductase 13 KD-B subunit status:Confirmed UniProt:Q18359 protein_id:CAA92789.1
F11A10.2	5	6	0.284	0.000260381	0.923092	3	3	0.207	0.000133	0.610646	222	25532	9.2	CE28910 WBGene00008683 locus:repo-1 status:Confirmed UniProt:Q19335 protein_id:CAA92593.2
F23F12.6	6	6	0.135	0.000139625	0.364583	3	3	0.08	7.109e-05	0.202264	414	46358	5.2	CE01253 WBGene00004503 locus:rpt-3 status:Confirmed UniProt:P46502 protein_id:CCD69926.1
F37A4.2	6	6	0.254	0.000305845	0.794734	3	3	0.079	0.000156	0.199499	189	21602	6.2	CE00710 WBGene00018132 status:Confirmed UniProt:P41880 protein_id:CCD70700.1
F52B11.3	6	6	0.1	7.80089e-05	0.258925	3	3	0.047	3.97e-05	0.114295	741	81739	5.1	CE18723 WBGene00009926 locus:noah-2 status:Confirmed UniProt:Q9XUE5 protein_id:CAB05199.1
F56F3.1	6	6	0.145	7.59588e-05	0.396368	3	3	0.079	3.87e-05	0.199499	761	83951	8.8	CE17911 WBGene00004132 locus:ifet-1 status:Partially_confirmed UniProt:Q20898 protein_id:CAA83608.1
R186.7	5	6	0.153	0.000161016	0.422329	3	3	0.042	8.2e-05	0.101539	359	42455	5.4	CE27772 WBGene00011308 status:Confirmed UniProt:Q95ZQ5 protein_id:CAC42335.1
T27E4.3	4	6	0.182	0.000404228	0.520548	3	3	0.182	0.000206	0.520548	143	16299	5.8	CE14251 WBGene00002019 locus:hsp-16.48 heat shock protein HSP16-48 status:Predicted UniProt:P02513 protein_id:CCD65663.1
T27E4.9	4	6	0.182	0.000404228	0.520548	3	3	0.182	0.000206	0.520548	143	16299	5.8	CE14251 WBGene00002020 locus:hsp-16.49 heat shock protein HSP16-48 status:Predicted UniProt:P02513 protein_id:CCD65669.1
W07G4.4	5	6	0.079	0.000110737	0.199499	2	3	0.054	5.64e-05	0.1324	522	56089	7.1	CE03794 WBGene00002250 locus:lap-2 cytosolic aminopeptidase status:Confirmed UniProt:Q27245 protein_id:CAB01448.1
Y22F5A.4	6	6	0.218	0.000193975	0.651962	2	3	0.064	9.88e-05	0.158777	298	32379	5.7	CE16605 WBGene00003090 locus:lys-1 status:Confirmed UniProt:O62415 protein_id:CAA16323.1
Y39A1A.14	6	6	0.242	0.000250236	0.745822	3	3	0.108	0.000128	0.282331	231	25765	8.8	CE19133 WBGene00012652 status:Confirmed UniProt:Q9XX15 protein_id:CAA21025.1
Y57G11C.10a	6	6	0.164	0.000130191	0.458814	3	3	0.077	6.63e-05	0.193988	444	50025	5.5	CE14944 WBGene00001558 locus:gdi-1 GDI-1 GDP dissociation inhibitor status:Confirmed UniProt:G5EBR1 protein_id:CAB16511.1
D2045.1	6	6	0.102	6.02759e-05	0.264736	2	2	0.011	2.05e-05	0.0256519	959	106041	6.5	CE37889 WBGene00000231 locus:atx-2 status:Confirmed UniProt:G5ED29 protein_id:CAA84697.3
D2045.1	6	6	0.096	5.63398e-05	0.247383	2	2	0.011	1.91e-05	0.0256519	1026	113462	6.7	CE20627 WBGene00000231 locus:atx-2 status:Confirmed UniProt:D4PH96 protein_id:CBK55582.1
F39H11.1	5	6	0.304	0.000258056	1.01372	2	2	0.219	8.77e-05	0.65577	224	25110	4.9	CE27158 WBGene00009565 Yeast YB81 protein like status:Confirmed UniProt:P90867 protein_id:CAB03080.2
F46F11.2	6	6	0.12	0.000216497	0.318257	1	2	0.06	7.35e-05	0.148154	267	29405	8.3	CE10598 WBGene00000473 locus:cey-2 status:Confirmed UniProt:P91306 protein_id:CCD71325.1
H27M09.4	5	6	0.081	0.000179517	0.205036	2	2	0.081	6.1e-05	0.205036	322	31849	8.3	CE25036 WBGene00001075 locus:dpy-14 status:Confirmed UniProt:G5EEB6 protein_id:CCD72469.1
M03C11.8	2	6	0.018	5.84475e-05	0.0423174	1	2	0.018	1.99e-05	0.0423174	989	113046	5.6	CE34059 WBGene00010845 helicase status:Partially_confirmed UniProt:G5EDG2 protein_id:CAA88960.2
Y111B2A.22a	6	6	0.024	2.41355e-05	0.0568175	2	2	0.02	8.2e-06	0.0471286	2395	268724	6.7	CE40241 WBGene00007027 locus:ssl-1 status:Confirmed UniProt:Q9NEL2 protein_id:CAC35851.3
Y50D4C.3	5	6	0.091	9.55448e-05	0.233105	2	2	0.071	3.2499e-05	0.177606	605	66406	9.8	CE26547 WBGene00021748 status:Partially_confirmed UniProt:Q965Q9 protein_id:CCD72441.1
C17G10.8	6	6	0.108	0.000138289	0.282331	1	1	0.036	2.35e-05	0.0864257	418	45476	8.8	CE02490 WBGene00000970 locus:dhs-6 Alcohol dehydrogenase status:Confirmed UniProt:Q09979 protein_id:CCD64960.1
D2096.6	3	6	0.193	0.000338039	0.559552	1	1	0.193	5.74e-05	0.559552	171	18566	8.4	CE04304 WBGene00017073 status:Partially_confirmed UniProt:Q19005 protein_id:CCD68511.1
F13H6.3	4	6	0.047	0.00010434	0.114295	1	1	0.047	1.77e-05	0.114295	554	61825	6.2	CE09375 WBGene00017431 carboxylesterase status:Confirmed UniProt:Q07085 protein_id:CCD69466.1
M01B12.4a	6	6	0.101	9.11745e-05	0.261828	1	1	0.017	1.55e-05	0.0399202	634	69246	5.5	CE29982 WBGene00019697 status:Confirmed UniProt:O61862 protein_id:CCD67364.1
R05G9R.1	6	6	0.033	6.50953e-05	0.0789467	1	1	0.02	1.11e-05	0.0471286	888	101557	8.9	CE39952 WBGene00019906 status:Partially_confirmed UniProt:Q965Y7 protein_id:CCD68211.1
Y37E11AL.7	6	6	0.105	0.000155808	0.273503	1	1	0.035	2.65e-05	0.0839269	371	41742	7.2	CE33852 WBGene00003129 locus:map-1 status:Confirmed UniProt:Q965Y1 protein_id:CCD68233.1
Y92C3B.2	3	6	0.079	0.000116542	0.199499	1	1	0.036	1.98e-05	0.0864257	496	55431	6.5	CE27339 WBGene00006697 locus:uaf-1 status:Confirmed UniProt:P90978 protein_id:CCD62278.1
ZC449.1	5	6	0.048	0.000127323	0.116863	1	1	0.048	2.16e-05	0.116863	454	50700	6.3	CE05051 WBGene00022611 status:Partially_confirmed UniProt:Q23328 protein_id:CCD72332.1
B0513.3a	4	5	0.323	0.000776944	1.10378	7	24	0.419	0.00380049	1.62422	62	7227	11.7	CE15559 WBGene00004443 locus:rpl-29 60S ribosomal protein L29 status:Confirmed UniProt:O45226 protein_id:CAB05115.1
F21D5.8	5	5	0.103	0.000382306	0.267652	8	12	0.183	0.000935	0.524053	126	14506	10.7	CE03250 WBGene00009013 locus:mrps-33 status:Partially_confirmed UniProt:Q19685 protein_id:CAA91037.1
T11G6.8	4	5	0.159	0.000118065	0.442115	9	11	0.159	0.000265	0.442115	408	45843	8.7	CE33830 WBGene00011722 RNA recognition motif. (aka RRM, RBD, or RNP domain) status:Confirmed UniProt:Q22412 protein_id:CAA93419.2
B0393.3	3	5	0.071	7.75693e-05	0.177606	6	10	0.071	0.000158	0.177606	621	70650	7.9	CE00856 WBGene00007168 Leucine Rich Repeat (2 copies) (2 domains) status:Confirmed UniProt:Q17492 protein_id:CAA86056.1
C43C3.1	5	5	0.07	6.20754e-05	0.174898	8	9	0.111	0.000114	0.291219	776	89051	7	CE01523 WBGene00002067 locus:ifp-1 intermediate filament protein status:Confirmed UniProt:Q09501 protein_id:CAA87328.1
F33H1.2	4	5	0.194	0.000141263	0.563148	6	9	0.106	0.000259	0.276439	341	36427	7.9	CE01568 WBGene00001686 locus:gpd-4 glyceraldehyde 3-phosphate dehydrogenase 4 status:Confirmed UniProt:P17331 protein_id:CAA88697.1
T09F3.3	4	5	0.194	0.000141263	0.563148	6	9	0.106	0.000259	0.276439	341	36383	7.9	CE02343 WBGene00001683 locus:gpd-1 glyceraldehyde 3-phosphate dehydrogenase 1 status:Confirmed UniProt:P04970 protein_id:CAA88870.1
B0303.3	5	5	0.092	0.000107523	0.235947	7	8	0.092	0.000175	0.235947	448	47874	9.1	CE00561 WBGene00015125 Acetyl-coa acetyltransferase status:Confirmed UniProt:P34255 protein_id:CCD61708.1
C25A1.10a	4	5	0.041	4.96092e-05	0.0990058	7	8	0.082	8.09e-05	0.207814	971	101098	9.5	CE08376 WBGene00000931 locus:dao-5 status:Confirmed UniProt:Q9XVS4 protein_id:CAB02755.1
R08D7.1	4	5	0.048	0.000105176	0.116863	8	8	0.05	0.000171	0.122018	458	52769	9.9	CE00289 WBGene00011142 status:Confirmed UniProt:P30640 protein_id:CAA78047.1
F11A10.7	5	5	0.145	0.00012226	0.396368	7	7	0.063	0.000174	0.156112	394	43858	10	CE28911 WBGene00008688 status:Confirmed UniProt:Q95QL3 protein_id:CAC70081.1
H06H21.6	5	5	0.204	0.00011023	0.599558	6	7	0.165	0.000157	0.462177	437	49001	6.6	CE33662 WBGene00019163 locus:ubxn-6 status:Confirmed UniProt:Q8WTJ4 protein_id:CCD72219.1
K03B4.3a	3	5	0.324	0.000273696	1.10863	6	7	0.42	0.00039	1.63027	176	19594	6.3	CE07323 WBGene00006392 locus:taf-10 status:Confirmed UniProt:Q21172 protein_id:CCD71025.1
Y57G11C.3a	5	5	0.123	0.000179073	0.327394	7	7	0.175	0.000255	0.496236	269	30414	5.3	CE24473 WBGene00013301 SOL\/DEVB family status:Confirmed UniProt:O18229 protein_id:CAB16505.2
C14F11.1a	5	5	0.15	0.000116354	0.412538	6	6	0.164	0.000142	0.458814	414	45617	9.2	CE02477 WBGene00015778 locus:got-2.2 Aspartate aminotransferase status:Confirmed UniProt:Q17994 protein_id:CCD64538.1
C27D11.1	5	5	0.032	4.47681e-05	0.0764652	6	6	0.032	5.47e-05	0.0764652	1076	124408	9	CE00543 WBGene00001209 locus:egl-45 status:Confirmed UniProt:P34339 protein_id:CCD63645.1
F32D1.7	4	5	0.256	0.000160035	0.803018	4	6	0.093	0.000196	0.238797	301	31618	8	CE09871 WBGene00017986 status:Confirmed UniProt:O16291 protein_id:CCD68487.1
T12D8.2	5	5	0.169	0.000232708	0.475707	4	6	0.145	0.000285	0.396368	207	23046	9.2	CE16399 WBGene00011730 locus:drr-2 RNA recognition motif. (aka RRM, RBD, or RNP domain) status:Confirmed UniProt:O45781 protein_id:CAB03342.1
Y18D10A.19	5	5	0.454	0.000446023	1.84446	5	6	0.528	0.000545	2.37287	108	11640	8.7	CE21417 WBGene00001427 locus:fkb-2 FKBP-type peptidyl-prolyl cis-trans isomerases status:Confirmed UniProt:Q9U2Q8 protein_id:CAA22330.1
Y34B4A.6	4	5	0.091	0.00020853	0.233105	5	6	0.091	0.000255	0.233105	231	25640	5	CE30215 WBGene00021322 status:Confirmed UniProt:Q95Y29 protein_id:CCD70388.1
Y37E11C.1	4	5	0.163	5.64058e-05	0.455459	6	6	0.108	6.9e-05	0.282331	854	90819	5.1	CE21557 WBGene00006769 locus:unc-33 status:Confirmed UniProt:Q01630 protein_id:CCD64037.1
Y47D3A.26a	5	5	0.041	3.99755e-05	0.0990058	4	6	0.019	4.89e-05	0.0447202	1205	139864	6.9	CE41472 WBGene00004873 locus:smc-3 status:Confirmed UniProt:Q9U2C1 protein_id:CAB57898.4
Y57A10A.18a	4	5	0.03	3.30841e-05	0.0715193	5	6	0.03	4.05e-05	0.0715193	1456	160971	6.2	CE35684 WBGene00004167 locus:pqn-87 status:Confirmed UniProt:Q9U207 protein_id:CAB60772.3
C01G8.1a	5	5	0.127	0.000152922	0.339677	5	5	0.127	0.000156	0.339677	315	34357	5.6	CE07801 WBGene00015312 status:Confirmed UniProt:P91011 protein_id:CCD62458.1
C24D10.6	5	5	0.286	0.000299196	0.931968	5	5	0.174	0.000305	0.492794	161	18029	9.7	CE16878 WBGene00016057 status:Confirmed UniProt:O44133 protein_id:CCD61158.1
C37C3.6	5	5	0.032	2.22291e-05	0.0764652	5	5	0.034	2.27e-05	0.081434	2167	237599	5.1	CE17536 WBGene00003242 locus:mig-6 protease inhibitor status:Partially_confirmed UniProt:O76840 protein_id:CCD66946.1
F01G4.4	5	5	0.103	7.42227e-05	0.267652	5	5	0.054	7.56e-05	0.1324	649	70633	9.6	CE35453 WBGene00008503 status:Partially_confirmed UniProt:Q19104 protein_id:CAA92765.2
F12F6.6	3	5	0.031	4.27802e-05	0.0739894	5	5	0.057	4.36e-05	0.14025	1126	121123	6.8	CE05594 WBGene00004755 locus:sec-24.1 Yeast hypothetical YIK9 protein like status:Partially_confirmed UniProt:Q19371 protein_id:CAA97788.1
F42G9.2	5	5	0.139	0.000239654	0.377209	4	5	0.139	0.000244	0.377209	201	21864	5.9	CE01301 WBGene00000882 locus:cyn-6 status:Confirmed UniProt:P52014 protein_id:CCD61884.1
F43G9.9	5	5	0.417	0.000250888	1.61216	5	5	0.422	0.000256	1.64241	192	21066	7.3	CE10370 WBGene00000777 locus:cpn-1 smooth muscle protein SM22 like status:Confirmed UniProt:G5EFB5 protein_id:CAB02104.1
F45F2.10	5	5	0.069	4.91536e-05	0.172195	5	5	0.069	5.01e-05	0.172195	980	110312	8.5	CE28828 WBGene00018482 status:Confirmed UniProt:Q22974 protein_id:CCD70024.1
W07A8.3a	5	5	0.092	6.1442e-05	0.235947	5	5	0.092	6.26e-05	0.235947	784	86530	6.6	CE27221 WBGene00001043 locus:dnj-25 status:Confirmed UniProt:G5EDJ6 protein_id:CAB04929.2
Y71H2AM.17	5	5	0.234	0.000142516	0.713957	4	5	0.251	0.000145	0.782379	338	38960	5.9	CE39070 WBGene00022182 locus:swsn-3 status:Confirmed UniProt:Q9BL39 protein_id:CCD73870.1
Y75B8A.25	3	5	0.07	5.74827e-05	0.174898	2	5	0.07	5.86e-05	0.174898	838	92468	7.2	CE43500 WBGene00013558 status:Partially_confirmed UniProt:Q9XW62 protein_id:CAA22109.2
ZK822.2	5	5	0.31	0.000286729	1.04174	4	5	0.119	0.000292	0.315225	168	19185	9.3	CE37867 WBGene00014090 status:Confirmed UniProt:Q23614 protein_id:CAA98067.2
C34E10.11	5	5	0.286	0.000188904	0.931968	4	4	0.18	0.000154	0.513561	255	29120	8.7	CE29031 WBGene00016412 locus:mrps-26 status:Partially_confirmed UniProt:Q95QS3 protein_id:CCD66655.1
C47B2.2	4	5	0.281	0.00020853	0.909853	4	4	0.307	0.00017	1.02768	231	25654	8.1	CE23599 WBGene00008131 status:Confirmed UniProt:Q9U3L5 protein_id:CAB54198.1
C53H9.2a	4	5	0.052	8.69504e-05	0.127197	4	4	0.052	7.09e-05	0.127197	554	62740	6.5	CE39907 WBGene00016907 status:Confirmed UniProt:O01826 protein_id:CCD67947.1
F25B5.7a	4	5	0.082	8.57127e-05	0.207814	3	4	0.053	6.99e-05	0.129796	562	59788	9.3	CE42671 WBGene00017778 locus:psf-1 status:Confirmed UniProt:B3GWA1 protein_id:CCD68787.1
F29C12.1a	4	5	0.101	8.13691e-05	0.261828	4	4	0.083	6.63e-05	0.210598	592	65990	7.4	CE19820 WBGene00004120 locus:pqn-32 status:Confirmed UniProt:Q9XV50 protein_id:CAB04218.1
F39H11.5	4	5	0.25	0.000204112	0.778279	4	4	0.144	0.000166	0.393157	236	26682	5.9	CE20761 WBGene00003953 locus:pbs-7 Yeast NIP80 protein like status:Confirmed UniProt:P90868 protein_id:CAB03081.1
F55D10.1	4	5	0.039	5.04403e-05	0.0939563	3	4	0.042	4.11e-05	0.101539	955	109385	6.4	CE28456 WBGene00018877 locus:aman-1 Alpha-mannosidase status:Partially_confirmed UniProt:Q20829 protein_id:CCD67087.1
K03H1.4	4	5	0.243	0.000325476	0.749847	4	4	0.291	0.000265	0.95434	148	15703	8.1	CE00475 WBGene00010539 locus:ttr-2 Transthyretin-like family status:Confirmed UniProt:P34500 protein_id:CAA82657.1
K08F9.2	5	5	0.053	8.02842e-05	0.129796	4	4	0.115	6.55e-05	0.303167	600	64887	6.7	CE11944 WBGene00010685 locus:aipl-1 beta-transducin like protein status:Confirmed UniProt:O17939 protein_id:CAB03187.1
R11A8.7a	4	5	0.044	1.83857e-05	0.106624	4	4	0.044	1.5e-05	0.106624	2620	287076	6.8	CE43470 WBGene00011240 ankyrin repeats status:Partially_confirmed UniProt:Q21920 protein_id:CAA94370.2
R151.7a	4	5	0.039	7.16823e-05	0.0939563	2	4	0.039	5.84e-05	0.0939563	672	76594	8	CE39621 WBGene00020110 HSP C62.5 status:Confirmed UniProt:Q2L6Y6 protein_id:CCD70761.1
Y73B6BL.30	5	5	0.417	0.000364928	1.61216	4	4	0.417	0.000298	1.61216	132	14999	5	CE29005 WBGene00022251 status:Confirmed UniProt:Q95XD3 protein_id:CCD74176.1
C34B2.7	4	5	0.073	7.52664e-05	0.183042	3	3	0.072	4.6e-05	0.180321	640	70425	6.9	CE16895 WBGene00016392 locus:sdha-2 flavoprotein status:Confirmed UniProt:O44954 protein_id:CCD62125.1
C46A5.9	5	5	0.079	6.15991e-05	0.199499	2	3	0.104	3.77e-05	0.270574	782	87360	6.4	CE26914 WBGene00001827 locus:hcf-1 status:Confirmed UniProt:G5EC23 protein_id:CCD66593.1
C50B8.1	3	5	0.219	0.000422548	0.65577	3	3	0.219	0.000258	0.65577	114	12981	9.7	CE08881 WBGene00008224 RNA binding protein status:Confirmed UniProt:Q18724 protein_id:CAB01127.1
C53B7.2	5	5	0.213	0.000285033	0.633052	3	3	0.213	0.000174	0.633052	169	18681	7.6	CE41778 WBGene00016893 status:Confirmed UniProt:Q18805 protein_id:CCD67891.1
EEED8.8	5	5	0.165	0.000185271	0.462177	2	3	0.085	0.000113	0.216186	260	29281	5.6	CE27911 WBGene00003583 locus:ndx-6 status:Confirmed UniProt:Q09297 protein_id:CCD68736.1
F23C8.6	4	5	0.317	0.000234978	1.07491	3	3	0.268	0.000144	0.853532	205	22483	7.3	CE20715 WBGene00017735 status:Confirmed UniProt:Q9TXI3 protein_id:CCD69890.1
F25B3.6	5	5	0.064	7.85816e-05	0.158777	3	3	0.062	4.8e-05	0.153453	613	67804	9.4	CE09619 WBGene00009103 status:Confirmed UniProt:G5EBY0 protein_id:CAA94759.1
F29G6.3b	5	5	0.05	2.69863e-05	0.122018	3	3	0.037	1.65e-05	0.0889301	1785	205049	7.2	CE18655 WBGene00009259 locus:hpo-34 status:Partially_confirmed UniProt:Q93636 protein_id:CAB01754.1
F33A8.7	5	5	0.25	0.000286729	0.778279	3	3	0.113	0.000175	0.297179	168	19625	9.7	CE23701 WBGene00009355 status:Confirmed UniProt:Q9U3G9 protein_id:CAB54242.1
F54D8.3a	5	5	0.124	9.4452e-05	0.330454	3	3	0.067	5.78e-05	0.16681	510	55059	7.5	CE29809 WBGene00000107 locus:alh-1 Aldehyde dehydrogenase 2 status:Confirmed UniProt:Q20780 protein_id:CCD67408.1
F54F3.4	3	5	0.135	0.000185271	0.364583	3	3	0.104	0.000113	0.270574	260	27590	7.5	CE19894 WBGene00010063 dehydrogenase status:Confirmed UniProt:G5EGA6 protein_id:CAB01974.1
K04D7.3	5	5	0.091	9.97319e-05	0.233105	3	3	0.072	6.1e-05	0.180321	483	53056	8.5	CE06092 WBGene00001794 locus:gta-1 4-aminobutyrate aminotransferase status:Confirmed UniProt:Q21217 protein_id:CAA93517.1
K10C2.4	5	5	0.12	0.00011524	0.318257	2	3	0.062	7.05e-05	0.153453	418	46044	6.1	CE04750 WBGene00019620 locus:fah-1 fumarylacetoacetase status:Confirmed UniProt:Q94272 protein_id:CCD72626.1
K11D12.7	3	5	0.235	0.000257596	0.717908	2	3	0.171	0.000158	0.482518	187	20479	7.4	CE28945 WBGene00019647 status:Confirmed UniProt:O44622 protein_id:CCD64402.1
M01E5.3a	5	5	0.149	8.63271e-05	0.409289	3	3	0.118	5.28e-05	0.3122	558	61018	6.4	CE16272 WBGene00010806 status:Confirmed UniProt:O45692 protein_id:CAB07641.1
R144.4a	4	5	0.075	0.000133807	0.188502	3	3	0.125	8.18e-05	0.333522	360	36448	11.6	CE34587 WBGene00020094 locus:wip-1 status:Partially_confirmed protein_id:CCD65872.1
R31.1	5	5	0.019	1.15628e-05	0.0447202	3	3	0.011	7.07e-06	0.0256519	4166	481835	6.4	CE41581 WBGene00004855 locus:sma-1 spectrin beta chain status:Partially_confirmed UniProt:G5EFW3 protein_id:CAB00130.3
T03E6.7	4	5	0.119	0.000142939	0.315225	3	3	0.119	8.74e-05	0.315225	337	38117	6	CE16333 WBGene00000776 locus:cpl-1 cathepsin-like protease status:Confirmed UniProt:O45734 protein_id:CAB07275.1
W07E6.1	5	5	0.042	7.2546e-05	0.101539	3	3	0.024	4.44e-05	0.0568175	664	73905	9.1	CE28259 WBGene00021073 locus:nol-1 nucleolar protein status:Confirmed UniProt:Q9TYV5 protein_id:CCD73642.1
Y119D3B.11	5	5	0.056	7.871e-05	0.137627	3	3	0.056	4.81e-05	0.137627	612	70197	7.4	CE32745 WBGene00022488 locus:orc-3 status:Confirmed UniProt:Q95Y69 protein_id:CCD73920.1
Y42G9A.4a	5	5	0.143	7.93584e-05	0.389953	3	3	0.063	4.85e-05	0.156112	607	64119	7.3	CE29110 WBGene00021534 locus:mvk-1 status:Partially_confirmed UniProt:Q9N4Z7 protein_id:CCD71154.1
Y92H12BR.2	4	5	0.124	0.00027215	0.330454	3	3	0.164	0.000166	0.458814	177	21018	11.3	CE26782 WBGene00022368 status:Confirmed UniProt:Q9BPN9 protein_id:CCD70783.1
ZK970.4	5	5	0.446	0.000398103	1.79254	3	3	0.446	0.000243	1.79254	121	13312	5.1	CE02404 WBGene00006918 locus:vha-9 H+-transporting ATPase status:Confirmed UniProt:Q23680 protein_id:CAA88888.1
AH6.5	5	5	0.086	0.000103149	0.21899	2	2	0.084	4.2e-05	0.213389	467	52393	9	CE26846 WBGene00003231 locus:mex-6 zinc finger protein status:Confirmed UniProt:Q09436 protein_id:CAA88088.2
C15F1.7a	5	5	0.2	0.000267614	0.584893	2	2	0.106	0.000109	0.276439	180	18700	6.6	CE23550 WBGene00004930 locus:sod-1 superoxide dismutase status:Confirmed UniProt:P34697 protein_id:CCD64617.1
CD4.2	5	5	0.245	0.000168428	0.757924	2	2	0.098	6.87e-05	0.253141	286	31728	6	CE16950 WBGene00000795 locus:crn-2 status:Confirmed UniProt:G5EG18 protein_id:CCD65117.1
F21D5.7	4	5	0.042	9.7118e-05	0.101539	2	2	0.042	3.96e-05	0.101539	496	54964	9.2	CE09524 WBGene00009012 signal recognition particle protein (SRP54) status:Confirmed UniProt:G5EE80 protein_id:CAA91040.1
F35G12.3a	5	5	0.043	4.47266e-05	0.104079	2	2	0.02	1.819e-05	0.0471286	1077	119996	5.3	CE00971 WBGene00004762 locus:sel-5 serine\/threonine kinase status:Confirmed UniProt:G5ECQ3 protein_id:CAA86326.1
F54C4.1	3	5	0.153	0.00025487	0.422329	1	2	0.069	0.000104	0.172195	189	21766	9.9	CE19890 WBGene00018793 locus:mrpl-40 status:Confirmed UniProt:Q9TZ90 protein_id:CCD66086.1
T27F7.3	3	5	0.376	0.000441931	1.37684	2	2	0.156	0.00018	0.432188	109	12382	8.3	CE27214 WBGene00020868 locus:eif-1 status:Confirmed UniProt:Q967F1 protein_id:CCD72092.1
Y54E10BL.5	5	5	0.264	0.000398103	0.836538	2	2	0.132	0.000162	0.355189	121	14007	8.6	CE22460 WBGene00021839 locus:nduf-5 status:Confirmed UniProt:Q9N3D9 protein_id:CCD73486.1
Y57G11C.34	5	5	0.392	0.000216984	1.46604	2	2	0.194	8.84e-05	0.563148	222	25655	9.5	CE39867 WBGene00013324 locus:mrps-7 mitochondrial ribosomal protein S7 status:Partially_confirmed UniProt:Q95Q11 protein_id:CAC70123.2
ZC168.4	4	5	0.047	0.000133436	0.114295	2	2	0.047	5.44e-05	0.114295	361	40519	7.2	CE06570 WBGene00000865 locus:cyb-1 cyclin status:Confirmed UniProt:Q10653 protein_id:CAA94384.1
ZK637.13	4	5	0.119	0.000302959	0.315225	2	2	0.119	0.000123	0.315225	159	18501	7.9	CE36418 WBGene00014030 locus:glb-1 Globin status:Confirmed UniProt:P30627 protein_id:CAA77458.2
C04F6.3	2	5	0.052	7.80722e-05	0.127197	1	1	0.032	1.59e-05	0.0764652	617	66857	7.7	CE03923 WBGene00000503 locus:cht-1 glycosyl hydrolase (family 18) status:Partially_confirmed UniProt:Q11174 protein_id:CCD63028.1
C18G1.4a	4	5	0.062	6.95101e-05	0.153453	1	1	0.039	1.42e-05	0.0939563	693	74845	5.2	CE17420 WBGene00003994 locus:pgl-3 status:Confirmed UniProt:G5EBV6 protein_id:CCD65226.1
F32H2.4	3	5	0.069	0.00014553	0.172195	1	1	0.069	2.97e-05	0.172195	331	36773	7.2	CE42808 WBGene00009341 locus:thoc-3 WD domain, G-beta repeat (3 domains) status:Confirmed UniProt:P91867 protein_id:CAB04240.3
F40F9.7a	5	5	0.051	0.00014553	0.124605	1	1	0.051	2.97e-05	0.124605	331	36241	9	CE05856 WBGene00009584 locus:drap-1 status:Confirmed UniProt:Q20237 protein_id:CAA94762.1
F48A11.5a	5	5	0.108	7.85816e-05	0.282331	1	1	0.024	1.6e-05	0.0568175	613	69673	5.4	CE46198 WBGene00018586 locus:ubxn-3 status:Confirmed protein_id:CCD71486.1
F52G3.1	4	5	0.013	4.11011e-05	0.0303861	1	1	0.013	8.38e-06	0.0303861	1172	127954	9.2	CE28439 WBGene00018710 status:Partially_confirmed UniProt:Q9GZI0 protein_id:CCD66177.1
K07G5.1	3	5	0.065	4.82671e-05	0.161449	1	1	0.04	9.84e-06	0.0964782	998	109718	7.2	CE06129 WBGene00010641 locus:crml-1 Leucine Rich Repeat (2 copies) (4 domains) status:Partially_confirmed UniProt:Q21301 protein_id:CAA95828.1
K10B3.7	4	5	0.167	0.000141263	0.468926	1	1	0.047	2.88e-05	0.114295	341	36459	7.3	CE07370 WBGene00001685 locus:gpd-3 status:Confirmed UniProt:P17330 protein_id:CCD64599.1
K10B3.8	4	5	0.167	0.000141263	0.468926	1	1	0.047	2.88e-05	0.114295	341	36455	7.3	CE07371 WBGene00001684 locus:gpd-2 status:Confirmed UniProt:P17329 protein_id:CCD64600.1
R07E5.2	5	5	0.341	0.000213144	1.1928	1	1	0.075	4.34e-05	0.188502	226	24932	7.4	CE00657 WBGene00011110 locus:prdx-3 Mer5 (mouse) status:Confirmed UniProt:Q21824 protein_id:CAA83619.1
R11A8.6	4	5	0.041	4.22178e-05	0.0990058	1	1	0.022	8.6e-06	0.0519619	1141	130011	6.7	CE06304 WBGene00002152 locus:iars-1 isoleucyl-tRNA synthetase status:Partially_confirmed UniProt:Q21926 protein_id:CAA94369.1
T05B11.3	3	5	0.102	0.000213144	0.264736	1	1	0.049	4.34e-05	0.119438	226	24443	4.9	CE13219 WBGene00020246 locus:clic-1 status:Confirmed UniProt:P90961 protein_id:CCD65786.1
T17H7.4j	4	5	0.029	6.72773e-05	0.0690548	1	1	0.029	1.37e-05	0.0690548	716	82921	9.3	CE31617 WBGene00003936 locus:pat-12 status:Confirmed protein_id:CCD65376.1
Y57A10C.6	5	5	0.165	0.000116919	0.462177	1	1	0.049	2.38e-05	0.119438	412	44386	7.6	CE18418 WBGene00013284 locus:daf-22 3-keto-acyl-CoA thiolase status:Confirmed UniProt:G5EDP2 protein_id:CAA19548.1
B0412.4	3	4	0.321	0.00068815	1.09411	8	18	0.643	0.00315576	3.39542	56	6554	10.2	CE26849 WBGene00004498 locus:rps-29 40S ribosomal protein S29 status:Confirmed UniProt:P90983 protein_id:CCD61868.1
T14G11.3	3	4	0.043	5.67547e-05	0.104079	9	15	0.066	0.000217	0.164126	679	75997	7.2	CE33696 WBGene00020511 locus:immt-1 L96 protein (tipula iridescent virus (TIV) (weak)) status:Partially_confirmed UniProt:Q22505 protein_id:CCD63791.1
B0546.1	2	4	0.174	0.000353545	0.492794	3	14	0.174	0.00126102	0.492794	109	12031	8.5	CE16792 WBGene00015248 locus:mai-2 ATPase inhibitor status:Confirmed UniProt:O44441 protein_id:CCD62188.1
W06H8.1a	4	4	0.083	4.90285e-05	0.210598	9	10	0.108	0.000125	0.282331	786	88558	5.3	CE25146 WBGene00004373 locus:rme-1 status:Confirmed UniProt:Q9N5B7 protein_id:CCD72158.1
Y71H2AM.15	3	4	0.071	4.60962e-05	0.177606	7	10	0.145	0.000117	0.396368	836	93835	8.9	CE46193 WBGene00022180 status:Partially_confirmed protein_id:CCD73885.1
ZK1010.3	3	4	0.084	0.000140644	0.213389	8	10	0.241	0.000358	0.741807	274	30268	8.9	CE37862 WBGene00014177 locus:frg-1 FRG1-like actin crosslinking protein status:Confirmed UniProt:O18282 protein_id:CAB04969.2
C09B8.7a	4	4	0.086	6.73713e-05	0.21899	8	9	0.129	0.000154	0.34586	572	63881	8.5	CE27670 WBGene00003911 locus:pak-1 Serine\/threonine protein kinase status:Confirmed UniProt:Q17850 protein_id:CCD63804.1
T26A5.9	4	4	0.382	0.000432993	1.40991	8	8	0.438	0.000883	1.74157	89	10344	7.4	CE00788 WBGene00001005 locus:dlc-1 status:Confirmed UniProt:Q22799 protein_id:CCD63216.1
C03D6.4	3	4	0.059	2.7724e-05	0.145513	6	7	0.075	4.94e-05	0.188502	1390	147968	8.6	CE05198 WBGene00003800 locus:npp-14 nucleoporin status:Partially_confirmed UniProt:Q17602 protein_id:CAA99763.1
C34C12.8	4	4	0.127	0.000162601	0.339677	5	7	0.186	0.00029	0.534617	237	26448	8.3	CE03057 WBGene00007927 GRPE protein status:Confirmed UniProt:Q18421 protein_id:CAA87101.1
H21P03.1	4	4	0.25	0.000247028	0.778279	3	7	0.205	0.000441	0.603245	156	17061	9.9	CE18819 WBGene00003148 locus:mbf-1 Helix-turn-helix status:Confirmed UniProt:Q9XTV4 protein_id:CAB09112.1
Y37E3.10	3	4	0.096	0.00011268	0.247383	6	7	0.096	0.000201	0.247383	342	38898	4.8	CE29373 WBGene00021351 status:Confirmed UniProt:Q9BKU3 protein_id:CCD73431.1
Y37E3.17a	4	4	0.065	4.64294e-05	0.161449	7	7	0.065	8.28e-05	0.161449	830	91822	7.5	CE30219 WBGene00021355 status:Confirmed protein_id:CCD73437.1
Y53C12B.3a	4	4	0.061	4.4448e-05	0.1508	7	7	0.115	7.93e-05	0.303167	867	95623	7.6	CE19224 WBGene00003785 locus:nos-3 status:Confirmed UniProt:O18218 protein_id:CAB16493.1
ZK328.5a	4	4	0.082	3.92828e-05	0.207814	6	7	0.11	7.01e-05	0.288249	981	102063	8.8	CE44281 WBGene00003796 locus:npp-10 nucleoporin status:Confirmed protein_id:CCD70955.1
ZK669.4	2	4	0.085	8.60188e-05	0.216186	3	7	0.085	0.000153	0.216186	448	49691	8.5	CE01115 WBGene00014054 lipoamide acyltransferase status:Confirmed UniProt:Q23571 protein_id:CAA85465.1
C09D8.1a	4	4	0.04	1.76773e-05	0.0964782	6	6	0.034	2.7e-05	0.081434	2180	244175	7.6	CE30244 WBGene00004215 locus:ptp-3 protein-tyrosine phosphatase with fibronectin type III-like domains (DPTP and LAR like) status:Confirmed UniProt:Q9BMN8 protein_id:CAA86842.3
F26E4.9	4	4	0.409	0.000291943	1.56448	6	6	0.341	0.000446	1.1928	132	14733	8.2	CE09693 WBGene00000371 locus:cco-1 cytochrome C oxidase status:Confirmed UniProt:P90849 protein_id:CAB03002.1
F38E11.5	4	4	0.036	3.85364e-05	0.0864257	5	6	0.041	5.89e-05	0.0990058	1000	111107	5.1	CE18673 WBGene00009542 beta'-coat protein like status:Partially_confirmed UniProt:Q20168 protein_id:CAA92776.1
H15N14.2a	4	4	0.058	4.67675e-05	0.142878	6	6	0.067	7.15e-05	0.16681	824	91335	7.5	CE19925 WBGene00003818 locus:nsf-1 vesicular-fusion protein NSF status:Confirmed UniProt:Q94392 protein_id:CAB09531.1
R57.2	4	4	0.148	0.000178409	0.406048	6	6	0.218	0.000273	0.651962	216	24510	8.8	CE35753 WBGene00020083 status:Partially_confirmed UniProt:P91405 protein_id:CCD73109.1
T23B12.3	3	4	0.197	0.000145971	0.573983	5	6	0.178	0.000223	0.506607	264	29500	9.4	CE14030 WBGene00020718 locus:mrps-2 ribosomal protein status:Confirmed UniProt:O17004 protein_id:CCD72915.1
T25E4.1	4	4	0.087	0.000166824	0.2218	6	6	0.152	0.000255	0.419058	231	24614	8.2	CE28493 WBGene00020803 status:Confirmed UniProt:Q10014 protein_id:CCD64853.1
W04B5.4	4	4	0.168	0.000195616	0.472312	5	6	0.173	0.000299	0.489361	197	23315	9	CE20141 WBGene00021021 locus:mrpl-30 status:Confirmed UniProt:Q9UA63 protein_id:CCD68652.1
C13B4.2	4	4	0.145	7.88066e-05	0.396368	5	5	0.172	0.0001	0.485936	489	55878	5.5	CE15615 WBGene00006856 locus:usp-14 Queuine trna-ribosyltransferase status:Confirmed UniProt:Q17361 protein_id:CAB03876.1
C15C8.4	4	4	0.123	0.000121951	0.327394	5	5	0.13	0.000155	0.348963	316	37417	8.4	CE39472 WBGene00007606 Human alpha-2-macroglobulin receptor-associated protein like status:Confirmed UniProt:G5EF26 protein_id:CAA99779.2
C17E4.5	2	4	0.137	0.000187983	0.370882	5	5	0.137	0.000239	0.370882	205	22603	5.9	CE08254 WBGene00003904 locus:pabp-2 RNA binding protein (RNP like) status:Confirmed UniProt:Q93233 protein_id:CAB02750.1
C18H9.2	4	4	0.318	0.000360153	1.0797	5	5	0.318	0.000459	1.0797	107	11378	10.2	CE43752 WBGene00016001 status:Confirmed UniProt:Q09237 protein_id:CCD65267.1
C32E8.9	4	4	0.153	0.000143793	0.422329	5	5	0.198	0.000183	0.577611	268	29151	8.5	CE29693 WBGene00016325 status:Confirmed UniProt:P91130 protein_id:CCD66408.1
C53A5.1	4	4	0.151	0.00027724	0.415794	5	5	0.209	0.000353	0.61808	139	16495	9.5	CE08950 WBGene00008262 locus:ril-1 status:Confirmed UniProt:O17694 protein_id:CAB03983.1
F01F1.2	4	4	0.342	0.000239357	1.19786	5	5	0.342	0.000305	1.19786	161	18491	8.1	CE26886 WBGene00017159 status:Confirmed UniProt:Q19093 protein_id:CCD65984.1
F08D12.1	4	4	0.068	6.06873e-05	0.169499	4	5	0.068	7.73e-05	0.169499	635	71414	8.5	CE41557 WBGene00017245 signal recognition particle protein status:Partially_confirmed UniProt:P91240 protein_id:CCD69012.1
F21H12.6	4	4	0.066	2.80469e-05	0.164126	3	5	0.063	3.57e-05	0.156112	1374	151088	7.7	CE01917 WBGene00017686 Tripeptidyl-peptidase II status:Partially_confirmed UniProt:Q09541 protein_id:CCD66120.1
F53F4.11	4	4	0.127	7.09695e-05	0.339677	5	5	0.116	9.04e-05	0.306171	543	59887	9.4	CE20849 WBGene00009993 status:Confirmed UniProt:Q20720 protein_id:CAB01204.1
F54D11.4	3	4	0.182	0.000200711	0.520548	5	5	0.182	0.000256	0.520548	192	20933	10.2	CE29392 WBGene00018814 status:Partially_confirmed UniProt:Q95Q53 protein_id:CCD71037.1
K04H4.1a	3	4	0.03	2.19081e-05	0.0715193	3	5	0.03	2.79e-05	0.0715193	1759	171086	4.8	CE36389 WBGene00001263 locus:emb-9 Collagen status:Partially_confirmed UniProt:P17139 protein_id:CAA81584.4
T19C3.2	4	4	0.104	0.000143258	0.270574	4	5	0.097	0.000182	0.250259	269	31398	8.6	CE02053 WBGene00020560 status:Partially_confirmed UniProt:Q10008 protein_id:CCD73734.1
W02F12.6	3	4	0.204	0.000207185	0.599558	2	5	0.441	0.000264	1.76058	186	20610	8.3	CE31084 WBGene00020951 locus:sna-1 status:Confirmed UniProt:O45149 protein_id:CCD72937.1
Y39E4A.3a	4	4	0.042	8.94116e-05	0.101539	4	5	0.042	0.000114	0.101539	431	49021	7	CE33866 WBGene00012713 Transketolase status:Confirmed UniProt:O45924 protein_id:CAA16329.2
B0280.9	4	4	0.042	8.98285e-05	0.101539	4	4	0.07	9.15e-05	0.174898	429	47772	8.1	CE00816 WBGene00015104 status:Confirmed UniProt:P42000 protein_id:CCD61605.1
F19F10.9	4	4	0.048	4.64854e-05	0.116863	3	4	0.06	4.74e-05	0.148154	829	94493	6.1	CE27372 WBGene00017605 status:Partially_confirmed UniProt:O01524 protein_id:CCD67759.1
F35G12.2	4	4	0.078	9.73142e-05	0.196741	4	4	0.164	9.92e-05	0.458814	396	43582	7.7	CE31500 WBGene00009440 locus:idhg-1 isocitrate dehydrogenase status:Confirmed UniProt:Q20049 protein_id:CAA86325.2
F53F8.5	2	4	0.09	0.000104719	0.230269	4	4	0.084	0.000107	0.213389	368	40392	10	CE17859 WBGene00010002 status:Partially_confirmed UniProt:O62258 protein_id:CAB04458.1
F55H2.2	3	4	0.078	0.000149947	0.196741	4	4	0.125	0.000153	0.333522	257	28786	9.2	CE00209 WBGene00010130 locus:vha-14 Membrane-associated atpase gamma chain status:Confirmed UniProt:P34462 protein_id:CAA81600.1
H35B03.2a	4	4	0.071	9.8057e-05	0.177606	3	4	0.071	9.99e-05	0.177606	393	44236	8.3	CE19505 WBGene00019264 C45E5.5 was incorporated into this gene - 980715 -js status:Partially_confirmed UniProt:Q9TYZ2 protein_id:CCD67377.1
M05B5.5a	3	4	0.048	9.65825e-05	0.116863	3	4	0.048	9.84e-05	0.116863	399	43193	6.1	CE06191 WBGene00001949 locus:hlh-2 transcription factor E2-A like status:Confirmed UniProt:G5EEG9 protein_id:CAA95837.1
T08A11.2	4	4	0.039	2.91501e-05	0.0939563	4	4	0.029	2.97e-05	0.0690548	1322	147323	6.3	CE03641 WBGene00011605 status:Partially_confirmed UniProt:G5EEQ8 protein_id:CAA90777.1
Y113G7A.3	3	4	0.096	4.69384e-05	0.247383	3	4	0.069	4.78e-05	0.172195	821	89676	7.2	CE27230 WBGene00004754 locus:sec-23 status:Confirmed UniProt:Q9U2Z1 protein_id:CAB60476.2
Y45F3A.3a	4	4	0.037	6.24577e-05	0.0889301	3	4	0.037	6.36e-05	0.0889301	617	68292	8.3	CE19166 WBGene00012860 locus:acdh-11 Acyl-CoA dehydrogenase status:Confirmed UniProt:Q9XWZ2 protein_id:CAA21490.1
Y50E8A.4a	4	4	0.096	7.27102e-05	0.247383	4	4	0.085	7.41e-05	0.216186	530	60748	8.7	CE32023 WBGene00006795 locus:unc-61 status:Confirmed UniProt:Q8I4C9 protein_id:CAD54172.1
Y59A8B.6	3	4	0.063	3.98103e-05	0.156112	3	4	0.036	4.06e-05	0.0864257	968	109161	7.1	CE28858 WBGene00013343 locus:prp-6 status:Confirmed UniProt:Q9GRZ2 protein_id:CAC14407.3
Y73B3A.1	3	4	0.152	5.84771e-05	0.419058	3	4	0.115	5.96e-05	0.303167	659	71695	6.2	CE27324 WBGene00022203 status:Partially_confirmed UniProt:Q95XE2 protein_id:CCD74427.1
ZK809.3	3	4	0.233	0.000183507	0.710015	4	4	0.176	0.000187	0.499685	210	24358	9.4	CE03831 WBGene00014086 status:Confirmed UniProt:Q23597 protein_id:CAA92637.1
C06A1.1	4	4	0.085	4.76346e-05	0.216186	3	3	0.026	3.639e-05	0.0616956	809	89785	5.3	CE02114 WBGene00007352 locus:cdc-48.1 transitional endoplasmic reticulum ATPase homolog 1 (P97 protein) status:Confirmed UniProt:P54811 protein_id:CAA90050.1
C06E7.88	4	4	0.396	0.000200711	1.48886	3	3	0.24	0.000153	0.737801	192	22097	8.1	CE43806 WBGene00189995 status:Confirmed UniProt:C4RVF5 protein_id:CCD63376.1
C47E12.5	4	4	0.058	3.46239e-05	0.142878	3	3	0.049	2.65e-05	0.119438	1113	124084	5.2	CE05449 WBGene00006699 locus:uba-1 ubiquitin-activating enzyme status:Confirmed UniProt:Q27481 protein_id:CAA93101.1
E02H1.8	4	4	0.24	0.000298732	0.737801	3	3	0.24	0.000228	0.737801	129	14849	10.9	CE34789 WBGene00008459 locus:mrpl-53 status:Confirmed UniProt:Q7YX52 protein_id:CAE17757.1
F10D11.1	4	4	0.303	0.000174373	1.00909	3	3	0.068	0.000133	0.169499	221	24537	7.9	CE09323 WBGene00004931 locus:sod-2 superoxide dismutase status:Confirmed UniProt:P31161 protein_id:CAB02913.1
F13B12.1	3	4	0.063	7.54137e-05	0.156112	3	3	0.063	5.76e-05	0.156112	511	57254	5.9	CE05599 WBGene00008729 status:Confirmed UniProt:Q19375 protein_id:CAA94590.1
F27D9.5	3	4	0.091	5.32271e-05	0.233105	3	3	0.048	4.07e-05	0.116863	724	79762	7.7	CE04451 WBGene00017864 locus:pcca-1 Propionyl-coA carboxylase alpha chain precursor status:Confirmed UniProt:Q19842 protein_id:CCD67920.1
F33D11.10	4	4	0.148	9.65825e-05	0.406048	3	3	0.1	7.38e-05	0.258925	399	45481	6	CE09901 WBGene00018007 intiation factor\/helicase status:Confirmed UniProt:O44781 protein_id:CCD66444.1
F48C1.5	4	4	0.129	0.000310778	0.34586	3	3	0.21	0.000238	0.62181	124	13961	9.3	CE10740 WBGene00018598 status:Confirmed UniProt:O01571 protein_id:CCD62472.1
F58G11.2a	4	4	0.051	4.0184e-05	0.124605	3	3	0.042	3.07e-05	0.101539	959	103832	7.2	CE44827 WBGene00010280 ATP-dependent RNA helicase like status:Partially_confirmed UniProt:P90897 protein_id:CAB03153.4
H14A12.2a	3	4	0.096	7.6919e-05	0.247383	3	3	0.1	5.88e-05	0.258925	501	53647	7.9	CE11580 WBGene00001503 locus:fum-1 fumarase status:Confirmed UniProt:O17214 protein_id:CCD72341.1
H15N14.1c	4	4	0.078	3.99755e-05	0.196741	3	3	0.033	3.06e-05	0.0789467	964	107427	8.1	CE32459 WBGene00000079 locus:adr-1 Double-stranded RNA binding motif (2 domains) status:Confirmed UniProt:Q9U3D6 protein_id:CAB09530.2
K07C5.4	4	4	0.144	7.9293e-05	0.393157	3	3	0.051	6.06e-05	0.124605	486	54511	8.6	CE06114 WBGene00010627 yeast protein L8167.9-like status:Confirmed UniProt:Q21276 protein_id:CAA94897.1
K11H12.2	4	4	0.123	0.000188904	0.327394	3	3	0.123	0.000144	0.327394	204	24125	11.6	CE12148 WBGene00004427 locus:rpl-15 60S ribosomal protein L15 status:Confirmed UniProt:P91374 protein_id:CCD70971.1
M7.1	4	4	0.122	0.000262152	0.324342	3	3	0.122	0.0002	0.324342	147	16705	7.3	CE03482 WBGene00002344 locus:let-70 ubiquitin-conjugating enzyme E2-17 KD status:Confirmed UniProt:P35129 protein_id:CAA92745.1
R07E5.13	4	4	0.124	0.000281288	0.330454	2	3	0.124	0.000215	0.330454	137	15832	9	CE47062 WBGene00011119 status:Confirmed UniProt:Q21828 protein_id:CAA83622.2
R148.2	4	4	0.284	0.000405646	0.923092	2	3	0.274	0.00031	0.879317	95	10081	9.4	CE41330 WBGene00020101 status:Confirmed UniProt:O17268 protein_id:CCD67221.1
T03F6.1	4	4	0.106	0.00016329	0.276439	3	3	0.106	0.000125	0.276439	236	24713	7	CE16335 WBGene00011398 locus:qdpr-1 Alcohol\/other dehydrogenases, short chain type status:Confirmed UniProt:Q9XVJ3 protein_id:CAB03278.1
T11G6.1a	4	4	0.067	7.41085e-05	0.16681	3	3	0.037	5.66e-05	0.0889301	520	58275	5.9	CE06427 WBGene00002001 locus:hars-1 histidyl-tRNA synthetase (cytoplasmic) status:Confirmed UniProt:P34183 protein_id:CAA93416.1
T13F2.8a	3	4	0.272	0.000163985	0.870682	3	3	0.238	0.000125	0.729816	235	26291	5.5	CE13633 WBGene00000301 locus:cav-1 caveolin status:Confirmed UniProt:Q94051 protein_id:CAB03359.1
T19B4.3	3	4	0.108	0.000208305	0.282331	2	3	0.108	0.000159	0.282331	185	20210	6.9	CE13740 WBGene00020557 adenine phosphoribosyltransferase status:Confirmed UniProt:P91455 protein_id:CCD62975.1
T24H10.3	4	4	0.182	0.000159241	0.520548	3	3	0.264	0.000122	0.836538	242	28219	5.9	CE03728 WBGene00001041 locus:dnj-23 DNAJ protein status:Confirmed UniProt:Q22751 protein_id:CAA90945.1
Y104H12BR.1	4	4	0.07	8.64045e-05	0.174898	3	3	0.045	6.6e-05	0.109175	446	50089	6.5	CE43541 WBGene00022425 locus:plst-1 status:Partially_confirmed UniProt:Q95Y37 protein_id:CCD71740.1
Y48G9A.3	4	4	0.017	1.43793e-05	0.0399202	3	3	0.012	1.1e-05	0.0280163	2680	294963	6.3	CE42624 WBGene00021697 locus:gcn-1 status:Partially_confirmed UniProt:B3CJ34 protein_id:CCD67076.1
Y65B4A.6	4	4	0.148	9.65825e-05	0.406048	3	3	0.1	7.38e-05	0.258925	399	45582	6	CE34419 WBGene00022029 status:Partially_confirmed UniProt:Q9BL61 protein_id:CCD71923.1
Y71H2AM.20a	4	4	0.155	0.000102764	0.428894	3	3	0.155	7.85e-05	0.428894	375	42882	6.6	CE27321 WBGene00022185 status:Confirmed UniProt:Q9BL35 protein_id:CCD73872.1
ZK1067.3	3	4	0.035	9.65825e-05	0.0839269	3	3	0.08	7.38e-05	0.202264	399	44434	9.9	CE33012 WBGene00014209 status:Confirmed UniProt:Q23389 protein_id:CAA93885.2
C08F8.1a	1	4	0.085	0.000329371	0.216186	2	2	0.316	0.000168	1.07014	117	13897	9.1	CE05248 WBGene00007443 locus:pfd-1 status:Confirmed UniProt:Q17827 protein_id:CAA97424.1
C15H11.9	4	4	0.186	0.000115725	0.534617	2	2	0.09	5.9e-05	0.230269	333	37986	10	CE08186 WBGene00007617 locus:rrbs-1 Human HA0609 protein like status:Confirmed UniProt:Q9XVT0 protein_id:CAB02731.1
D2045.9	3	4	0.043	7.21656e-05	0.104079	2	2	0.043	3.68e-05	0.104079	534	62241	5.2	CE33988 WBGene00008426 status:Confirmed UniProt:Q18989 protein_id:CAA84699.2
F10E7.10	3	4	0.133	8.8184e-05	0.358313	1	2	0.039	4.49e-05	0.0939563	437	49113	5.9	CE04365 WBGene00017351 locus:cutl-5 status:Partially_confirmed UniProt:Q19304 protein_id:CCD69170.1
F26F4.10a	2	4	0.055	5.40483e-05	0.135011	1	2	0.025	2.75e-05	0.0592537	713	80896	7.8	CE29495 WBGene00004679 locus:rars-1 arginyl tRNA synthetase status:Confirmed UniProt:Q19825 protein_id:CCD65757.1
F26H11.2a	4	4	0.025	1.75405e-05	0.0592537	2	2	0.02	8.94e-06	0.0471286	2197	252549	8.4	CE46896 WBGene00009180 locus:nurf-1 status:Partially_confirmed UniProt:Q6BER5 protein_id:CAB04197.3
F41C3.3	4	4	0.111	7.63097e-05	0.291219	2	2	0.036	3.889e-05	0.0864257	505	55736	8.1	CE32658 WBGene00018269 locus:acs-11 Long-chain-fatty-acid coA ligase status:Partially_confirmed UniProt:Q20264 protein_id:CCD65859.1
F41C3.5	3	4	0.104	8.21672e-05	0.270574	2	2	0.104	4.19e-05	0.270574	469	53646	6.7	CE02733 WBGene00018271 Serine carboxypeptidase status:Confirmed UniProt:P52717 protein_id:CCD65861.1
F42A10.1	4	4	0.098	5.41242e-05	0.253141	2	2	0.028	2.76e-05	0.0665962	712	80287	6.4	CE01292 WBGene00018339 locus:abcf-3 status:Confirmed UniProt:Q20306 protein_id:CCD65308.1
F43G9.5	2	4	0.225	0.000169764	0.678804	2	2	0.15	8.65e-05	0.412538	227	25916	5.3	CE10362 WBGene00009668 locus:cfim-1 status:Confirmed UniProt:Q93716 protein_id:CAB02106.1
F46E10.2	4	4	0.173	0.00027724	0.489361	2	2	0.165	0.000141	0.462177	139	13521	9.7	CE20813 WBGene00018489 status:Confirmed UniProt:G5EDS0 protein_id:CCD71313.1
F57C9.3	3	4	0.362	0.000409962	1.30144	2	2	0.362	0.000209	1.30144	94	10774	5	CE46926 WBGene00019010 status:Partially_confirmed UniProt:O01822 protein_id:CCD62434.2
K07A1.11	4	4	0.138	9.3535e-05	0.374042	2	2	0.138	4.77e-05	0.374042	412	46691	5.8	CE11860 WBGene00004312 locus:rba-1 retinablastoma-binding protein RBAP46 like status:Confirmed UniProt:P90917 protein_id:CAB03172.1
R09E12.3	3	4	0.122	0.000120426	0.324342	2	2	0.034	6.14e-05	0.081434	320	36962	7	CE12646 WBGene00019983 locus:sti-1 status:Confirmed UniProt:O16259 protein_id:CCD63252.1
T01G1.3	4	4	0.022	3.5583e-05	0.0519619	1	2	0.035	1.81e-05	0.0839269	1083	119605	6.4	CE16320 WBGene00011338 locus:sec-31 Yesat transport protein WEB1 like status:Partially_confirmed UniProt:G5EFY6 protein_id:CAB07274.1
T05H10.3	4	4	0.171	0.000243901	0.482518	2	2	0.089	0.000124	0.227439	158	18369	7.1	CE01640 WBGene00011508 status:Confirmed UniProt:Q09347 protein_id:CAA87790.1
T13F2.2	3	4	0.194	0.000310778	0.563148	2	2	0.121	0.000158	0.321296	124	14446	9.1	CE13621 WBGene00011743 single-stranded DNA binding protein P9 status:Confirmed UniProt:Q94045 protein_id:CAB03353.1
T18D3.1	4	4	0.119	7.36834e-05	0.315225	2	2	0.031	3.749e-05	0.0739894	523	58685	9	CE03662 WBGene00011820 status:Partially_confirmed UniProt:Q22540 protein_id:CAA92191.1
T21B10.7	4	4	0.079	7.28477e-05	0.199499	2	2	0.043	3.71e-05	0.104079	529	56975	5.9	CE16437 WBGene00000378 locus:cct-2 t-complex protein 1 status:Confirmed UniProt:P47207 protein_id:CAA92697.1
W01A8.1a	4	4	0.125	9.28588e-05	0.333522	2	2	0.084	4.73e-05	0.213389	415	46135	5.2	CE18303 WBGene00007024 locus:mdt-28 status:Confirmed UniProt:Q23095 protein_id:CAA95854.1
W09H1.6a	4	4	0.133	0.000138123	0.358313	2	2	0.133	7.04e-05	0.358313	279	31810	6.6	CE16576 WBGene00002264 locus:lec-1 galectin status:Partially_confirmed UniProt:P36573 protein_id:CAB04959.1
Y39G10AR.13	3	4	0.085	6.19557e-05	0.216186	2	2	0.043	3.16e-05	0.104079	622	69921	9.4	CE26991 WBGene00002047 locus:icp-1 status:Confirmed UniProt:G5EE37 protein_id:CCD69912.1
Y48B6A.12	4	4	0.026	6.21555e-05	0.0616956	2	2	0.015	3.17e-05	0.0351422	620	69536	8.4	CE22127 WBGene00012983 locus:men-1 status:Partially_confirmed UniProt:Q9U296 protein_id:CAB54452.1
Y54G2A.29	4	4	0.097	7.18963e-05	0.250259	2	2	0.035	3.66e-05	0.0839269	536	60626	8.6	CE34416 WBGene00021893 locus:ndnf-1 status:Confirmed UniProt:Q9N397 protein_id:CCD83520.1
Y66D12A.8a	4	4	0.066	0.000157936	0.164126	2	2	0.066	8.05e-05	0.164126	244	26843	8.4	CE28806 WBGene00013434 status:Confirmed UniProt:Q95Q06 protein_id:CAC70131.1
Y92H12A.1	3	4	0.051	7.2301e-05	0.124605	2	2	0.051	3.68e-05	0.124605	533	60661	7.1	CE39993 WBGene00005077 locus:src-1 status:Confirmed UniProt:G5EE56 protein_id:CCD71465.1
C07H6.2	4	4	0.196	0.000360153	0.570363	1	1	0.196	9.18e-05	0.570363	107	11924	7.4	CE00756 WBGene00015579 status:Confirmed UniProt:Q95YE7 protein_id:CCD63589.1
C52E12.1	3	4	0.035	4.1661e-05	0.0839269	1	1	0.035	1.06e-05	0.0839269	925	102685	9.1	CE32335 WBGene00016888 zinc-finger containing protein status:Confirmed UniProt:Q18782 protein_id:CCD64621.1
C56A3.2a	4	4	0.269	0.000247028	0.857804	1	1	0.103	6.29e-05	0.267652	156	17777	6.2	CE09030 WBGene00008341 locus:ttr-44 Transthyretin-like family status:Confirmed UniProt:Q18878 protein_id:CAB01136.1
F37H8.5	3	4	0.217	0.000139121	0.648162	1	1	0.123	3.54e-05	0.327394	277	30844	7.1	CE15997 WBGene00009514 status:Confirmed UniProt:O17861 protein_id:CAB04345.1
F48C1.6	4	4	0.114	0.000157291	0.30017	1	1	0.041	4.01e-05	0.0990058	245	27026	6.6	CE10742 WBGene00018599 status:Confirmed UniProt:O01572 protein_id:CCD62473.1
K07A1.15	4	4	0.123	0.000315872	0.327394	1	1	0.123	8.05e-05	0.327394	122	14048	8.9	CE34919 WBGene00010619 status:Confirmed UniProt:Q7YWY5 protein_id:CAE17865.1
K10H10.2	3	4	0.166	0.000114351	0.465548	1	1	0.083	2.91e-05	0.210598	337	36154	7.7	CE16252 WBGene00010759 locus:cysl-2 beta-synthase status:Confirmed UniProt:O45679 protein_id:CAB05778.1
K11D9.1a	4	4	0.055	5.15882e-05	0.135011	1	1	0.04	1.31e-05	0.0964782	747	83343	9.1	CE20001 WBGene00002219 locus:klp-7 kinesin, kinesin-13 (MCAK\/KIF-2) family, isoform a status:Confirmed UniProt:Q9XU12 protein_id:CAB07264.1
R01H10.1	4	4	0.072	6.63277e-05	0.180321	1	1	0.04	1.69e-05	0.0964782	581	64103	5.4	CE28840 WBGene00001002 locus:div-1 DNA polymerase alpha associated subunit status:Partially_confirmed UniProt:Q21625 protein_id:CAA83467.2
R07E5.14	4	4	0.296	0.000271383	0.97697	1	1	0.063	6.91e-05	0.156112	142	16114	5.1	CE01044 WBGene00004387 locus:rnp-4 RNA binding domain status:Confirmed UniProt:Q21832 protein_id:CAA83626.1
R12B2.5a	3	4	0.058	4.94057e-05	0.142878	1	1	0.046	1.26e-05	0.111732	780	84527	7.1	CE30108 WBGene00007016 locus:mdt-15 status:Confirmed UniProt:Q21955 protein_id:CCD73316.1
T04D1.3	3	4	0.122	0.000102219	0.324342	1	1	0.042	2.6e-05	0.101539	377	42347	5.9	CE37042 WBGene00006791 locus:unc-57 status:Confirmed UniProt:O61843 protein_id:CCD61260.1
T07D4.4	4	4	0.048	3.77069e-05	0.116863	1	1	0.023	9.61e-06	0.0543869	1022	108268	8.6	CE18219 WBGene00011580 locus:ddx-19 ATP-dependent helicase status:Partially_confirmed UniProt:Q22308 protein_id:CAA90408.1
Y116A8C.42	4	4	0.074	0.000283356	0.185769	1	1	0.074	7.22e-05	0.185769	136	14812	10.8	CE23346 WBGene00004914 locus:snr-1 small nuclear ribonuclearprotein SM D3 status:Confirmed UniProt:Q17348 protein_id:CAB55132.1
Y41D4B.10	4	4	0.137	0.000146526	0.370882	1	1	0.038	3.73e-05	0.0914403	263	29575	7.5	CE27622 WBGene00001105 locus:dsl-3 status:Confirmed UniProt:Q95Y10 protein_id:CCD66710.1
Y53H1C.2a	3	4	0.021	2.58287e-05	0.0495424	1	1	0.021	6.58e-06	0.0495424	1492	161351	6.5	CE41728 WBGene00001215 locus:ego-2 status:Confirmed UniProt:G5EBN5 protein_id:CAL64007.2
Y73B6BL.24	4	4	0.039	0.000101145	0.0939563	1	1	0.039	2.58e-05	0.0939563	381	43029	8.4	CE29924 WBGene00022245 locus:acp-6 status:Confirmed UniProt:Q9GUF2 protein_id:CCD74171.1
ZK154.4	3	4	0.148	0.000189835	0.406048	1	1	0.143	4.84e-05	0.389953	203	23416	5.7	CE28176 WBGene00022666 status:Confirmed UniProt:Q94313 protein_id:CCD67559.1
ZK742.5	3	3	0.2	0.000199326	0.584893	5	10	0.31	0.000677	1.04174	145	17184	6.3	CE07641 WBGene00002256 locus:lbp-4 status:Confirmed UniProt:Q23092 protein_id:CCD65781.1
C02C6.1b	3	3	0.036	3.44896e-05	0.0864257	6	8	0.082	9.37e-05	0.207814	838	94421	7.6	CE07832 WBGene00001130 locus:dyn-1 status:Confirmed UniProt:P39055 protein_id:CAC42251.1
ZK84.1	2	3	0.036	3.60828e-05	0.0864257	4	8	0.036	9.81e-05	0.0864257	801	77124	3.7	CE02924 WBGene00022649 status:Partially_confirmed UniProt:Q23635 protein_id:CCD73326.1
F01G4.6a	3	3	0.079	8.50068e-05	0.199499	7	7	0.079	0.000202	0.199499	340	36674	9	CE09162 WBGene00008505 phosphate carrier protein precursor status:Confirmed UniProt:P40614 protein_id:CAA92769.1
F53A3.4a	3	3	0.022	1.43507e-05	0.0519619	7	7	0.022	3.41e-05	0.0519619	2014	226140	9.7	CE44019 WBGene00004128 locus:pqn-41 status:Partially_confirmed UniProt:C7IVR5 protein_id:CCD62158.1
T10F2.1a	3	3	0.042	3.89519e-05	0.101539	7	7	0.097	9.26e-05	0.250259	742	84150	8.2	CE29472 WBGene00001744 locus:gars-1 Glycyl-tRNA synthetase status:Confirmed UniProt:Q10039 protein_id:CCD72865.1
W03F11.6a	3	3	0.042	1.7432e-05	0.101539	6	7	0.067	4.15e-05	0.16681	1658	183636	7.1	CE26729 WBGene00021009 locus:afd-1 status:Confirmed UniProt:Q9BIC1 protein_id:CCD69313.1
C02F5.9	3	3	0.085	0.000112024	0.216186	6	6	0.085	0.000228	0.216186	258	28930	5.9	CE26745 WBGene00003952 locus:pbs-6 Proteasome component C5 status:Confirmed UniProt:P34286 protein_id:CCD62635.1
C14B9.2	3	3	0.099	4.67675e-05	0.25603	6	6	0.157	9.53e-05	0.435489	618	69797	6.6	CE30601 WBGene00015752 erp72 status:Confirmed UniProt:P34329 protein_id:CCD64436.1
C38D4.3	3	3	0.022	1.62008e-05	0.0519619	5	6	0.03	3.3e-05	0.0715193	1784	200845	5.2	CE36378 WBGene00003210 locus:mel-28 status:Confirmed UniProt:Q18508 protein_id:CAA86316.2
F18C5.5	3	3	0.162	0.000130191	0.452112	5	6	0.167	0.000265	0.468926	222	24046	10.2	CE02654 WBGene00017560 status:Confirmed UniProt:Q19548 protein_id:CCD68196.1
F53G2.4a	2	3	0.044	5.5052e-05	0.106624	6	6	0.16	0.000112	0.44544	525	59172	7.3	CE41907 WBGene00004129 locus:pqn-42 status:Confirmed UniProt:A9D602 protein_id:CCD71699.1
Y51H4A.3	2	3	0.198	0.000150533	0.577611	4	6	0.198	0.000307	0.577611	192	21635	6.2	CE25369 WBGene00004357 locus:rho-1 p21 ras-related rho (RhoA) status:Confirmed UniProt:Q22038 protein_id:CAB63379.1
ZC376.5	3	3	0.087	5.49474e-05	0.2218	6	6	0.089	0.000112	0.227439	526	58400	8.4	CE15201 WBGene00006613 locus:trm-1 N2,N2-dimethylguanosine tRNA methyltransferase status:Confirmed UniProt:Q23270 protein_id:CAB00881.1
C05E4.9a	3	3	0.035	2.98578e-05	0.0839269	5	5	0.046	5.07e-05	0.111732	968	108629	6.9	CE23521 WBGene00001564 locus:icl-1 isocitrate lyase status:Confirmed UniProt:Q10663 protein_id:CCD63238.1
C08B11.3	3	3	0.043	2.32334e-05	0.104079	4	5	0.061	3.95e-05	0.1508	1244	139117	6.2	CE01473 WBGene00007433 locus:swsn-7 Zinc finger, C2H2 type status:Partially_confirmed UniProt:Q09441 protein_id:CAA86663.1
C25D7.6	3	3	0.041	3.5594e-05	0.0990058	5	5	0.057	6.05e-05	0.14025	812	90689	5.7	CE08392 WBGene00003155 locus:mcm-3 DNA replication licensing factor MCM3 status:Confirmed UniProt:Q9XVR7 protein_id:CAB02770.1
C27H6.4a	2	3	0.103	0.000106259	0.267652	4	5	0.254	0.00018	0.794734	272	30676	6.4	CE08428 WBGene00007786 locus:rmd-2 status:Confirmed UniProt:P90762 protein_id:CAB02796.1
C29E6.1a	3	3	0.05	3.5594e-05	0.122018	3	5	0.05	6.05e-05	0.122018	812	89480	8.3	CE40548 WBGene00002827 locus:let-653 LET-653 mucin like protein status:Partially_confirmed UniProt:Q27394 protein_id:CAA96602.2
F29B9.11	2	3	0.261	0.000328435	0.823896	2	5	0.261	0.000558	0.823896	88	9889	10.4	CE09789 WBGene00017925 status:Confirmed UniProt:Q9GYI1 protein_id:CCD70233.1
F44E7.4a	3	3	0.028	2.70875e-05	0.0665962	5	5	0.093	4.6e-05	0.238797	1067	121988	7	CE10402 WBGene00018426 peptidase status:Confirmed UniProt:O16249 protein_id:CCD67860.1
T06G6.9	3	3	0.092	0.000156229	0.235947	3	5	0.092	0.000265	0.235947	185	20885	5.2	CE13349 WBGene00006889 locus:pfd-3 Human VHL binding protein like status:Confirmed UniProt:O18054 protein_id:CAB04707.1
T20G5.9	3	3	0.305	0.000176234	1.01837	2	5	0.226	0.000299	0.682674	164	18186	9.6	CE34095 WBGene00011871 status:Confirmed UniProt:Q22615 protein_id:CAA83010.2
Y40B1A.3b	3	3	0.091	5.73459e-05	0.233105	5	5	0.091	9.74e-05	0.233105	504	53983	9.8	CE43287 WBGene00012734 status:Partially_confirmed UniProt:B5WWM0 protein_id:CAR81377.2
Y66H1B.2a	3	3	0.016	1.2817e-05	0.0375284	5	5	0.022	2.18e-05	0.0519619	2255	246087	6.3	CE44257 WBGene00022048 locus:fln-1 status:Partially_confirmed UniProt:D0IMZ5 protein_id:CCD69677.1
B0041.2a	2	3	0.045	4.09381e-05	0.109175	3	4	0.045	5.56e-05	0.109175	706	74959	6.2	CE27563 WBGene00015007 locus:ain-2 status:Partially_confirmed protein_id:CCD61246.1
C05G5.4	3	3	0.087	8.97587e-05	0.2218	3	4	0.087	0.000122	0.2218	322	33798	9	CE05227 WBGene00007350 locus:sucl-1 succinyl-CoA synthetase status:Confirmed UniProt:P53596 protein_id:CAA94107.1
C50D2.9	3	3	0.068	7.03219e-05	0.169499	4	4	0.068	9.56e-05	0.169499	411	45862	8.7	CE36803 WBGene00016812 status:Partially_confirmed UniProt:Q8ITY6 protein_id:CCD65341.1
D2023.2a	3	3	0.045	2.45977e-05	0.109175	4	4	0.045	3.34e-05	0.109175	1175	129285	7	CE09072 WBGene00004258 locus:pyc-1 pyruvate carboxylase status:Confirmed UniProt:O17732 protein_id:CAB02872.1
E04A4.4a	3	3	0.07	3.46966e-05	0.174898	3	4	0.065	4.71e-05	0.161449	833	93864	8.5	CE29748 WBGene00001983 locus:hoe-1 status:Partially_confirmed UniProt:O44476 protein_id:CCD68705.1
F10G7.8	3	3	0.063	5.89843e-05	0.156112	4	4	0.078	8.01e-05	0.196741	490	56457	8.4	CE02632 WBGene00004461 locus:rpn-5 status:Confirmed UniProt:Q19324 protein_id:CCD69211.1
F36A2.6	3	3	0.086	0.000191406	0.21899	4	4	0.172	0.00026	0.485936	151	17244	10.3	CE09945 WBGene00004484 locus:rps-15 40S ribosomal protein S15 status:Confirmed UniProt:Q9XVP0 protein_id:CAB03065.1
F46A9.5	3	3	0.108	0.000164218	0.282331	4	4	0.108	0.000223	0.282331	176	20032	4.8	CE10580 WBGene00004807 locus:skr-1 cyclin A\/CDK2-associated protein P19 like status:Confirmed UniProt:G5ECU1 protein_id:CAB03110.1
F46F6.1b	3	3	0.124	0.000138289	0.330454	3	4	0.124	0.000188	0.330454	209	22283	6.2	CE18698 WBGene00004375 locus:rme-4 status:Partially_confirmed UniProt:Q7K7A5 protein_id:CAA21521.1
F53F4.16	3	3	0.219	0.000451599	0.65577	4	4	0.219	0.000614	0.65577	64	7443	9.4	CE36935 WBGene00023419 status:Confirmed UniProt:Q6BES8 protein_id:CAH04699.1
F59E12.4a	3	3	0.065	5.48431e-05	0.161449	4	4	0.036	7.45e-05	0.0864257	527	59393	6.2	CE28572 WBGene00019120 locus:npl-4.1 status:Partially_confirmed UniProt:Q95QZ7 protein_id:CCD64968.1
K08E3.5a	3	3	0.061	5.67825e-05	0.1508	4	4	0.086	7.72e-05	0.21899	509	56809	7	CE18869 WBGene00010665 UTP--GLUCOSE-1-PHOSPHATE URIDYLYLTRANSFERASE (EC 2.7.7.9) (UDP-GLUCOSE PYROPHOSPHORYLASE) (UDPGP) status:Confirmed UniProt:Q9XUS6 protein_id:CAB04596.1
R04A9.2	2	3	0.019	2.73437e-05	0.0447202	4	4	0.019	3.72e-05	0.0447202	1057	119713	9	CE04789 WBGene00019862 locus:nrde-3 status:Partially_confirmed UniProt:Q21691 protein_id:CCD62910.1
R09B3.2	3	3	0.181	0.000348221	0.51705	3	4	0.181	0.000473	0.51705	83	9189	5	CE16307 WBGene00011155 RNA recognition motif. (aka RRM, RBD, or RNP domain) status:Confirmed UniProt:O45712 protein_id:CAB03236.1
T01C3.2	3	3	0.163	0.000294922	0.455459	4	4	0.163	0.000401	0.455459	98	11423	5.7	CE23935 WBGene00011319 status:Confirmed UniProt:Q22056 protein_id:CAB01660.2
T04C10.1	3	3	0.056	3.27691e-05	0.137627	4	4	0.053	4.45e-05	0.129796	882	101244	9	CE33442 WBGene00003149 locus:mbk-1 serine\/threonine kinase (2 domains) status:Confirmed UniProt:Q8WQL7 protein_id:CAA93756.2
T10F2.4	3	3	0.146	5.87445e-05	0.399587	4	4	0.148	7.98e-05	0.406048	492	53208	6.1	CE38104 WBGene00020423 status:Confirmed UniProt:Q10051 protein_id:CCD72869.1
T11B7.4a	2	3	0.064	6.80054e-05	0.158777	4	4	0.12	9.24e-05	0.318257	425	45884	8.6	CE35944 WBGene00001132 locus:alp-1 status:Confirmed UniProt:G5EC72 protein_id:CAE52903.1
T20G5.11	3	3	0.083	7.50709e-05	0.210598	4	4	0.083	0.000102	0.210598	385	43408	5.4	CE00630 WBGene00004326 locus:rde-4 Double-stranded RNA binding motif status:Confirmed UniProt:G5EBF5 protein_id:CAA83012.1
T23G7.1	3	3	0.03	4.83316e-05	0.0715193	4	4	0.06	6.57e-05	0.148154	598	67930	9.2	CE21197 WBGene00001061 locus:dpl-1 transcription factor DP-1 status:Confirmed UniProt:Q22703 protein_id:CAA92699.1
W04C9.2	3	3	0.225	0.000283356	0.678804	3	4	0.225	0.000385	0.678804	102	11118	9.5	CE18333 WBGene00021024 status:Confirmed UniProt:Q9TZE0 protein_id:CCD73388.1
Y113G7B.23	3	3	0.101	3.66316e-05	0.261828	4	4	0.117	4.98e-05	0.309182	789	85405	5.6	CE25208 WBGene00004203 locus:swsn-1 SWI\/SNF protein status:Confirmed UniProt:G5EF87 protein_id:CAB54337.2
Y17G7B.9	2	3	0.064	5.98392e-05	0.158777	2	4	0.064	8.13e-05	0.158777	483	55648	7	CE37939 WBGene00000892 locus:cyn-16 Peptidyl-prolyl cis-trans isomerases status:Partially_confirmed UniProt:Q9XXI7 protein_id:CAA19454.2
Y37A1B.7	3	3	0.114	0.000165156	0.30017	4	4	0.114	0.000224	0.30017	175	20119	9.2	CE19077 WBGene00012540 status:Partially_confirmed UniProt:Q9XXG7 protein_id:CAA19482.1
Y41D4B.6	3	3	0.073	7.26189e-05	0.183042	4	4	0.138	9.87e-05	0.374042	398	43332	7.8	CE39048 WBGene00021513 status:Partially_confirmed UniProt:Q95Y06 protein_id:CCD66706.1
Y51A2D.10a	2	3	0.177	0.000204981	0.503142	3	4	0.298	0.000279	0.986095	141	15243	9.3	CE19206 WBGene00013078 locus:ttr-25 Transthyretin-like family status:Confirmed UniProt:Q9XXQ6 protein_id:CAA16408.1
ZK328.2	2	3	0.043	2.96738e-05	0.104079	3	4	0.043	4.029e-05	0.104079	974	110485	5.1	CE05066 WBGene00001166 locus:eftu-2 elongation factor 2 status:Confirmed UniProt:Q23463 protein_id:CCD70949.1
ZK813.6	3	3	0.104	0.000115149	0.270574	4	4	0.108	0.000156	0.282331	251	28773	7.6	CE38932 WBGene00044564 status:Predicted UniProt:Q3S1M5 protein_id:CCD63039.1
B0511.1	2	3	0.091	9.08878e-05	0.233105	3	3	0.091	9.26e-05	0.233105	318	36156	5.7	CE26851 WBGene00001432 locus:fkb-7 status:Confirmed UniProt:O61826 protein_id:CCD62100.1
C09F9.2	3	3	0.029	1.76019e-05	0.0690548	3	3	0.029	1.79e-05	0.0690548	1642	181304	5.3	CE17393 WBGene00007479 status:Partially_confirmed UniProt:O62055 protein_id:CAB03861.1
C23H3.9a	2	3	0.076	5.74599e-05	0.191242	2	3	0.076	5.86e-05	0.191242	503	55062	8.4	CE35956 WBGene00016022 status:Partially_confirmed protein_id:CCD65327.1
C25B8.4a	3	3	0.151	0.000136332	0.415794	3	3	0.151	0.000139	0.415794	212	24758	7.1	CE27087 WBGene00016088 locus:clec-266 asialoglycoprotein receptor status:Confirmed protein_id:CCD65630.1
C32F10.8a	3	3	0.042	5.73459e-05	0.101539	3	3	0.042	5.84e-05	0.101539	504	55800	7.4	CE32815 WBGene00016333 alanine aminotransferase status:Confirmed UniProt:O01685 protein_id:CCD61912.1
C36B1.5	2	3	0.06	5.82708e-05	0.148154	2	3	0.06	5.94e-05	0.148154	496	55930	6.7	CE05372 WBGene00007972 locus:prp-4 U4\/U6 small nuclear ribonucleoprotein status:Partially_confirmed UniProt:Q93339 protein_id:CAB02270.1
D1044.2a	2	3	0.025	2.67366e-05	0.0592537	2	3	0.025	2.72e-05	0.0592537	1081	119704	6.1	CE44889 WBGene00017028 status:Partially_confirmed UniProt:P41950 protein_id:CCD68378.1
F01F1.7	3	3	0.059	3.95922e-05	0.145513	3	3	0.059	4.029e-05	0.145513	730	84777	9.3	CE26887 WBGene00017162 locus:ddx-23 RNA helicase status:Confirmed UniProt:Q95QN2 protein_id:CCD65989.1
F09E10.3	3	3	0.21	0.000116542	0.62181	3	3	0.145	0.000119	0.396368	248	25479	9	CE30939 WBGene00000988 locus:dhs-25 short-chain alcohol dehydrogenase status:Confirmed UniProt:Q19246 protein_id:CCD68284.1
F27D4.1	3	3	0.127	8.70551e-05	0.339677	2	3	0.066	8.87e-05	0.164126	332	34455	9.2	CE24926 WBGene00009187 electron transfer flavoprotein alpha-subunit status:Confirmed UniProt:Q93615 protein_id:CAB01967.2
F33D4.6b	3	3	0.063	4.46023e-05	0.156112	3	3	0.045	4.55e-05	0.109175	648	74209	5.2	CE37228 WBGene00017998 status:Confirmed UniProt:O44189 protein_id:CCD63772.1
F37E3.1	3	3	0.073	3.62184e-05	0.183042	1	3	0.018	3.69e-05	0.0423174	798	92527	4.9	CE29793 WBGene00018156 locus:ncbp-1 CAP-binding protein status:Confirmed UniProt:O01763 protein_id:CCD70767.1
F38E9.5	3	3	0.045	8.67937e-05	0.109175	3	3	0.045	8.84e-05	0.109175	333	37525	6.9	CE28307 WBGene00018187 protein tyrosine kinase status:Confirmed UniProt:Q20173 protein_id:CCD70822.1
F39B2.10	3	3	0.092	7.18963e-05	0.235947	3	3	0.119	7.33e-05	0.315225	402	44308	6.5	CE16015 WBGene00001030 locus:dnj-12 DnaJ, prokaryotic heat shock protein status:Confirmed UniProt:O45502 protein_id:CAB07390.1
F48F7.1a	3	3	0.032	2.88446e-05	0.0764652	3	3	0.032	2.94e-05	0.0764652	1002	110935	9.1	CE31525 WBGene00000105 locus:alg-1 status:Confirmed UniProt:G5EGR6 protein_id:CAA93496.2
F54E2.3a	3	3	0.019	6.43991e-06	0.0447202	3	3	0.019	6.56e-06	0.0447202	4488	502228	5.6	CE30078 WBGene00004130 locus:ketn-1 status:Partially_confirmed protein_id:CCD71809.1
F57B9.6a	3	3	0.072	7.18963e-05	0.180321	2	3	0.065	7.33e-05	0.161449	402	45408	5.1	CE01341 WBGene00002083 locus:inf-1 status:Confirmed UniProt:P27639 protein_id:CCD70313.1
F58E6.13c	2	3	0.063	6.04651e-05	0.156112	2	3	0.052	6.16e-05	0.127197	478	52104	7.8	CE46895 WBGene00077697 status:Partially_confirmed protein_id:CCF23381.1
K07D4.3	3	3	0.272	9.26356e-05	0.870682	3	3	0.272	9.44e-05	0.870682	312	34596	6.8	CE19527 WBGene00004467 locus:rpn-11 status:Confirmed UniProt:O76577 protein_id:CCD72745.1
M142.2	2	3	0.061	5.05285e-05	0.1508	3	3	0.079	5.15e-05	0.199499	572	64132	6.3	CE35746 WBGene00000853 locus:cut-6 cuticulin status:Confirmed UniProt:Q21540 protein_id:CAA97806.2
R07G3.3a	2	3	0.011	1.45824e-05	0.0256519	2	3	0.011	1.49e-05	0.0256519	1982	223452	4.9	CE37543 WBGene00019940 locus:npp-21 myosin heavy chain status:Partially_confirmed UniProt:Q5WRT8 protein_id:CCD70513.1
R12E2.12	3	3	0.327	0.000178409	1.12324	2	3	0.235	0.000182	0.717908	162	18646	9.5	CE33159 WBGene00020037 locus:mrps-6 status:Confirmed UniProt:O61791 protein_id:CCD65179.1
T04A8.14	1	3	0.012	1.90022e-05	0.0280163	2	3	0.018	1.94e-05	0.0423174	1521	175815	5	CE13120 WBGene00001259 locus:emb-5 S1 RNA binding domain status:Confirmed UniProt:P34703 protein_id:CAA84737.1
T07D3.7b	3	3	0.036	3.24381e-05	0.0864257	3	3	0.036	3.31e-05	0.0864257	891	99526	9	CE13367 WBGene00000106 locus:alg-2 status:Partially_confirmed UniProt:Q86B39 protein_id:CCD73272.1
W07E11.1	3	3	0.014	1.32884e-05	0.0327615	3	3	0.019	1.35e-05	0.0447202	2175	240871	7.3	CE43278 WBGene00012326 glutamate synthase status:Partially_confirmed UniProt:G5EF05 protein_id:CAA90032.2
W07E6.4	3	3	0.07	4.41257e-05	0.174898	3	3	0.07	4.5e-05	0.174898	655	73812	6	CE17296 WBGene00004188 locus:prp-21 splicing factor status:Confirmed UniProt:G5ECL3 protein_id:CCD73645.1
W09D10.1	3	3	0.063	5.83885e-05	0.156112	3	3	0.063	5.95e-05	0.156112	495	51905	6.9	CE16562 WBGene00012359 RNA recognition motif. (aka RRM, RBD, or RNP domain) status:Confirmed UniProt:O18181 protein_id:CAB07858.1
Y17G7B.4	2	3	0.051	7.79038e-05	0.124605	2	3	0.051	7.94e-05	0.124605	371	40468	5.8	CE19037 WBGene00012460 locus:dhps-1 status:Confirmed UniProt:Q9XXJ0 protein_id:CAA19451.1
Y39A3CL.5a	2	3	0.047	4.03664e-05	0.114295	2	3	0.036	4.11e-05	0.0864257	716	80262	6	CE33219 WBGene00000545 locus:clp-4 status:Confirmed UniProt:Q8IAA9 protein_id:CCD73776.1
Y46G5A.31	3	3	0.036	4.30094e-05	0.0864257	3	3	0.036	4.38e-05	0.0864257	672	76459	6.3	CE24302 WBGene00001793 locus:gsy-1 status:Confirmed UniProt:Q9U2D9 protein_id:CAB60373.1
C02F4.4	3	3	0.103	0.000141678	0.267652	2	2	0.049	9.63e-05	0.119438	204	22146	10	CE07855 WBGene00007264 status:Confirmed UniProt:Q93185 protein_id:CAB02720.1
C05G5.2	3	3	0.115	4.21932e-05	0.303167	2	2	0.064	2.87e-05	0.158777	685	73802	9.1	CE05225 WBGene00007348 status:Partially_confirmed UniProt:Q17676 protein_id:CAA94105.1
C12D8.1a	3	3	0.039	4.90701e-05	0.0939563	1	2	0.044	3.33e-05	0.106624	589	62860	7.2	CE05266 WBGene00007534 RNA binding protein status:Confirmed UniProt:Q17935 protein_id:CAA98232.1
C25D7.8	2	3	0.102	0.000101769	0.264736	2	2	0.102	6.91e-05	0.264736	284	32293	4.5	CE08394 WBGene00007718 locus:otub-1 status:Confirmed UniProt:Q9XVR6 protein_id:CAB02772.1
C26C6.5a	2	3	0.033	4.14667e-05	0.0789467	1	2	0.033	2.82e-05	0.0789467	697	76477	8.4	CE44948 WBGene00000938 locus:dcp-66 status:Partially_confirmed UniProt:G5ECM2 protein_id:CAA96601.2
C27F2.8	3	3	0.02	1.5785e-05	0.0471286	1	2	0.02	1.07e-05	0.0471286	1831	205793	7.5	CE39000 WBGene00016170 status:Partially_confirmed UniProt:Q18264 protein_id:CCD65748.1
C28C12.2	3	3	0.104	0.000149753	0.270574	2	2	0.269	0.000102	0.857804	193	21753	11	CE04109 WBGene00016178 locus:mesp-1 status:Confirmed UniProt:Q18282 protein_id:CCD64004.1
C29A12.3a	3	3	0.06	3.73898e-05	0.148154	2	2	0.06	2.54e-05	0.148154	773	86310	7.5	CE37480 WBGene00002985 locus:lig-1 DNA ligase I status:Partially_confirmed UniProt:Q27474 protein_id:CAA98242.2
C32E8.10a	3	3	0.034	4.93214e-05	0.081434	2	2	0.034	3.35e-05	0.081434	586	64063	7.3	CE23562 WBGene00006751 locus:unc-11 status:Confirmed UniProt:Q9XZI6 protein_id:CCD66409.1
C43E11.9	3	3	0.294	0.000160568	0.967886	2	2	0.2	0.000109	0.584893	180	20136	8.1	CE08687 WBGene00016607 status:Confirmed UniProt:P91154 protein_id:CCD65161.1
C53H9.3	3	3	0.286	0.000344075	0.931968	2	2	0.131	0.000234	0.352073	84	10229	10.3	CE39908 WBGene00044746 status:Confirmed UniProt:Q2A956 protein_id:CCD67950.1
C54D10.10	2	3	0.102	0.000133807	0.264736	2	2	0.102	9.09e-05	0.264736	216	24441	6.3	CE42492 WBGene00008304 serine protease inhibitor status:Confirmed UniProt:G5EBJ3 protein_id:CAA99808.2
D1054.9a	3	3	0.07	5.16113e-05	0.174898	1	2	0.046	3.51e-05	0.111732	560	61158	9.8	CE46815 WBGene00008376 status:Partially_confirmed UniProt:Q18951 protein_id:CAA98444.4
D1081.8	3	3	0.074	3.82812e-05	0.185769	1	2	0.057	2.6e-05	0.14025	755	85701	8.6	CE05540 WBGene00008386 MYB transforming protein status:Confirmed UniProt:G5EFC4 protein_id:CAB00029.1
D2096.2a	2	3	0.113	0.000155389	0.297179	2	2	0.113	0.000106	0.297179	186	21040	9.6	CE29245 WBGene00017070 locus:praf-3 status:Confirmed protein_id:CCD68506.1
E02H4.6	2	3	0.089	9.53872e-05	0.227439	2	2	0.089	6.48e-05	0.227439	303	34275	9.3	CE05552 WBGene00008464 serine\/threonine kinase status:Partially_confirmed UniProt:G5EFL7 protein_id:CAA91980.1
F01G4.1	3	3	0.038	1.96081e-05	0.0914403	2	2	0.024	1.33e-05	0.0568175	1474	170611	6	CE05553 WBGene00004204 locus:swsn-4 SNF2alpha like status:Confirmed UniProt:G5EF53 protein_id:CAA92768.1
F13G3.10b	3	3	0.341	0.000317608	1.1928	2	2	0.341	0.000216	1.1928	91	10204	4.6	CE42530 WBGene00008768 status:Confirmed UniProt:G5ECM7 protein_id:CAQ35034.1
F25D1.1a	3	3	0.113	6.17571e-05	0.297179	2	2	0.051	4.2e-05	0.124605	468	51899	5.2	CE05722 WBGene00006460 locus:ppm-1 protein phosphatase status:Confirmed UniProt:Q19775 protein_id:CAA98265.1
F26G1.9	3	3	0.248	0.000204981	0.770109	2	2	0.121	0.000139	0.321296	141	15998	8.2	CE39357 WBGene00044662 status:Confirmed UniProt:Q2V4U3 protein_id:CCD65851.1
F32B5.8	2	3	0.059	9.4452e-05	0.145513	2	2	0.059	6.42e-05	0.145513	306	34741	6.9	CE36646 WBGene00000788 locus:cpz-1 cysteine proteinase status:Confirmed UniProt:G5EGP8 protein_id:CCD70407.1
F33H2.5	3	3	0.01	1.34806e-05	0.023293	2	2	0.01	9.16e-06	0.023293	2144	244707	6.6	CE17767 WBGene00009368 DNA polymerase family B (3 domains) status:Partially_confirmed UniProt:O62218 protein_id:CAB04263.1
F35G12.12	3	3	0.092	5.88642e-05	0.235947	2	2	0.071	4e-05	0.177606	491	55833	5.4	CE31499 WBGene00009445 status:Confirmed UniProt:Q20058 protein_id:CAA86334.2
F38H4.9	3	3	0.195	9.08878e-05	0.566751	2	2	0.195	6.17e-05	0.566751	318	36302	5.3	CE10074 WBGene00002363 locus:let-92 serine\/threonine protein phosphatase status:Confirmed UniProt:G5EGK8 protein_id:CAB01174.1
F42A6.7a	2	3	0.104	8.35327e-05	0.270574	2	2	0.058	5.68e-05	0.142878	346	36343	8.4	CE17059 WBGene00001999 locus:hrp-1 RNA-binding protein status:Confirmed UniProt:Q22037 protein_id:CCD71134.1
F49E8.3a	2	3	0.032	3.26949e-05	0.0764652	2	2	0.032	2.22e-05	0.0764652	884	100009	5.6	CE10790 WBGene00003914 locus:pam-1 status:Confirmed UniProt:Q20627 protein_id:CCD70444.1
F52B11.6	3	3	0.261	0.000209437	0.823896	2	2	0.051	0.000142	0.124605	138	15089	9.8	CE39736 WBGene00002117 locus:ins-34 status:Confirmed UniProt:Q9XUE8 protein_id:CAB05196.2
F52B5.2	3	3	0.063	9.6021e-05	0.156112	2	2	0.063	6.52e-05	0.156112	301	34512	6	CE24993 WBGene00009921 serine\/threonine kinase (2 domains) status:Confirmed UniProt:Q20643 protein_id:CAA99854.2
F52D1.1	3	3	0.055	3.2007e-05	0.135011	2	2	0.034	2.17e-05	0.081434	903	104084	7.1	CE38522 WBGene00018682 locus:aagr-4 acid alpha-glucosidase status:Partially_confirmed UniProt:O17352 protein_id:CCD70824.1
F53C11.8	3	3	0.044	7.44905e-05	0.106624	2	2	0.044	5.06e-05	0.106624	388	42929	5.8	CE10918 WBGene00009977 locus:swan-1 Yeast hypothetical protein YPL247C like status:Confirmed UniProt:Q93758 protein_id:CAB02115.1
F55H2.1a	3	3	0.205	0.000164218	0.603245	2	2	0.205	0.000112	0.603245	176	18171	6.9	CE25009 WBGene00004933 locus:sod-4 Superoxide dismutase status:Confirmed UniProt:P34461 protein_id:CAB61015.1
F57B10.1	3	3	0.028	4.18874e-05	0.0665962	2	2	0.028	2.85e-05	0.0665962	690	75901	7.8	CE37244 WBGene00002783 locus:let-607 status:Partially_confirmed UniProt:O44743 protein_id:CCD71470.1
F59A2.3	2	3	0.14	0.000122467	0.380384	2	2	0.085	8.32e-05	0.216186	236	26411	5.1	CE17940 WBGene00010303 locus:cri-3 Splicing factor-associated 32K chain status:Confirmed UniProt:Q21018 protein_id:CAA84328.1
K01G5.2b	3	3	0.153	9.6021e-05	0.422329	2	2	0.08	6.52e-05	0.202264	301	34660	5	CE25037 WBGene00001996 locus:hpl-2 'chromo' (CHRromatin Organization MOdifier) domain status:Confirmed UniProt:G5EFS9 protein_id:CAB07243.2
K07C11.2	3	3	0.16	8.86574e-05	0.44544	2	2	0.098	6.02e-05	0.253141	326	37122	8.4	CE21025 WBGene00000098 locus:air-1 protein kinase status:Confirmed UniProt:G5EDL3 protein_id:CCD64757.1
K07H8.10	3	3	0.05	3.62184e-05	0.122018	2	2	0.036	2.46e-05	0.0864257	798	86819	4.8	CE18030 WBGene00019510 RNA-binding protein status:Confirmed UniProt:O45181 protein_id:CCD70608.1
K08B12.1	3	3	0.061	7.72789e-05	0.1508	2	2	0.061	5.25e-05	0.1508	374	41633	8.2	CE11910 WBGene00019520 status:Confirmed UniProt:O01584 protein_id:CCD70383.1
M04B2.1	3	3	0.056	3.3221e-05	0.137627	2	2	0.037	2.26e-05	0.0889301	870	97450	5.3	CE31852 WBGene00003218 locus:mep-1 zinc-finger protein status:Confirmed UniProt:Q21502 protein_id:CAB01235.2
M106.5	3	3	0.093	0.000107046	0.238797	2	2	0.093	7.27e-05	0.238797	270	30786	5.2	CE01608 WBGene00000293 locus:cap-2 F-actin capping protein beta subunit status:Confirmed UniProt:P34686 protein_id:CAA87051.1
M88.2	3	3	0.088	0.000126765	0.224616	2	2	0.088	8.61e-05	0.224616	228	26308	9.2	CE23884 WBGene00010905 locus:mrps-34 status:Confirmed UniProt:Q21601 protein_id:CAA84334.2
R07E5.3	2	3	0.055	7.58591e-05	0.135011	2	2	0.121	5.15e-05	0.321296	381	42846	5.5	CE01045 WBGene00011111 locus:snfc-5 Snf5 (yeast) status:Confirmed UniProt:Q21831 protein_id:CAA83625.1
R09B3.1a	3	3	0.087	0.000100355	0.2218	2	2	0.087	6.82e-05	0.2218	288	32898	8.5	CE16306 WBGene00001372 locus:exo-3 AP endonucleases family 1 status:Confirmed UniProt:G5EBR7 protein_id:CAB03235.1
T10B11.2	3	3	0.073	5.26454e-05	0.183042	2	2	0.073	3.58e-05	0.183042	549	62426	8.9	CE18241 WBGene00020398 status:Confirmed UniProt:Q9TZI1 protein_id:CCD66240.1
T10B11.3	3	3	0.109	7.87529e-05	0.285287	2	2	0.03	5.35e-05	0.0715193	367	39747	6.1	CE34364 WBGene00020399 locus:ztf-4 RNA-binding status:Confirmed UniProt:Q9TZI2 protein_id:CCD66241.1
T16G1.2a	2	3	0.064	7.1013e-05	0.158777	1	2	0.064	4.82e-05	0.158777	407	45073	7.2	CE20072 WBGene00011796 status:Partially_confirmed UniProt:Q9XUP9 protein_id:CAB04726.1
T26C5.2	3	3	0.076	4.85753e-05	0.191242	1	2	0.045	3.3e-05	0.109175	595	67880	4.9	CE45031 WBGene00012032 status:Confirmed UniProt:Q22815 protein_id:CAA90727.3
T27A10.6	3	3	0.091	3.3221e-05	0.233105	2	2	0.047	2.26e-05	0.114295	870	98208	5.3	CE30193 WBGene00020846 status:Confirmed UniProt:Q22822 protein_id:CCD65082.1
Y23H5A.3	3	3	0.218	9.41443e-05	0.651962	2	2	0.153	6.4e-05	0.422329	307	34799	8.7	CE18359 WBGene00021270 status:Confirmed UniProt:O76616 protein_id:CCD70910.1
Y39G10AR.18b	3	3	0.09	4.93214e-05	0.230269	2	2	0.092	3.35e-05	0.235947	586	62493	8.9	CE36735 WBGene00021474 status:Partially_confirmed UniProt:Q6AW05 protein_id:CCD69917.1
Y44E3A.4	2	3	0.078	5.65603e-05	0.196741	2	2	0.1	3.84e-05	0.258925	511	53987	9.1	CE37064 WBGene00021549 status:Partially_confirmed UniProt:Q6A573 protein_id:CCD73445.1
Y50D4C.1a	3	3	0.139	6.17571e-05	0.377209	2	2	0.139	4.2e-05	0.377209	468	49880	8.8	CE43197 WBGene00006770 locus:unc-34 status:Confirmed UniProt:G5EG53 protein_id:CCD72444.1
Y61A9LA.8	3	3	0.042	3.90572e-05	0.101539	2	2	0.042	2.65e-05	0.101539	740	82854	8.6	CE31123 WBGene00022019 locus:sut-2 status:Partially_confirmed UniProt:Q95XU6 protein_id:CCD71770.1
Y73E7A.8	3	3	0.109	4.25034e-05	0.285287	2	2	0.059	2.89e-05	0.145513	680	76879	6.7	CE46656 WBGene00022274 status:Partially_confirmed UniProt:Q95XL6 protein_id:CCD73532.2
ZK1058.4	3	3	0.199	6.53898e-05	0.581248	2	2	0.084	4.44e-05	0.213389	442	50791	5.2	CE01104 WBGene00014204 locus:ccdc-47 status:Confirmed UniProt:Q23382 protein_id:CAA84678.1
ZK1290.12	2	3	0.048	5.97155e-05	0.116863	2	2	0.048	4.06e-05	0.116863	484	52382	4.8	CE15545 WBGene00006947 locus:wrt-1 warthog gene status:Confirmed UniProt:Q94128 protein_id:CCD65942.1
B0035.12	2	3	0.022	3.45721e-05	0.0519619	1	1	0.022	1.17e-05	0.0519619	836	95487	6.9	CE05167 WBGene00007111 polyadenylate-binding protein like status:Confirmed UniProt:Q17430 protein_id:CAA97405.1
B0348.6a	3	3	0.056	0.000116542	0.137627	1	1	0.048	3.96e-05	0.116863	248	27809	6	CE17331 WBGene00002061 locus:ife-3 translation initiation factor status:Confirmed UniProt:O61955 protein_id:CCD61786.1
B0414.3	3	3	0.098	0.000128455	0.253141	1	1	0.053	4.36e-05	0.129796	225	23390	10.8	CE07733 WBGene00001856 locus:hil-5 histone H1 status:Confirmed UniProt:O01833 protein_id:CCD61899.1
C01G10.8	3	3	0.143	8.45097e-05	0.389953	1	1	0.047	2.87e-05	0.114295	342	38567	5.8	CE07817 WBGene00007235 status:Confirmed UniProt:Q93168 protein_id:CAB02710.1
C09H10.3	3	3	0.084	6.03389e-05	0.213389	1	1	0.017	2.05e-05	0.0399202	479	52456	8.2	CE02132 WBGene00003831 locus:nuo-1 NADH-ubiquinone oxidoreductase status:Confirmed UniProt:Q17880 protein_id:CAA90435.1
C16C10.6	3	3	0.079	7.37304e-05	0.199499	1	1	0.038	2.5e-05	0.0914403	392	45100	9.2	CE01497 WBGene00007627 locus:ccdc-55 status:Confirmed UniProt:Q09252 protein_id:CAA86744.1
C18E9.4	3	3	0.379	0.000280605	1.39332	1	1	0.194	9.53e-05	0.563148	103	12087	9.4	CE05296 WBGene00007684 status:Confirmed UniProt:Q18095 protein_id:CAA93855.1
C18H9.3	3	3	0.07	3.1484e-05	0.174898	1	1	0.012	1.07e-05	0.0280163	918	101301	8.7	CE01803 WBGene00016002 status:Partially_confirmed UniProt:Q09482 protein_id:CCD65263.1
C23G10.4b	2	3	0.079	2.99506e-05	0.199499	1	1	0.034	1.02e-05	0.081434	965	106008	7.6	CE31311 WBGene00004459 locus:rpn-2 tRNA processing protein SEN3 status:Confirmed UniProt:Q18115 protein_id:CCD65298.1
C24F3.4a	3	3	0.024	4.11128e-05	0.0568175	1	1	0.024	1.4e-05	0.0568175	703	78947	6.8	CE18521 WBGene00007698 locus:qns-1 status:Confirmed UniProt:Q9XXK6 protein_id:CAA18773.1
C25A1.3	2	3	0.058	7.60587e-05	0.142878	1	1	0.058	2.58e-05	0.142878	380	43312	4.9	CE36918 WBGene00006447 locus:tag-72 Yeast ABD1 protein like status:Confirmed UniProt:Q9XVS1 protein_id:CAB02758.2
C25F6.7a	3	3	0.043	8.97587e-05	0.104079	1	1	0.043	3.05e-05	0.104079	322	36396	8.8	CE27089 WBGene00016106 status:Partially_confirmed protein_id:CCD65684.1
C26B2.6	2	3	0.072	8.65339e-05	0.180321	1	1	0.036	2.94e-05	0.0864257	334	37632	7.7	CE04092 WBGene00016128 locus:elpc-4 status:Confirmed UniProt:Q18195 protein_id:CCD65198.1
C32E8.3	3	3	0.372	0.000160568	1.35505	1	1	0.072	5.45e-05	0.180321	180	19406	9.4	CE08527 WBGene00016321 status:Partially_confirmed UniProt:P91127 protein_id:CCD66401.1
C34D4.14	2	3	0.019	1.04681e-05	0.0447202	1	1	0.011	3.56e-06	0.0256519	2761	304434	5.8	CE17508 WBGene00016405 locus:hecd-1 status:Partially_confirmed UniProt:Q18447 protein_id:CCD66608.1
C35D10.1	3	3	0.081	0.000130191	0.205036	1	1	0.081	4.42e-05	0.205036	222	24963	9.7	CE29951 WBGene00016439 status:Confirmed UniProt:Q8WQG1 protein_id:CCD66774.1
C39E9.12	2	3	0.09	7.06658e-05	0.230269	1	1	0.051	2.4e-05	0.124605	409	45915	9.6	CE39690 WBGene00008035 status:Partially_confirmed UniProt:Q18546 protein_id:CAA94338.2
C49F5.1	3	3	0.117	7.17179e-05	0.309182	1	1	0.035	2.44e-05	0.0839269	403	43582	6.5	CE08852 WBGene00008205 locus:sams-1 s-adenosylmethionine synthetase status:Confirmed UniProt:O17680 protein_id:CAB03975.1
C52E4.3	2	3	0.237	0.000244935	0.725838	1	1	0.085	8.32e-05	0.216186	118	13267	9.7	CE08945 WBGene00004917 locus:snr-4 small nuclear ribonucleoprotein D2 like status:Confirmed UniProt:Q18786 protein_id:CAB01413.1
F01F1.9	3	3	0.085	6.14943e-05	0.216186	1	1	0.034	2.09e-05	0.081434	470	51157	6.7	CE01235 WBGene00017163 locus:dnpp-1 status:Confirmed UniProt:Q19087 protein_id:CCD65992.1
F08B6.2	2	3	0.274	0.000466166	0.879317	1	1	0.258	0.000158	0.81134	62	7135	6.8	CE20656 WBGene00001682 locus:gpc-2 status:Confirmed UniProt:G5ECT6 protein_id:CCD66934.1
F10G7.4	3	3	0.06	4.48098e-05	0.148154	1	1	0.037	1.52e-05	0.0889301	645	73409	4.7	CE02628 WBGene00004737 locus:scc-1 DNA double-strand break repair status:Confirmed UniProt:Q19325 protein_id:CCD69206.1
F15D4.3	3	3	0.366	0.000352467	1.32274	1	1	0.244	0.00012	0.75388	82	8356	10.4	CE37223 WBGene00008860 locus:rmo-1 status:Confirmed UniProt:Q93511 protein_id:CAB02486.3
F26B1.2a	2	3	0.068	7.28018e-05	0.169499	1	1	0.045	2.47e-05	0.109175	397	42211	9.1	CE09674 WBGene00017816 RNA-binding protein status:Confirmed UniProt:P91277 protein_id:CCD64191.1
F26H9.4	2	3	0.081	0.000129607	0.205036	1	1	0.081	4.4e-05	0.205036	223	25168	8.3	CE09709 WBGene00009176 Yeast hypothetical protein YG15 like status:Confirmed UniProt:P91851 protein_id:CAB04200.1
F39H12.3	3	3	0.076	0.00013763	0.191242	1	1	0.076	4.68e-05	0.191242	210	24019	9.2	CE40651 WBGene00018214 status:Confirmed UniProt:Q20199 protein_id:CCD69993.1
F43C1.6	3	3	0.099	0.000169019	0.25603	1	1	0.099	5.74e-05	0.25603	171	19070	6.9	CE37013 WBGene00023422 locus:mrpl-21 status:Confirmed UniProt:Q6A575 protein_id:CAH10805.1
F47B7.2a	2	3	0.058	4.63922e-05	0.142878	1	1	0.058	1.58e-05	0.142878	623	70155	6.9	CE04599 WBGene00018533 status:Partially_confirmed UniProt:Q20514 protein_id:CCD70491.1
F49C12.8	3	3	0.051	7.04934e-05	0.124605	1	1	0.032	2.39e-05	0.0764652	410	47584	6.8	CE03368 WBGene00004463 locus:rpn-7 status:Confirmed UniProt:Q20585 protein_id:CAA92512.1
F52C9.7	3	3	0.102	6.4085e-05	0.264736	1	1	0.027	2.18e-05	0.0641431	451	52798	10.8	CE04619 WBGene00018677 status:Confirmed UniProt:G5EBT5 protein_id:CCD71609.1
F52C9.8a	2	3	0.041	2.67366e-05	0.0990058	1	1	0.027	9.08e-06	0.0641431	1081	118659	9.3	CE30802 WBGene00004095 locus:pqe-1 status:Partially_confirmed UniProt:Q10124 protein_id:CCD71610.1
F54F2.1	3	3	0.027	2.35745e-05	0.0641431	1	1	0.017	8.01e-06	0.0399202	1226	135940	6.2	CE00194 WBGene00003929 locus:pat-2 Vitronectin receptor alpha subunit status:Partially_confirmed UniProt:P34446 protein_id:CCD71234.1
F59F5.7	3	3	0.064	3.2257e-05	0.158777	1	1	0.035	1.1e-05	0.0839269	896	100091	8.6	CE40855 WBGene00010345 status:Partially_confirmed UniProt:G5ED92 protein_id:CAA90661.3
H20J18.1a	3	3	0.033	3.05199e-05	0.0789467	1	1	0.033	1.04e-05	0.0789467	947	101560	7.2	CE18818 WBGene00004739 locus:scd-1 status:Confirmed UniProt:Q9XXK5 protein_id:CAA18898.1
JC8.8	3	3	0.254	0.000209437	0.794734	1	1	0.101	7.109e-05	0.261828	138	15420	5.2	CE33800 WBGene00010440 locus:ttr-51 Transthyretin-like family status:Confirmed UniProt:O62289 protein_id:CAB05225.2
R06C1.2	3	3	0.062	8.21088e-05	0.153453	1	1	0.062	2.79e-05	0.153453	352	40266	8	CE23901 WBGene00011058 locus:fdps-1 Polyprenyl synthetases status:Confirmed UniProt:O62336 protein_id:CAB03221.2
R11G1.7	3	3	0.286	0.00027526	0.931968	1	1	0.152	9.35e-05	0.419058	105	11769	8.6	CE39617 WBGene00044725 status:Confirmed UniProt:Q2L6W7 protein_id:CCD62669.1
T12A2.2	2	3	0.016	3.81801e-05	0.0375284	1	1	0.015	1.3e-05	0.0351422	757	85122	8.8	CE01395 WBGene00020437 status:Confirmed UniProt:P46975 protein_id:CCD65209.1
T12G3.4	3	3	0.072	6.46584e-05	0.180321	1	1	0.027	2.2e-05	0.0641431	447	49629	7.9	CE06440 WBGene00011739 strictosidine synthase like status:Partially_confirmed UniProt:Q22437 protein_id:CAA92983.1
T13H5.5	3	3	0.067	0.000121438	0.16681	1	1	0.067	4.13e-05	0.16681	238	27991	9.2	CE03656 WBGene00011759 locus:mrps-18B status:Confirmed UniProt:Q22470 protein_id:CAA91421.1
T15H9.7	3	3	0.113	8.1415e-05	0.297179	1	1	0.042	2.77e-05	0.101539	355	39861	6.4	CE01664 WBGene00001038 locus:dnj-20 status:Confirmed UniProt:Q8MPX3 protein_id:CAQ58123.1
T28F12.2a	2	3	0.035	5.12452e-05	0.0839269	1	1	0.035	1.74e-05	0.0839269	564	60889	5.9	CE21219 WBGene00006796 locus:unc-62 homeobox protein status:Confirmed UniProt:Q9N5D6 protein_id:CCD72261.1
T28H10.3	2	3	0.045	6.25591e-05	0.109175	1	1	0.026	2.13e-05	0.0616956	462	53238	6.3	CE14367 WBGene00012144 vacuolar processing enzyme like status:Confirmed UniProt:G5EBF4 protein_id:CAA99935.1
W08F4.8a	3	3	0.076	7.81144e-05	0.191242	1	1	0.038	2.65e-05	0.0914403	370	42706	4.9	CE14726 WBGene00021097 locus:cdc-37 status:Confirmed UniProt:O02108 protein_id:CCD63937.1
W08G11.4	3	3	0.079	5.33253e-05	0.199499	1	1	0.054	1.81e-05	0.1324	542	61836	7.4	CE32003 WBGene00012348 locus:pptr-1 RTS1 PROTEIN (SCS1 PROTEIN) status:Partially_confirmed UniProt:O18178 protein_id:CAB07297.4
W09C5.8	3	3	0.154	0.000165156	0.425608	1	1	0.069	5.61e-05	0.172195	175	20257	8.3	CE20171 WBGene00012354 status:Confirmed UniProt:Q9U329 protein_id:CAB63334.1
Y39E4B.10	3	3	0.036	4.97458e-05	0.0864257	1	1	0.036	1.69e-05	0.0864257	581	68660	8.1	CE21721 WBGene00012719 status:Partially_confirmed UniProt:Q9U2K2 protein_id:CAB54431.1
Y39G10AR.21	2	3	0.043	6.21555e-05	0.104079	1	1	0.043	2.11e-05	0.104079	465	51520	7.7	CE28981 WBGene00021476 status:Confirmed UniProt:Q95XR2 protein_id:CCD69919.1
Y54H5A.1	3	3	0.044	6.3802e-05	0.106624	1	1	0.044	2.17e-05	0.106624	453	50612	4.7	CE27292 WBGene00021899 status:Confirmed UniProt:Q9N393 protein_id:CCD69848.1
Y71G12B.1a	2	3	0.065	5.91049e-05	0.161449	1	1	0.035	2.01e-05	0.0839269	489	55212	8	CE29916 WBGene00022141 status:Confirmed UniProt:Q95XL8 protein_id:CCD67959.1
ZK430.7	3	3	0.079	6.50953e-05	0.199499	1	1	0.05	2.21e-05	0.122018	444	50802	9.4	CE05083 WBGene00022742 ribosomal processing protein status:Partially_confirmed UniProt:Q23494 protein_id:CCD61674.1
ZK484.4a	3	3	0.033	3.14497e-05	0.0789467	1	1	0.033	1.07e-05	0.0789467	919	103812	8.9	CE27354 WBGene00022750 status:Partially_confirmed UniProt:Q95X55 protein_id:CCD65800.1
ZK632.7	3	3	0.062	4.57315e-05	0.153453	1	1	0.054	1.55e-05	0.1324	632	71201	6.9	CE37601 WBGene00014015 locus:panl-3 status:Partially_confirmed UniProt:P34653 protein_id:CAA80184.3
M88.7	2	2	0.125	0.000120426	0.333522	7	8	0.256	0.000491	0.803018	160	18024	9.3	CE39267 WBGene00010909 status:Confirmed UniProt:Q9U3A1 protein_id:CAB54281.3
C42D4.3	2	2	0.082	7.55616e-05	0.207814	6	7	0.082	0.00027	0.207814	255	27919	7.7	CE04191 WBGene00016596 status:Confirmed UniProt:Q18572 protein_id:CCD66615.1
F53A3.3a	2	2	0.108	0.000148217	0.282331	3	7	0.185	0.000529	0.531088	130	14733	10.4	CE10884 WBGene00004491 locus:rps-22 40S ribosomal protein status:Confirmed UniProt:O17218 protein_id:CCD62154.1
C03D6.8	2	2	0.111	0.00011894	0.291219	5	6	0.204	0.000364	0.599558	162	18799	10.6	CE05202 WBGene00004437 locus:rpl-24.2 ribosomal protein status:Confirmed UniProt:Q17606 protein_id:CAA99764.1
C54C6.1	2	2	0.088	0.000211739	0.224616	4	6	0.099	0.000647	0.25603	91	10409	11.7	CE05493 WBGene00004451 locus:rpl-37 60S ribosomal protein L37 status:Confirmed UniProt:P49622 protein_id:CAB00854.1
F22D6.4	2	2	0.136	0.00013763	0.367729	6	6	0.25	0.000421	0.778279	140	15656	9	CE05685 WBGene00009051 locus:nduf-6 NADH_ubiquinone oxidoreductase subunit status:Confirmed UniProt:Q19724 protein_id:CAA95810.1
F27C1.6	2	2	0.048	2.97808e-05	0.116863	6	6	0.053	9.1e-05	0.129796	647	73457	9.3	CE09718 WBGene00017855 status:Confirmed UniProt:P91280 protein_id:CCD66286.1
W01D2.1	2	2	0.087	0.000209437	0.2218	4	6	0.098	0.00064	0.253141	92	10507	11.5	CE18312 WBGene00012179 ribosomal protein L37 status:Confirmed UniProt:O62388 protein_id:CAB05635.1
Y18D10A.5	1	2	0.069	5.32271e-05	0.172195	3	6	0.119	0.000163	0.315225	362	40882	8.8	CE21401 WBGene00001746 locus:gsk-3 Eukaryotic protein kinase domain status:Confirmed UniProt:Q9U2Q9 protein_id:CAA22311.1
B0035.15	2	2	0.064	6.80855e-05	0.158777	5	5	0.12	0.000173	0.318257	283	33337	8.5	CE05170 WBGene00007113 status:Confirmed UniProt:Q17439 protein_id:CAA97417.1
B0495.6	2	2	0.149	0.000221474	0.409289	5	5	0.149	0.000564	0.409289	87	9868	7.1	CE01764 WBGene00015205 status:Confirmed UniProt:Q09215 protein_id:CCD61474.1
F45E12.2	2	2	0.032	2.53863e-05	0.0764652	4	5	0.069	6.47e-05	0.172195	759	84034	6.7	CE02738 WBGene00000271 locus:brf-1 transcription initiation factor IIB status:Partially_confirmed UniProt:Q20429 protein_id:CCD66264.1
R09B3.4	2	2	0.228	0.000107046	0.690441	5	5	0.228	0.000273	0.690441	180	21101	7.8	CE16309 WBGene00006707 locus:ubc-12 Ubiquitin-conjugating enzymes status:Confirmed UniProt:Q9XVK5 protein_id:CAB03238.1
T09B4.5a	2	2	0.095	5.89242e-05	0.244515	4	5	0.083	0.00015	0.210598	327	36426	11.5	CE13465 WBGene00020379 status:Confirmed UniProt:O02155 protein_id:CCD71990.1
W06H3.3	2	2	0.045	2.86729e-05	0.109175	4	5	0.06	7.31e-05	0.148154	672	75244	6.4	CE29830 WBGene00012316 CTP SYNTHASE (EC 6.3.4.2) (UTP--AMMONIA LIGASE) (CTP SYNTHETASE) status:Partially_confirmed UniProt:G5EC98 protein_id:CAA16517.2
Y54F10BM.14	2	2	0.255	0.000175166	0.798871	5	5	0.218	0.000446	0.651962	110	12259	8.3	CE33882 WBGene00004016 locus:phf-5 status:Confirmed UniProt:G5EBY6 protein_id:CCD73847.1
Y73F4A.1	2	2	0.154	0.000105869	0.425608	5	5	0.264	0.00027	0.836538	182	20354	9.5	CE20367 WBGene00013514 status:Confirmed UniProt:Q9XWC2 protein_id:CAA21755.1
C11H1.9a	2	2	0.04	4.57677e-05	0.0964782	4	4	0.067	9.33e-05	0.16681	421	49065	6.7	CE05264 WBGene00023500 status:Confirmed UniProt:Q5WRP2 protein_id:CAH60748.1
C28H8.9c	2	2	0.117	9.83072e-05	0.309182	4	4	0.194	0.0002	0.563148	196	22774	9.1	CE41615 WBGene00016200 locus:dpff-1 status:Confirmed UniProt:A8WFG1 protein_id:CCD65978.1
C34D4.12	2	2	0.272	0.000114013	0.870682	4	4	0.266	0.000232	0.845015	169	18524	8.2	CE17506 WBGene00000888 locus:cyn-12 status:Partially_confirmed UniProt:Q18445 protein_id:CCD66606.1
F20D1.3	2	2	0.05	4.1616e-05	0.122018	3	4	0.099	8.48e-05	0.25603	463	50807	5.5	CE31486 WBGene00008975 status:Confirmed UniProt:Q93535 protein_id:CAB01745.2
F22D6.3a	2	2	0.029	3.53545e-05	0.0690548	4	4	0.029	7.21e-05	0.0690548	545	61186	6.3	CE05684 WBGene00003815 locus:nars-1 asparaginyl-tRNA synthetase status:Confirmed UniProt:Q19722 protein_id:CAA95808.1
F40A3.3a	2	2	0.172	8.71865e-05	0.485936	3	4	0.181	0.000178	0.51705	221	24143	8.7	CE10146 WBGene00018218 phosphatidylethanolamine binding protein status:Confirmed UniProt:O16264 protein_id:CCD66958.1
F46G11.6	2	2	0.119	0.000120426	0.315225	4	4	0.119	0.000245	0.315225	160	17818	7.9	CE40698 WBGene00045269 status:Confirmed UniProt:A3FPI7 protein_id:CCD68075.1
M03A8.4	2	2	0.078	4.71105e-05	0.196741	4	4	0.166	9.6e-05	0.465548	409	44578	9	CE45630 WBGene00001572 locus:gei-15 status:Confirmed UniProt:G4SI07 protein_id:CCD70984.1
R11H6.1	2	2	0.082	4.07362e-05	0.207814	3	4	0.082	8.3e-05	0.207814	473	52579	5.4	CE12770 WBGene00003982 locus:pes-9 Yeast hypothetical 52.9 KD protein like status:Confirmed UniProt:O18000 protein_id:CAB07646.1
T04A8.6	2	2	0.029	6.27629e-05	0.0690548	3	4	0.052	0.000128	0.127197	307	33919	10.8	CE01075 WBGene00011408 ribonuleoprotein status:Confirmed UniProt:Q22135 protein_id:CAA84724.1
T12F5.1	2	2	0.149	7.73824e-05	0.409289	3	4	0.149	0.000158	0.409289	249	28519	10	CE13595 WBGene00020466 status:Confirmed UniProt:O44761 protein_id:CCD69782.1
T22D1.4	2	2	0.06	3.28809e-05	0.148154	4	4	0.089	6.7e-05	0.227439	586	65737	6.9	CE33704 WBGene00020683 glycotransferase status:Confirmed UniProt:Q9GZH4 protein_id:CCD62020.1
W01A11.5	2	2	0.025	2.58287e-05	0.0592537	3	4	0.025	5.26e-05	0.0592537	746	85239	7.8	CE14398 WBGene00020911 locus:cpt-6 carnitine palmitoyltransferase status:Partially_confirmed UniProt:Q23066 protein_id:CCD74266.1
W08E3.1	2	2	0.056	0.000120426	0.137627	3	4	0.056	0.000245	0.137627	160	16742	10	CE14704 WBGene00004915 locus:snr-2 small nuclear ribonucleoprotein (SNRNP) status:Confirmed UniProt:P91918 protein_id:CAB07132.1
Y17G7B.17	1	2	0.055	6.57618e-05	0.135011	3	4	0.171	0.000134	0.482518	293	31899	9.7	CE35650 WBGene00012468 status:Confirmed UniProt:Q9XXH7 protein_id:CAA19464.2
Y39A3CR.7	1	2	0.087	6.42274e-05	0.2218	2	4	0.223	0.000131	0.671091	300	35241	10.6	CE29106 WBGene00004163 locus:pqn-82 status:Confirmed UniProt:Q9N411 protein_id:CCD62168.1
Y41D4A.5	1	2	0.064	4.10836e-05	0.158777	2	4	0.064	8.37e-05	0.158777	469	52986	4.9	CE39047 WBGene00021507 status:Confirmed UniProt:Q95Y26 protein_id:CCD72813.1
Y56A3A.12a	2	2	0.049	2.97808e-05	0.119438	3	4	0.049	6.07e-05	0.119438	647	71729	6	CE24467 WBGene00013232 locus:faah-4 status:Confirmed UniProt:Q9U217 protein_id:CAB60524.1
Y71F9B.10a	2	2	0.022	1.30632e-05	0.0519619	4	4	0.046	2.66e-05	0.111732	1475	164546	8.8	CE28808 WBGene00004946 locus:sop-3 status:Confirmed UniProt:Q9N4G4 protein_id:CCD70417.1
ZC155.1	2	2	0.059	5.98392e-05	0.145513	4	4	0.059	0.000122	0.145513	322	35696	6.6	CE01431 WBGene00003588 locus:nex-1 status:Confirmed UniProt:G5EEA8 protein_id:CCD66672.1
C05D10.1a	2	2	0.026	3.64238e-05	0.0616956	3	3	0.085	5.57e-05	0.216186	529	56933	6.2	CE24783 WBGene00015477 locus:attf-4 status:Partially_confirmed UniProt:Q11178 protein_id:CCD63170.1
C24B5.2a	2	2	0.042	4.27233e-05	0.101539	3	3	0.042	6.53e-05	0.101539	451	50017	9.2	CE30731 WBGene00016045 locus:spas-1 ATPase status:Confirmed UniProt:Q8MNV0 protein_id:CCD61426.1
C36E6.3	2	2	0.206	0.000113342	0.606941	2	3	0.106	0.000173	0.276439	170	18617	5.2	CE34269 WBGene00003369 locus:mlc-1 status:Confirmed UniProt:P19625 protein_id:CCD66901.1
C41C4.8	2	2	0.059	2.37879e-05	0.145513	3	3	0.026	3.639e-05	0.0616956	810	89640	5.4	CE05402 WBGene00008053 locus:cdc-48.2 P97 protein status:Confirmed UniProt:P54812 protein_id:CAA88105.1
C41D11.2	2	2	0.058	5.27896e-05	0.142878	3	3	0.058	8.07e-05	0.142878	365	40965	5.9	CE29220 WBGene00001231 locus:eif-3.H status:Confirmed UniProt:O01974 protein_id:CCD64252.1
E01G6.1	2	2	0.027	1.31344e-05	0.0641431	2	3	0.027	2.01e-05	0.0641431	1467	157432	5.6	CE42374 WBGene00008449 pancreatic trypsin inhibitor (kunitz) protein status:Partially_confirmed UniProt:Q19021 protein_id:CAA93531.2
E04A4.5	1	2	0.122	0.000106454	0.324342	3	3	0.249	0.000163	0.774189	181	19096	8.3	CE16966 WBGene00017119 status:Confirmed UniProt:O44477 protein_id:CCD68707.1
F18H3.3a	2	2	0.064	2.78442e-05	0.158777	3	3	0.056	4.26e-05	0.137627	692	75982	9.1	CE02193 WBGene00003903 locus:pab-2 poly-adenylate binding protein status:Confirmed UniProt:Q19579 protein_id:CAA90444.1
F32H2.5	2	2	0.012	7.37398e-06	0.0280163	3	3	0.02	1.13e-05	0.0471286	2613	289224	6.1	CE42777 WBGene00009342 locus:fasn-1 fatty acid synthase status:Partially_confirmed UniProt:P91871 protein_id:CAB04244.2
F40F4.4a	2	2	0.139	0.000116777	0.377209	3	3	0.236	0.000179	0.721869	165	19099	8.4	CE30130 WBGene00002255 locus:lbp-3 status:Confirmed UniProt:Q20222 protein_id:CCD70143.1
F44A2.1b	2	2	0.067	2.62868e-05	0.16681	3	3	0.071	4.02e-05	0.177606	733	80503	9.6	CE27382 WBGene00006499 locus:tag-153 status:Confirmed protein_id:CCD71187.1
F53F4.10	2	2	0.117	8.06201e-05	0.309182	2	3	0.117	0.000123	0.309182	239	26241	7	CE10972 WBGene00009992 NADH-ubiquinone dehydrogenase 24 KD subunit status:Confirmed UniProt:Q20719 protein_id:CAB01203.1
F54B3.3	2	2	0.032	3.23835e-05	0.0764652	3	3	0.052	4.95e-05	0.127197	595	67147	9.3	CE35878 WBGene00010015 locus:atad-3 ATPases associated with various cellular activities (AAA) status:Confirmed UniProt:Q20748 protein_id:CAA88471.2
F56B3.8	2	2	0.162	6.00256e-05	0.452112	3	3	0.193	9.18e-05	0.559552	321	35561	9.7	CE34320 WBGene00018932 locus:mrpl-2 status:Confirmed UniProt:O45110 protein_id:CCD71944.1
H02I12.1	2	2	0.042	1.46082e-05	0.101539	3	3	0.042	2.23e-05	0.101539	1319	144194	4.7	CE37527 WBGene00010351 locus:cbd-1 status:Partially_confirmed UniProt:O45599 protein_id:CAB07215.2
R12C12.5	2	2	0.131	8.1645e-05	0.352073	2	3	0.131	0.000125	0.352073	236	27026	5.6	CE29820 WBGene00020025 status:Confirmed UniProt:Q21959 protein_id:CCD72323.1
T01B6.1	2	2	0.109	5.82121e-05	0.285287	3	3	0.175	8.9e-05	0.496236	331	37960	10	CE46071 WBGene00020134 status:Confirmed UniProt:F5GU62 protein_id:CCD74380.1
T05H10.1	2	2	0.018	1.45311e-05	0.0423174	3	3	0.043	2.22e-05	0.104079	1326	150189	5.5	CE32928 WBGene00011507 ubiquitin carboxyl-terminal hydrolase status:Partially_confirmed UniProt:Q22240 protein_id:CAA87795.2
T07C4.5	2	2	0.223	0.000148217	0.671091	3	3	0.223	0.000227	0.671091	130	14496	7.8	CE03639 WBGene00011561 locus:ttr-15 Transthyretin-like family status:Confirmed UniProt:Q22288 protein_id:CAA82574.1
T24H10.6	1	2	0.253	0.000202823	0.790606	2	3	0.253	0.00031	0.790606	95	10716	6.3	CE03731 WBGene00012004 locus:dyrb-1 bithoraxoid-like protein status:Confirmed UniProt:Q22752 protein_id:CAA90946.1
T27E4.2	2	2	0.11	0.000132884	0.288249	3	3	0.11	0.000203	0.288249	145	16253	5.6	CE14249 WBGene00002017 locus:hsp-16.11 heat shock protein HSP16-1 status:Partially_confirmed UniProt:P34696 protein_id:CCD65662.1
T27E4.8	2	2	0.11	0.000132884	0.288249	3	3	0.11	0.000203	0.288249	145	16253	5.6	CE14249 WBGene00002015 locus:hsp-16.1 heat shock protein HSP16-1 status:Predicted UniProt:P34696 protein_id:CCD65668.1
T28B4.3	2	2	0.113	0.000136654	0.297179	3	3	0.248	0.000209	0.770109	141	15313	6.3	CE14325 WBGene00020886 locus:ttr-6 status:Confirmed UniProt:O17345 protein_id:CCD69940.1
W06E11.2	2	2	0.23	9.83072e-05	0.698244	3	3	0.23	0.00015	0.698244	196	21950	9.1	CE01427 WBGene00044318 locus:tag-267 status:Confirmed UniProt:Q23205 protein_id:CCD63989.1
W06H3.1	2	2	0.037	2.94621e-05	0.0889301	3	3	0.035	4.5e-05	0.0839269	654	72623	9.4	CE36215 WBGene00012315 locus:immt-2 [031110 dl] Modified prediction based on EST data, correct splice donor from exon 2 status:Partially_confirmed UniProt:Q9XXN2 protein_id:CAA16516.2
Y37E3.15a	2	2	0.024	2.44831e-05	0.0568175	3	3	0.05	3.74e-05	0.122018	787	88280	5.7	CE26832 WBGene00003799 locus:npp-13 status:Partially_confirmed UniProt:Q9BKT9 protein_id:CCD73434.1
Y41C4A.10	2	2	0.246	0.00016329	0.761976	3	3	0.246	0.00025	0.761976	118	13218	5	CE20250 WBGene00001235 locus:elb-1 status:Confirmed UniProt:G5ECR7 protein_id:CAA21548.1
Y46G5A.4	2	2	0.012	8.98285e-06	0.0280163	3	3	0.021	1.37e-05	0.0495424	2145	243828	6.2	CE21971 WBGene00012896 locus:snrp-200 status:Partially_confirmed UniProt:Q9U2G0 protein_id:CAB60351.1
Y46H3A.3	2	2	0.11	0.000132884	0.288249	3	3	0.11	0.000203	0.288249	145	16242	5.4	CE22002 WBGene00002016 locus:hsp-16.2 heat shock protein status:Confirmed UniProt:P06582 protein_id:CCD70651.1
Y54E10A.5	2	2	0.067	0.000107046	0.16681	1	3	0.067	0.000164	0.16681	180	19378	6.8	CE34408 WBGene00021827 locus:dnc-6 status:Confirmed UniProt:Q9N3F1 protein_id:CCD72823.1
Y54E10BR.4	2	2	0.055	5.29346e-05	0.135011	3	3	0.055	8.09e-05	0.135011	364	41034	5.6	CE27481 WBGene00021843 status:Confirmed UniProt:Q9N3D3 protein_id:CCD72990.1
Y67D8C.5	2	2	0.007	4.61293e-06	0.0162487	3	3	0.01	7.05e-06	0.023293	4177	465417	5.1	CE31665 WBGene00022069 locus:eel-1 status:Partially_confirmed UniProt:Q9GUP2 protein_id:CCD74094.1
ZC302.2a	2	2	0.11	3.84595e-05	0.288249	2	3	0.082	5.88e-05	0.207814	501	54474	8.7	CE06574 WBGene00013862 locus:wdr-5.3 guanine nucleotide binding protein status:Partially_confirmed UniProt:Q23256 protein_id:CAA98293.1
ZC308.1a	2	2	0.044	1.7312e-05	0.106624	3	3	0.067	2.65e-05	0.16681	1113	124612	9.1	CE32766 WBGene00001596 locus:gld-2 status:Confirmed UniProt:O17087 protein_id:CCD72658.1
ZK470.2a	2	2	0.063	0.000110104	0.156112	3	3	0.114	0.000168	0.30017	175	19020	8.8	CE05086 WBGene00022745 status:Confirmed UniProt:Q23505 protein_id:CCD69105.1
ZK673.2	2	2	0.189	8.67937e-05	0.545254	2	3	0.189	0.000133	0.545254	222	24904	9.2	CE01714 WBGene00014058 adenylate kinase status:Confirmed UniProt:Q09629 protein_id:CAA88479.1
B0285.4	2	2	0.078	5.78625e-05	0.196741	2	2	0.123	5.9e-05	0.327394	333	37816	6	CE00643 WBGene00007137 status:Partially_confirmed UniProt:P46554 protein_id:CAA84295.1
B0395.3	2	2	0.077	3.13814e-05	0.193988	2	2	0.077	3.2e-05	0.193988	614	68895	8.6	CE02944 WBGene00007175 choline O-acetyltransferase status:Partially_confirmed UniProt:Q17499 protein_id:CAA92218.1
B0432.2	2	2	0.299	0.000103039	0.990673	2	2	0.134	0.000105	0.361445	187	19669	5.4	CE07740 WBGene00015184 locus:djr-1.1 status:Confirmed UniProt:P90994 protein_id:CCD61936.1
C01G6.6a	2	2	0.041	2.82525e-05	0.0990058	2	2	0.041	2.88e-05	0.0990058	682	76834	5.8	CE00868 WBGene00006510 locus:mtrr-1 NADPH-ferrihemoprotein reductase status:Confirmed UniProt:Q17574 protein_id:CAA84637.1
C04C3.3	2	2	0.111	5.47392e-05	0.291219	1	2	0.111	5.58e-05	0.291219	352	38141	6	CE27647 WBGene00015413 locus:pdhb-1 pyruvate dehydrogenase status:Confirmed UniProt:O44451 protein_id:CCD62196.1
C06E7.1a	2	2	0.052	4.76936e-05	0.127197	2	2	0.052	4.86e-05	0.127197	404	44034	6.4	CE03957 WBGene00015538 locus:sams-3 S-adenosylmethionine synthetase status:Confirmed UniProt:P50305 protein_id:CCD63366.1
C16A3.4	2	2	0.056	5.13819e-05	0.137627	2	2	0.056	5.24e-05	0.137627	375	43081	6.9	CE04004 WBGene00015809 status:Confirmed UniProt:Q18037 protein_id:CCD63224.1
C16C10.4	2	2	0.09	0.000116074	0.230269	2	2	0.193	0.000118	0.559552	166	18971	9	CE01495 WBGene00007625 status:Confirmed UniProt:Q09250 protein_id:CAA86742.1
C17G1.4a	2	2	0.021	2.08305e-05	0.0495424	2	2	0.021	2.12e-05	0.0495424	925	98240	9.2	CE08283 WBGene00007651 locus:nra-3 status:Confirmed UniProt:Q93238 protein_id:CAB01670.1
C18E3.2	2	2	0.06	4.29136e-05	0.148154	2	2	0.06	4.37e-05	0.148154	449	52266	8.3	CE30249 WBGene00015971 locus:swsn-2.2 status:Confirmed UniProt:O02101 protein_id:CCD65137.1
C18F3.2a	2	2	0.012	1.68428e-05	0.0280163	2	2	0.024	1.72e-05	0.0568175	1144	127623	5.5	CE37202 WBGene00004732 locus:sax-7 neural adhesion protein status:Confirmed UniProt:Q18100 protein_id:CCD65184.1
C52D10.6	2	2	0.174	0.000112024	0.492794	2	2	0.174	0.000114	0.492794	172	18927	4.7	CE17590 WBGene00004818 locus:skr-12 cyclin A-associated protein status:Confirmed UniProt:G5EGD5 protein_id:CAM36324.1
C52D10.8	2	2	0.174	0.000112024	0.492794	2	2	0.174	0.000114	0.492794	172	18799	4.7	CE17592 WBGene00004819 locus:skr-13 cyclin A-associated protein status:Confirmed UniProt:G5EEX4 protein_id:CAM36326.1
C56C10.4	2	2	0.077	8.71865e-05	0.193988	1	2	0.068	8.89e-05	0.169499	221	24232	8.1	CE02569 WBGene00016962 status:Confirmed UniProt:Q18883 protein_id:CCD68174.1
F07A11.5	2	2	0.083	6.13637e-05	0.210598	2	2	0.083	6.25e-05	0.210598	314	33069	6	CE46255 WBGene00008548 ribokinase status:Confirmed UniProt:Q19133 protein_id:CAA91318.2
F08B4.7	2	2	0.127	0.000135692	0.339677	2	2	0.127	0.000138	0.339677	142	15562	10	CE09232 WBGene00017238 U1 small nuclear ribonucleoprotein C status:Confirmed UniProt:P90815 protein_id:CCD67653.1
F09G8.3	2	2	0.11	4.91536e-05	0.288249	2	2	0.043	5.01e-05	0.104079	392	43693	9.6	CE24890 WBGene00017319 locus:mrps-9 status:Confirmed UniProt:P34388 protein_id:CCD62643.1
F10C1.2a	2	2	0.082	3.45308e-05	0.207814	1	2	0.054	3.52e-05	0.1324	558	63700	5.7	CE02618 WBGene00002053 locus:ifb-1 Intermediate filament protein status:Confirmed UniProt:Q19289 protein_id:CCD65029.1
F13D12.7a	1	2	0.059	5.66712e-05	0.145513	2	2	0.079	5.78e-05	0.199499	340	37406	6	CE02186 WBGene00001679 locus:gpb-1 guanine nucleotide-binding protein beta subunit status:Confirmed UniProt:P17343 protein_id:CAA88948.1
F14E5.2a	2	2	0.037	1.67695e-05	0.0889301	2	2	0.018	1.71e-05	0.0423174	1149	131669	6.1	CE03205 WBGene00008800 cysteine-rich fibroblast growth factor receptor status:Confirmed UniProt:Q19459 protein_id:CAA91405.1
F18E9.3	2	2	0.042	4.50192e-05	0.101539	2	2	0.042	4.59e-05	0.101539	428	47918	10.1	CE41794 WBGene00017569 status:Confirmed UniProt:Q19568 protein_id:CCD68431.1
F26E4.1	2	2	0.034	3.89257e-05	0.081434	2	2	0.034	3.97e-05	0.081434	495	57078	5.3	CE09685 WBGene00006352 locus:sur-6 protein phosphatase status:Confirmed UniProt:G5EDR3 protein_id:CAB03008.1
F26E4.6	2	2	0.44	0.000229383	1.75423	2	2	0.44	0.000234	1.75423	84	9328	11	CE30519 WBGene00009161 cytochrome C oxidase status:Confirmed UniProt:O18687 protein_id:CAB02999.2
F26F4.12	2	2	0.199	8.34122e-05	0.581248	2	2	0.199	8.5e-05	0.581248	231	25645	4.5	CE28922 WBGene00017831 status:Confirmed UniProt:Q95QI6 protein_id:CCD65760.1
F28B4.3	1	2	0.013	8.64433e-06	0.0303861	1	2	0.013	8.81e-06	0.0303861	2229	244874	5	CE07153 WBGene00017892 EGF-like repeat status:Partially_confirmed UniProt:Q19853 protein_id:CCD70137.1
F32D8.6	2	2	0.191	0.000283356	0.552387	2	2	0.191	0.000289	0.552387	68	7761	9.8	CE05785 WBGene00001303 locus:emo-1 protein transport protein SEC61 gamma subunit status:Confirmed UniProt:Q19967 protein_id:CAA98458.1
F33E11.6a	2	2	0.05	5.70065e-05	0.122018	2	2	0.05	5.81e-05	0.122018	338	39656	6.2	CE39928 WBGene00018013 locus:phf-10 status:Confirmed UniProt:Q2A949 protein_id:CCD70455.1
F35G12.8	2	2	0.009	1.24391e-05	0.0209395	2	2	0.009	1.27e-05	0.0209395	1549	176571	8	CE03287 WBGene00004874 locus:smc-4 chromosome segregation protein status:Partially_confirmed UniProt:Q20060 protein_id:CAA86336.1
F39B2.3	2	2	0.073	5.87445e-05	0.183042	2	2	0.073	5.99e-05	0.183042	328	35419	7.2	CE16009 WBGene00009554 Zinc-binding dehydrogenases status:Confirmed UniProt:O45496 protein_id:CAB07384.1
F42G8.10a	2	2	0.083	0.000106454	0.210598	2	2	0.083	0.000108	0.210598	181	21256	9.2	CE17069 WBGene00018361 status:Confirmed UniProt:O44509 protein_id:CCD61408.1
F43G9.10	2	2	0.058	4.13481e-05	0.142878	2	2	0.058	4.21e-05	0.142878	466	55945	5.3	CE10372 WBGene00009671 locus:mfap-1 MICROFIBRILLAR-ASSOCIATED PROTEIN 1 (ASSOCIATED MICROFIBRIL PROTEIN) (AMF) status:Confirmed UniProt:Q93712 protein_id:CAB02103.1
F46H5.2	2	2	0.141	4.25347e-05	0.383566	1	2	0.066	4.33e-05	0.164126	453	49375	5	CE30801 WBGene00018518 status:Confirmed UniProt:Q20490 protein_id:CCD71352.1
F47C12.1	2	2	0.021	1.05464e-05	0.0495424	2	2	0.021	1.07e-05	0.0495424	1827	197947	5.3	CE10670 WBGene00018546 status:Predicted UniProt:Q20535 protein_id:CCD71376.1
F53B6.2a	1	2	0.031	1.84385e-05	0.0739894	2	2	0.053	1.88e-05	0.129796	1045	116125	8.2	CE36859 WBGene00009958 locus:madd-4 thrombospondin like status:Partially_confirmed UniProt:P90884 protein_id:CAB03121.3
F53F4.3	2	2	0.131	8.41406e-05	0.352073	1	2	0.083	8.57e-05	0.210598	229	25441	4.8	CE10958 WBGene00009987 S.pombe hypothetical protein SPAC4G9.01 like status:Partially_confirmed UniProt:Q20728 protein_id:CAB01212.1
F54A3.2	2	2	0.029	2.57596e-05	0.0690548	2	2	0.036	2.63e-05	0.0864257	748	81206	9.7	CE44847 WBGene00018781 status:Partially_confirmed UniProt:Q9N4J7 protein_id:CCD71745.1
F54A3.3	2	2	0.052	3.54847e-05	0.127197	2	2	0.052	3.62e-05	0.127197	543	60457	7.9	CE31540 WBGene00018782 locus:cct-3 status:Partially_confirmed UniProt:Q9N4J8 protein_id:CCD71741.1
F55B12.5	1	2	0.067	3.49695e-05	0.16681	2	2	0.044	3.56e-05	0.106624	551	60851	6	CE32438 WBGene00003812 locus:nrf-5 status:Confirmed UniProt:Q93796 protein_id:CAB02126.2
F58E6.10	1	2	0.152	7.29856e-05	0.419058	2	2	0.242	7.44e-05	0.745822	264	29362	9.4	CE39164 WBGene00006778 locus:unc-42 Homeobox domain status:Partially_confirmed UniProt:G5EBS8 protein_id:CAA94780.3
K01G5.9	2	2	0.085	5.82121e-05	0.216186	2	2	0.085	5.93e-05	0.216186	331	37055	6.4	CE33132 WBGene00010480 status:Confirmed UniProt:G5EF83 protein_id:CAB07249.2
K08C7.4	1	2	0.186	9.93207e-05	0.534617	2	2	0.284	0.000101	0.923092	194	21013	7.2	CE35587 WBGene00010647 status:Partially_confirmed UniProt:Q21314 protein_id:CAA94294.2
M01A10.3	2	2	0.061	6.8815e-05	0.1508	2	2	0.061	7.01e-05	0.1508	280	31148	9	CE12232 WBGene00019693 locus:ostd-1 status:Confirmed UniProt:P91390 protein_id:CCD72083.1
M01F1.3	2	2	0.04	5.443e-05	0.0964782	2	2	0.04	5.55e-05	0.0964782	354	39767	8.9	CE01031 WBGene00010809 lipoic acid synthase status:Confirmed UniProt:Q21452 protein_id:CAA86516.1
R04F11.2	2	2	0.131	0.000180077	0.352073	2	2	0.308	0.000184	1.03236	107	12303	8.9	CE06233 WBGene00011015 status:Confirmed UniProt:Q21732 protein_id:CAA98960.1
R06F6.9	2	2	0.081	5.00473e-05	0.205036	2	2	0.052	5.1e-05	0.127197	385	42104	8.5	CE01625 WBGene00001153 locus:ech-4 enoyl CoA hydratase\/isomerase status:Confirmed UniProt:Q09603 protein_id:CAA86779.1
R107.7	2	2	0.067	9.26356e-05	0.16681	2	2	0.067	9.44e-05	0.16681	208	23901	6.4	CE00302 WBGene00001749 locus:gst-1 glutathione S-transferase status:Confirmed UniProt:P10299 protein_id:CAA78471.1
R151.10	2	2	0.077	8.26962e-05	0.193988	2	2	0.077	8.43e-05	0.193988	233	26608	5.6	CE27198 WBGene00020113 status:Confirmed UniProt:G5EG26 protein_id:CCD70765.1
T05E11.3a	2	2	0.037	2.53529e-05	0.0889301	2	2	0.038	2.58e-05	0.0914403	760	87113	5.1	CE06362 WBGene00011480 endoplasmin precursor (GRP94) status:Confirmed UniProt:Q22235 protein_id:CAA92973.1
T07C12.14	2	2	0.093	8.96196e-05	0.238797	2	2	0.093	9.13e-05	0.238797	215	24944	9	CE38414 WBGene00044204 status:Confirmed UniProt:Q564Z8 protein_id:CAI79223.1
T08G2.3	2	2	0.079	4.62067e-05	0.199499	1	2	0.043	4.71e-05	0.104079	417	44818	8.2	CE07473 WBGene00020366 locus:acdh-10 acyl-CoA dehydrogenase status:Confirmed UniProt:Q22347 protein_id:CCD61702.1
T12A2.7	2	2	0.071	8.09589e-05	0.177606	2	2	0.071	8.25e-05	0.177606	238	27635	7	CE30396 WBGene00020441 status:Confirmed UniProt:Q22417 protein_id:CCD65213.1
T12D8.6	2	2	0.296	0.000135692	0.97697	2	2	0.296	0.000138	0.97697	142	15971	4.8	CE16403 WBGene00011734 locus:mlc-5 EF hand status:Confirmed UniProt:Q9XVI9 protein_id:CAB03346.1
T23C6.4	2	2	0.038	5.6505e-05	0.0914403	2	2	0.038	5.76e-05	0.0914403	341	38691	8.7	CE07529 WBGene00020726 status:Confirmed UniProt:O02040 protein_id:CCD61705.1
T25G12.5	2	2	0.083	4.67675e-05	0.210598	2	2	0.083	4.77e-05	0.210598	412	44617	7.6	CE18284 WBGene00020812 locus:acdh-7 acyl-CoA dehydrogenase status:Confirmed UniProt:Q22781 protein_id:CCD74454.1
T27F6.5a	2	2	0.037	4.2441e-05	0.0889301	2	2	0.037	4.33e-05	0.0889301	454	50593	7.7	CE16514 WBGene00004190 locus:pars-2 tRNA synthetases class II (Gly, His, Pro and Ser) status:Confirmed UniProt:O45869 protein_id:CAB04884.1
W01B11.3	2	2	0.06	3.95651e-05	0.148154	2	2	0.06	4.029e-05	0.148154	487	54631	7.1	CE18307 WBGene00020915 locus:nol-5 status:Confirmed UniProt:O45012 protein_id:CCD73371.1
W01F3.1a	2	2	0.068	3.63551e-05	0.169499	2	2	0.068	3.7e-05	0.169499	530	60733	8.8	CE26981 WBGene00012184 status:Partially_confirmed UniProt:O45879 protein_id:CAB07292.2
W04G3.5a	2	2	0.136	5.45842e-05	0.367729	2	2	0.136	5.56e-05	0.367729	353	39012	8	CE03789 WBGene00012258 ribose-phosphate pyrophosphokinase status:Confirmed UniProt:Q23166 protein_id:CAA92027.1
Y110A7A.14	1	2	0.036	7.70728e-05	0.0864257	2	2	0.164	7.85e-05	0.458814	250	28282	7.1	CE30307 WBGene00003924 locus:pas-3 endopeptidase status:Confirmed UniProt:Q9N599 protein_id:CCD66205.1
Y39G10AR.2a	2	2	0.054	3.05845e-05	0.1324	2	2	0.054	3.12e-05	0.1324	630	71096	5.5	CE26992 WBGene00021460 locus:zwl-1 status:Confirmed UniProt:Q95XP9 protein_id:CCD69901.1
Y47D7A.8	2	2	0.152	9.78082e-05	0.419058	2	2	0.152	9.97e-05	0.419058	197	21925	4.9	CE22057 WBGene00004820 locus:skr-14 status:Partially_confirmed UniProt:Q9N3U9 protein_id:CCD69378.1
Y48G1A.5	2	2	0.067	2.05418e-05	0.16681	2	2	0.064	2.09e-05	0.158777	938	104844	5.4	CE27001 WBGene00002079 locus:xpo-2 importin beta, nuclear transport factor status:Partially_confirmed UniProt:Q965V4 protein_id:CCD67943.1
Y54E10A.10	2	2	0.051	6.48761e-05	0.124605	2	2	0.051	6.609e-05	0.124605	297	33460	9.8	CE24439 WBGene00021830 status:Confirmed UniProt:Q9N3F0 protein_id:CCD72829.1
Y54H5A.3	2	2	0.103	6.3802e-05	0.267652	1	2	0.103	6.5e-05	0.267652	302	33364	8.9	CE24459 WBGene00021901 locus:tag-262 status:Confirmed UniProt:Q9N394 protein_id:CCD69850.1
Y55F3AM.12	2	2	0.145	5.80368e-05	0.396368	2	2	0.133	5.91e-05	0.358313	332	36549	6.3	CE22543 WBGene00021929 locus:dcap-1 status:Confirmed UniProt:Q9N363 protein_id:CCD74070.1
Y55F3BR.2	2	2	0.023	1.2088e-05	0.0543869	1	2	0.023	1.23e-05	0.0543869	1594	173071	6.6	CE41066 WBGene00021939 status:Partially_confirmed UniProt:A5A8P8 protein_id:CCD67299.1
Y56A3A.6	2	2	0.043	2.41456e-05	0.104079	2	2	0.024	2.46e-05	0.0568175	798	85951	10.1	CE22577 WBGene00013227 status:Partially_confirmed UniProt:Q9U225 protein_id:CAB60515.1
Y71H10A.1a	2	2	0.022	2.3671e-05	0.0519619	2	2	0.037	2.41e-05	0.0889301	814	89734	6.7	CE28266 WBGene00022199 phosphofructokinase status:Confirmed UniProt:Q9TZL8 protein_id:CCD71595.1
Y71H2AM.19	2	2	0.061	2.99661e-05	0.1508	2	2	0.059	3.05e-05	0.145513	643	69896	6.9	CE38657 WBGene00002244 locus:laf-1 status:Confirmed UniProt:Q4W5R4 protein_id:CCD73871.1
Y73F4A.2	1	2	0.202	0.000114692	0.592209	1	2	0.202	0.000117	0.592209	168	18874	8.9	CE20368 WBGene00013515 status:Confirmed UniProt:Q9XWC3 protein_id:CAA21754.1
Y80D3A.2a	2	2	0.01	1.31344e-05	0.023293	2	2	0.01	1.34e-05	0.023293	1467	170167	6.6	CE40670 WBGene00001258 locus:emb-4 status:Partially_confirmed UniProt:Q9U1Q7 protein_id:CAB60444.4
Y97E10AR.7	2	2	0.161	0.000155389	0.448772	1	2	0.161	0.000158	0.448772	124	13188	7.4	CE25642 WBGene00022402 status:Confirmed UniProt:Q9N2U6 protein_id:CCD71184.1
ZC504.4a	2	2	0.016	1.7726e-05	0.0375284	2	2	0.04	1.81e-05	0.0964782	1087	121544	8.6	CE25672 WBGene00003247 locus:mig-15 serine\/threonine kinase (PAK\/STE20 subfamily) status:Confirmed UniProt:Q23356 protein_id:CAB63416.1
ZK1073.1	2	2	0.043	5.92868e-05	0.104079	2	2	0.08	6.04e-05	0.202264	325	35591	7.3	CE03845 WBGene00014213 status:Confirmed UniProt:O02485 protein_id:CAA92227.1
ZK1151.1	2	2	0.008	3.89729e-06	0.0185914	2	2	0.01	3.97e-06	0.023293	4944	561729	5.2	CE35151 WBGene00006876 locus:vab-10 status:Confirmed UniProt:G5EFM4 protein_id:CAD90187.2
ZK154.1	2	2	0.115	9.21924e-05	0.303167	2	2	0.057	9.4e-05	0.14025	209	23684	8	CE31266 WBGene00022665 status:Confirmed UniProt:Q94312 protein_id:CCD67557.1
ZK524.4	1	2	0.041	1.89648e-05	0.0990058	1	2	0.041	1.93e-05	0.0990058	1016	113127	7.4	CE18454 WBGene00013994 serine\/threonine kinase status:Partially_confirmed UniProt:G5EFV2 protein_id:CAA98148.1
ZK546.13	2	2	0.054	5.76892e-05	0.1324	2	2	0.054	5.88e-05	0.1324	334	36662	7.2	CE34460 WBGene00007012 locus:mdt-4 status:Confirmed UniProt:Q23523 protein_id:CCD73223.1
B0035.1b	2	2	0.135	5.6505e-05	0.364583	1	1	0.038	2.88e-05	0.0914403	341	37590	8.5	CE05159 WBGene00007105 status:Confirmed UniProt:Q9U3S8 protein_id:CAB63428.1
C01B10.11	2	2	0.118	6.33823e-05	0.3122	1	1	0.066	3.23e-05	0.164126	304	33826	7.8	CE38583 WBGene00044294 status:Confirmed UniProt:Q3Y3Z9 protein_id:CCD62339.1
C01G8.9a	2	2	0.014	1.14216e-05	0.0327615	1	1	0.014	5.82e-06	0.0327615	1687	181248	6.9	CE46280 WBGene00002717 locus:let-526 status:Partially_confirmed UniProt:P91019 protein_id:CCD62467.1
C04G2.4	2	2	0.126	0.000151718	0.336596	1	1	0.126	7.73e-05	0.336596	127	14236	8	CE03853 WBGene00003432 locus:msp-36 major sperm protein status:Confirmed UniProt:P05634 protein_id:CAA94674.1
C05D11.1	1	2	0.031	1.9365e-05	0.0739894	1	1	0.031	9.87e-06	0.0739894	995	111249	5.6	CE03926 WBGene00015481 status:Confirmed UniProt:P48053 protein_id:CCD63190.1
C09E8.2a	1	2	0.134	6.5987e-05	0.361445	1	1	0.134	3.359e-05	0.361445	292	32153	9.1	CE19348 WBGene00015645 locus:lips-7 status:Confirmed UniProt:O76556 protein_id:CCD63930.1
C14A4.1	2	2	0.134	6.46584e-05	0.361445	1	1	0.134	3.29e-05	0.361445	298	33239	4.8	CE02138 WBGene00007555 locus:dohh-1 status:Confirmed UniProt:Q17949 protein_id:CAA90105.1
C14B1.9	2	2	0.144	4.85345e-05	0.393157	1	1	0.065	2.47e-05	0.161449	397	43387	5.6	CE43512 WBGene00007580 status:Confirmed UniProt:Q17966 protein_id:CAA85490.2
C15C8.7	2	2	0.459	0.000260381	1.8774	1	1	0.243	0.000133	0.749847	74	8302	9.6	CE27580 WBGene00007609 status:Confirmed UniProt:G5EC11 protein_id:CAC42258.1
C16C2.2a	2	2	0.04	4.07362e-05	0.0964782	1	1	0.04	2.08e-05	0.0964782	473	54686	9	CE17404 WBGene00001145 locus:eat-16 regulator of G-protein signalling status:Confirmed UniProt:O17589 protein_id:CAB02742.1
C18C4.10a	2	2	0.09	3.69123e-05	0.230269	1	1	0.027	1.88e-05	0.0641431	522	58825	6.1	CE27362 WBGene00002215 locus:klc-2 kinesin light chain status:Confirmed UniProt:P46822 protein_id:CCD65110.1
C24H12.12	2	2	0.13	0.000119678	0.348963	1	1	0.13	6.1e-05	0.348963	161	19097	9	CE39134 WBGene00044639 status:Predicted UniProt:Q3LFM5 protein_id:CCD62837.1
C24H12.5c	2	2	0.035	3.24381e-05	0.0839269	1	1	0.035	1.65e-05	0.0839269	594	66002	8.1	CE46938 WBGene00016074 status:Partially_confirmed protein_id:CCF23335.1
C30C11.1	2	2	0.256	0.000114692	0.803018	1	1	0.179	5.84e-05	0.51008	168	19107	9.3	CE00100 WBGene00016249 locus:mrpl-32 status:Confirmed UniProt:Q04907 protein_id:CCD66157.1
C34B2.6	2	2	0.04	1.98437e-05	0.0964782	1	1	0.04	1.01e-05	0.0964782	971	108206	6.7	CE16894 WBGene00016391 protease status:Confirmed UniProt:O44952 protein_id:CCD62124.1
C36F7.1	2	2	0.082	5.11093e-05	0.207814	1	1	0.08	2.6e-05	0.202264	377	40784	6.8	CE42075 WBGene00007984 locus:irx-1 Homeobox domain status:Partially_confirmed UniProt:Q93348 protein_id:CAB02816.2
C37H5.13a	2	2	0.039	4.65416e-05	0.0939563	1	1	0.126	2.37e-05	0.336596	414	46245	8.5	CE27834 WBGene00016511 status:Confirmed UniProt:Q95Q68 protein_id:CCD66993.1
C43E11.7	1	2	0.031	6.5316e-05	0.0739894	1	1	0.031	3.33e-05	0.0739894	295	33500	5.7	CE30504 WBGene00003584 locus:ndx-7 status:Confirmed UniProt:P91148 protein_id:CCD65159.1
C47D12.6a	2	2	0.041	2.65768e-05	0.0990058	1	1	0.028	1.35e-05	0.0665962	725	84417	7.4	CE05434 WBGene00006617 locus:tars-1 threonyl-tRNA synthetase (mitochondrial) status:Confirmed UniProt:P52709 protein_id:CAA93762.1
C49H3.3	2	2	0.138	0.000176773	0.374042	1	1	0.138	9.01e-05	0.374042	109	12285	10.4	CE04229 WBGene00016790 status:Confirmed UniProt:Q9GYQ6 protein_id:CCD67703.1
C51E3.7a	2	2	0.032	2.95525e-05	0.0764652	1	1	0.032	1.51e-05	0.0764652	652	72046	6.6	CE08940 WBGene00001172 locus:egl-3 prohormone convertase 2 status:Confirmed UniProt:G5ECN9 protein_id:CAB01635.1
C56C10.10	2	2	0.07	5.63398e-05	0.174898	1	1	0.038	2.87e-05	0.0914403	342	39470	6.9	CE02564 WBGene00016966 TPR domain status:Confirmed UniProt:Q18888 protein_id:CCD68181.1
D1054.15a	2	2	0.071	3.90045e-05	0.177606	1	1	0.071	1.99e-05	0.177606	494	54687	8.4	CE05533 WBGene00006481 locus:tag-135 beta transducin like protein status:Confirmed UniProt:G5EEL2 protein_id:CAA98448.1
D1054.2	2	2	0.082	8.34122e-05	0.207814	1	1	0.082	4.25e-05	0.207814	231	25336	6.1	CE05521 WBGene00003923 locus:pas-2 proteasome component C3 status:Confirmed UniProt:Q27488 protein_id:CAA98441.1
D2007.4	2	2	0.118	0.000113342	0.3122	1	1	0.053	5.78e-05	0.129796	170	19396	9.3	CE00129 WBGene00017044 locus:mrpl-18 status:Confirmed UniProt:P34378 protein_id:CCD64449.1
D2030.2b	2	2	0.098	4.09962e-05	0.253141	1	1	0.045	2.09e-05	0.109175	470	51239	7.2	CE35176 WBGene00008412 status:Confirmed UniProt:Q7YTG7 protein_id:CAE45047.1
EEED8.1	1	2	0.074	5.25019e-05	0.185769	1	1	0.03	2.68e-05	0.0715193	367	41102	8.4	CE26746 WBGene00017132 locus:mel-47 status:Confirmed UniProt:Q09293 protein_id:CCD68728.1
F08A8.1a	2	2	0.024	2.85878e-05	0.0568175	1	1	0.024	1.46e-05	0.0568175	674	76074	8.9	CE17633 WBGene00008564 locus:acox-1 ACYL-COENZYME A OXIDASE, PEROXISOMAL (EC 1.3.3.6) (PALMITOYL-COA OXIDASE) (AOX) status:Partially_confirmed UniProt:O62140 protein_id:CAB16867.1
F08B6.4a	2	2	0.083	3.4103e-05	0.210598	1	1	0.042	1.74e-05	0.101539	565	62728	9.1	CE20658 WBGene00006819 locus:unc-87 calponin status:Confirmed UniProt:P37806 protein_id:CCD66936.1
F08G12.2	2	2	0.082	5.82121e-05	0.207814	1	1	0.042	2.97e-05	0.101539	331	36822	7.4	CE18578 WBGene00008586 WD domain, G-beta repeat (6 domains) status:Confirmed UniProt:Q19211 protein_id:CAA91460.1
F13B9.1a	2	2	0.018	1.18065e-05	0.0423174	1	1	0.02	6.02e-06	0.0471286	1632	181697	5.9	CE37100 WBGene00017419 status:Partially_confirmed protein_id:CCD69406.1
F15B9.1	1	2	0.053	0.000101948	0.129796	1	1	0.228	5.19e-05	0.690441	189	20905	8.7	CE09406 WBGene00001387 locus:far-3 O.volvulus antigen peptide like status:Confirmed UniProt:Q19478 protein_id:CAB01422.1
F21C10.7	2	2	0.009	7.44521e-06	0.0209395	1	1	0.009	3.79e-06	0.0209395	2588	295081	5.9	CE44915 WBGene00017657 status:Partially_confirmed UniProt:Q19663 protein_id:CCD61446.1
F25E5.1	2	2	0.017	1.81433e-05	0.0399202	1	1	0.017	9.24e-06	0.0399202	1062	125127	6.8	CE07135 WBGene00017782 status:Partially_confirmed UniProt:O76657 protein_id:CCD65085.1
F26D10.9a	2	2	0.051	3.14326e-05	0.124605	1	1	0.051	1.6e-05	0.124605	613	69314	5.5	CE32183 WBGene00000224 locus:atgp-1 Sugar (and other) transporters status:Confirmed UniProt:Q9XVU3 protein_id:CAB02316.2
F28C6.3	2	2	0.079	4.48098e-05	0.199499	1	1	0.049	2.28e-05	0.119438	430	47962	6.4	CE03274 WBGene00000773 locus:cpf-1 cleavage stimulation factor like status:Confirmed UniProt:Q19864 protein_id:CAA92670.1
F32D1.9	2	2	0.031	3.75599e-05	0.0739894	1	1	0.029	1.91e-05	0.0690548	513	56925	4.8	CE09873 WBGene00017988 locus:fipp-1 status:Partially_confirmed UniProt:O16293 protein_id:CCD68489.1
F32E10.4	2	2	0.101	3.74868e-05	0.261828	1	1	0.051	1.91e-05	0.124605	514	56163	4.8	CE20745 WBGene00002074 locus:ima-3 importin alpha, nuclear transport factor status:Confirmed UniProt:Q19969 protein_id:CCD70435.1
F33H1.3	2	2	0.045	5.36719e-05	0.109175	1	1	0.045	2.73e-05	0.109175	359	40880	9.1	CE01569 WBGene00009364 status:Confirmed UniProt:Q09556 protein_id:CAA88698.1
F37C12.7	2	2	0.051	2.63587e-05	0.124605	1	1	0.015	1.34e-05	0.0351422	731	81253	7.9	CE29312 WBGene00018152 locus:acs-4 status:Confirmed UniProt:Q20121 protein_id:CCD70738.1
F38A5.13	2	2	0.058	3.27134e-05	0.142878	1	1	0.034	1.67e-05	0.081434	589	69414	8.9	CE10050 WBGene00001029 locus:dnj-11 DNA-binding protein status:Confirmed UniProt:Q94216 protein_id:CCD67179.1
F39B2.2	2	2	0.086	0.00013862	0.21899	1	1	0.086	7.06e-05	0.21899	139	15921	8.1	CE16008 WBGene00006730 locus:uev-1 status:Confirmed UniProt:O45495 protein_id:CAB07383.1
F40F12.1	2	2	0.192	0.000154146	0.555966	1	1	0.192	7.85e-05	0.555966	125	13604	7.7	CE00616 WBGene00009590 locus:ttr-4 Transthyretin-like family status:Partially_confirmed UniProt:Q7JMS9 protein_id:CAA82933.1
F45G2.8	2	2	0.154	0.000141678	0.425608	1	1	0.154	7.22e-05	0.425608	136	15276	8.8	CE16051 WBGene00009734 status:Confirmed UniProt:O62250 protein_id:CAB07617.1
F46E10.8	2	2	0.273	8.92047e-05	0.874995	1	1	0.181	4.55e-05	0.51705	216	23459	5.2	CE20818 WBGene00006721 locus:ubh-1 ubiquitin carboxyl-terminal hydrolase status:Confirmed UniProt:Q9UAV3 protein_id:CCD71314.1
F48E3.8a	2	2	0.018	7.88388e-06	0.0423174	1	1	0.013	4.02e-06	0.0303861	2444	265962	7.5	CE41809 WBGene00018607 status:Partially_confirmed UniProt:A8WFH5 protein_id:CCD71306.1
F52E4.1a	2	2	0.106	3.59481e-05	0.276439	1	1	0.049	1.83e-05	0.119438	536	58495	6.7	CE07269 WBGene00018701 locus:pccb-1 propionyl-CoA carboxylase beta status:Confirmed UniProt:Q20676 protein_id:CCD66477.1
F53E10.6	2	2	0.073	0.000100881	0.183042	1	1	0.073	5.14e-05	0.183042	191	21520	5.1	CE10930 WBGene00018762 status:Confirmed UniProt:P91318 protein_id:CCD66103.1
F53H1.1	2	2	0.009	1.98641e-05	0.0209395	1	1	0.009	1.01e-05	0.0209395	970	109906	7.4	CE27427 WBGene00018776 helicase status:Partially_confirmed UniProt:Q965K2 protein_id:CCD71734.1
F54D5.11	2	2	0.087	6.6672e-05	0.2218	1	1	0.087	3.4e-05	0.2218	289	33010	9.4	CE26813 WBGene00010054 transcription intiation factor TFIIE-BETA status:Confirmed UniProt:G5EG47 protein_id:CAA91336.2
H38K22.1	2	2	0.013	1.22727e-05	0.0303861	1	1	0.013	6.25e-06	0.0303861	1570	177933	7.6	CE33526 WBGene00001352 locus:evl-14 status:Partially_confirmed UniProt:G5EC05 protein_id:CAA19710.2
K01A2.5	1	2	0.106	7.27102e-05	0.276439	1	1	0.106	3.7e-05	0.276439	265	29704	8.3	CE19513 WBGene00019280 status:Confirmed UniProt:Q9TZ58 protein_id:CCD61954.1
K03H1.3	2	2	0.162	0.000130191	0.452112	1	1	0.162	6.63e-05	0.452112	148	15981	8.5	CE00506 WBGene00010538 locus:ttr-3 Transthyretin-like family status:Confirmed UniProt:P34499 protein_id:CAA82656.1
K06A1.3	2	2	0.066	3.9484e-05	0.164126	1	1	0.031	2.01e-05	0.0739894	488	53530	5	CE32057 WBGene00019426 locus:cutl-16 Cuticulin precursor status:Confirmed UniProt:Q09586 protein_id:CCD72611.1
MSP cluster	2	2	0.126	0.000151718	0.336596	1	1	0.126	7.73e-05	0.336596	127	14223	8	CE13638 WBGene00003465 locus:msp-78 major sperm protein status:Confirmed UniProt:Q94053 protein_id:CAB03362.1
R07E3.3a	2	2	0.048	4.87803e-05	0.116863	1	1	0.048	2.49e-05	0.116863	395	44884	5.8	CE42566 WBGene00011104 locus:cut-5 cuticulin status:Partially_confirmed UniProt:Q21808 protein_id:CAA89068.3
R07H5.2a	2	2	0.042	2.98269e-05	0.101539	1	1	0.02	1.52e-05	0.0471286	646	72547	7.9	CE18907 WBGene00011122 locus:cpt-2 carnitine palmitoyltransferase II status:Confirmed UniProt:G5ECS9 protein_id:CAB03233.1
R10E4.1	2	2	0.032	5.11093e-05	0.0764652	1	1	0.032	2.6e-05	0.0764652	377	44761	8.5	CE03555 WBGene00011198 status:Confirmed UniProt:Q21899 protein_id:CAA90763.1
T01E8.6	2	2	0.141	9.68252e-05	0.383566	1	1	0.06	4.93e-05	0.148154	199	23414	10.2	CE32923 WBGene00011334 locus:mrps-14 mitochondrial ribosomal protein S14 status:Confirmed UniProt:P49391 protein_id:CAA88746.2
T01G9.6a	2	2	0.226	8.23428e-05	0.682674	1	1	0.038	4.2e-05	0.0914403	234	26436	5.2	CE18168 WBGene00002196 locus:kin-10 Casein kinase II regulatory subunit status:Confirmed UniProt:P28548 protein_id:CAB00056.1
T04C9.4a	1	2	0.179	0.000202823	0.51008	1	1	0.179	0.000103	0.51008	95	10312	8.5	CE31589 WBGene00003375 locus:mlp-1 status:Confirmed UniProt:Q9GP94 protein_id:CCD69977.1
T05A12.3	1	2	0.029	2.94171e-05	0.0690548	1	1	0.029	1.5e-05	0.0690548	655	74945	9.8	CE04898 WBGene00020234 status:Confirmed UniProt:Q9GYK8 protein_id:CCD73335.1
T08B1.2a	1	2	0.052	5.5528e-05	0.127197	1	1	0.052	2.83e-05	0.127197	347	40762	4.9	CE30830 WBGene00006589 locus:tnt-4 status:Confirmed UniProt:O44556 protein_id:CCD72109.1
T09B4.9	1	2	0.028	4.5337e-05	0.0665962	1	1	0.028	2.31e-05	0.0665962	425	49398	6.8	CE13473 WBGene00020383 status:Confirmed UniProt:O02161 protein_id:CCD71993.1
T10B5.3	1	2	0.108	6.5316e-05	0.282331	1	1	0.108	3.33e-05	0.282331	295	32437	4.7	CE30832 WBGene00020389 status:Confirmed UniProt:O76407 protein_id:CCD74222.1
T10H9.4	1	2	0.119	0.000176773	0.315225	1	1	0.183	9.01e-05	0.524053	109	12025	9.1	CE18252 WBGene00004897 locus:snb-1 synaptobrevin status:Confirmed UniProt:O02495 protein_id:CCD71211.1
T14B4.6	1	2	0.039	5.07058e-05	0.0939563	1	1	0.039	2.58e-05	0.0939563	380	38767	4.9	CE04953 WBGene00001064 locus:dpy-2 status:Confirmed UniProt:P35799 protein_id:CCD65274.1
T19C3.5	2	2	0.047	3.94033e-05	0.114295	1	1	0.027	2.01e-05	0.0641431	489	54663	8	CE29347 WBGene00020563 status:Partially_confirmed UniProt:Q10011 protein_id:CCD73737.1
T20D3.11a	1	2	0.023	1.04548e-05	0.0543869	1	1	0.023	5.33e-06	0.0543869	1843	210101	6.9	CE40661 WBGene00011862 status:Partially_confirmed UniProt:O01260 protein_id:CAA92491.2
T20H4.4	2	2	0.067	3.89257e-05	0.16681	1	1	0.067	1.98e-05	0.16681	495	55320	8	CE25120 WBGene00000080 locus:adr-2 status:Confirmed UniProt:Q22618 protein_id:CCD73351.1
T21C9.12	2	2	0.038	4.26288e-05	0.0914403	1	1	0.038	2.17e-05	0.0914403	452	51378	7.2	CE06481 WBGene00011897 locus:scpl-4 REV protein (anti-repression transactivator protein) status:Partially_confirmed UniProt:Q22647 protein_id:CAA97339.1
T22B3.3	2	2	0.092	0.000104152	0.235947	1	1	0.092	5.31e-05	0.235947	185	21548	6.8	CE03695 WBGene00011911 status:Partially_confirmed UniProt:Q22660 protein_id:CAA92617.1
T24F1.1	2	2	0.119	6.17571e-05	0.315225	1	1	0.077	3.15e-05	0.193988	312	35821	8	CE02361 WBGene00006414 locus:raga-1 GTP-binding protein status:Confirmed UniProt:Q22743 protein_id:CAA90136.1
T24H7.2	2	2	0.025	2.08305e-05	0.0592537	1	1	0.016	1.06e-05	0.0375284	925	104210	6.2	CE02884 WBGene00020781 status:Confirmed UniProt:Q22758 protein_id:CCD66143.1
W03A5.6	2	2	0.098	6.73713e-05	0.253141	1	1	0.063	3.43e-05	0.156112	286	30773	10.1	CE46041 WBGene00020970 status:Partially_confirmed UniProt:F5GU46 protein_id:CCD73959.1
W05F2.4a	2	2	0.021	9.89128e-06	0.0495424	1	1	0.012	5.04e-06	0.0280163	1948	214044	9.7	CE45816 WBGene00021036 status:Partially_confirmed UniProt:G4SF97 protein_id:CCD70014.1
W06H3.2a	2	2	0.055	4.64294e-05	0.135011	1	1	0.055	2.37e-05	0.135011	415	47221	6.9	CE20158 WBGene00004248 locus:pus-1 status:Confirmed UniProt:Q9XXN0 protein_id:CAA16518.1
W09H1.5	1	2	0.099	5.60122e-05	0.25603	1	1	0.099	2.85e-05	0.25603	344	38195	8.8	CE16575 WBGene00012375 locus:mecr-1 Zinc-binding dehydrogenases status:Confirmed UniProt:O45903 protein_id:CAB04958.1
Y105C5B.9	2	2	0.045	6.69035e-05	0.109175	1	1	0.045	3.41e-05	0.109175	288	33020	6.1	CE24085 WBGene00013650 status:Confirmed UniProt:Q9NAM7 protein_id:CAB54355.1
Y110A7A.19	1	2	0.058	2.91943e-05	0.142878	1	1	0.058	1.49e-05	0.142878	660	74841	7	CE23238 WBGene00022464 status:Partially_confirmed UniProt:Q9N584 protein_id:CCD66212.1
Y111B2A.16	1	2	0.123	8.1645e-05	0.327394	1	1	0.123	4.16e-05	0.327394	236	26445	6.1	CE24137 WBGene00006389 locus:taf-7.2 status:Confirmed UniProt:Q9NEW8 protein_id:CAC35845.1
Y116A8A.9a	2	2	0.16	4.33969e-05	0.44544	1	1	0.09	2.21e-05	0.230269	444	49294	6.4	CE24146 WBGene00003130 locus:map-2 status:Confirmed UniProt:Q9U2V9 protein_id:CAB55167.1
Y39E4B.3a	1	2	0.081	4.87803e-05	0.205036	1	1	0.081	2.49e-05	0.205036	395	41515	7.9	CE21715 WBGene00004164 locus:pqn-83 status:Confirmed UniProt:Q9U2K1 protein_id:CAB54432.1
Y45G12B.1a	2	2	0.043	2.6431e-05	0.104079	1	1	0.014	1.35e-05	0.0327615	729	79357	6.7	CE21933 WBGene00021562 locus:nuo-5 NADH-ubiquinone reductase status:Confirmed UniProt:Q9N4Y8 protein_id:CCD65491.1
Y47G6A.18	1	2	0.093	6.8815e-05	0.238797	1	1	0.093	3.51e-05	0.238797	280	31908	6	CE22101 WBGene00021644 status:Confirmed UniProt:Q9N3S8 protein_id:CCD72582.1
Y48A5A.3	2	2	0.235	0.000161918	0.717908	1	1	0.126	8.25e-05	0.336596	119	13755	9.9	CE38891 WBGene00044466 status:Confirmed UniProt:G4SP89 protein_id:CCD71632.1
Y48G10A.1	2	2	0.118	6.8815e-05	0.3122	1	1	0.079	3.51e-05	0.199499	280	31248	6.9	CE25312 WBGene00013018 putative esterase status:Confirmed UniProt:G5EF86 protein_id:CAB60384.2
Y49E10.19	2	2	0.015	1.66249e-05	0.0351422	1	1	0.012	8.47e-06	0.0280163	1159	126803	6.6	CE33878 WBGene00013038 locus:ani-1 PH (pleckstrin homology) domain status:Partially_confirmed UniProt:Q9XTT4 protein_id:CAB11565.2
Y54F10AR.1	2	2	0.204	7.13637e-05	0.599558	1	1	0.096	3.639e-05	0.247383	270	30867	7.6	CE46531 WBGene00021854 status:Partially_confirmed UniProt:Q965T2 protein_id:CCD73833.1
Y54H5A.2	2	2	0.085	5.13819e-05	0.216186	1	1	0.053	2.62e-05	0.129796	375	41503	5	CE32024 WBGene00021900 status:Confirmed UniProt:Q9BL64 protein_id:CCD69849.1
Y57G11C.12b	2	2	0.26	0.000147086	0.819701	1	1	0.099	7.49e-05	0.25603	131	15048	10	CE14948 WBGene00013308 locus:nuo-3 NADH-ubiquinone oxidoreductase status:Confirmed UniProt:O18236 protein_id:CAB16513.1
Y57G11C.42	1	2	0.04	2.86303e-05	0.0964782	1	1	0.04	1.46e-05	0.0964782	673	72912	9.1	CE43557 WBGene00013331 status:Partially_confirmed UniProt:Q7YTI5 protein_id:CAE18025.3
Y59A8B.20	2	2	0.167	0.00011894	0.468926	1	1	0.099	6.06e-05	0.25603	162	18463	7.9	CE41522 WBGene00013352 locus:lon-8 status:Confirmed UniProt:G5EGH7 protein_id:CAB60948.3
Y59E9AR.1	2	2	0.123	0.000148217	0.327394	1	1	0.123	7.55e-05	0.327394	130	14504	8	CE22666 WBGene00021997 status:Predicted UniProt:G5EBJ8 protein_id:CCD70689.1
Y59E9AR.7	2	2	0.123	0.000148217	0.327394	1	1	0.123	7.55e-05	0.327394	130	14504	8	CE22666 WBGene00022002 status:Partially_confirmed UniProt:G5EBJ8 protein_id:CCD70694.1
Y59H11AM.1	2	2	0.126	0.000151718	0.336596	1	1	0.126	7.73e-05	0.336596	127	14195	8	CE25520 WBGene00022005 status:Predicted UniProt:Q95XU7 protein_id:CCD74086.1
Y69A2AL.1	2	2	0.057	4.76936e-05	0.14025	1	1	0.057	2.43e-05	0.14025	404	45961	9.9	CE35134 WBGene00001705 locus:grd-16 status:Partially_confirmed UniProt:Q9N2Z2 protein_id:CCD65523.1
Y79H2A.6	2	2	0.043	5.23593e-05	0.104079	1	1	0.043	2.67e-05	0.104079	368	41089	8	CE24672 WBGene00000201 locus:arx-3 status:Confirmed UniProt:Q9U1R7 protein_id:CAB54510.1
ZC262.2a	2	2	0.163	8.26962e-05	0.455459	1	1	0.12	4.21e-05	0.318257	233	26825	9.9	CE00350 WBGene00022579 status:Confirmed UniProt:P34594 protein_id:CCD69192.1
ZC434.8	2	2	0.097	5.35228e-05	0.250259	1	1	0.025	2.73e-05	0.0592537	360	40382	8.4	CE06583 WBGene00013894 arginine kinase status:Confirmed UniProt:Q27535 protein_id:CAB00062.1
ZC84.6	2	2	0.039	1.2923e-05	0.0939563	1	1	0.021	6.58e-06	0.0495424	1491	162025	6.8	CE43595 WBGene00013849 Serine protease inhibitor status:Partially_confirmed UniProt:O62504 protein_id:CAA79570.2
MSP cluster	2	2	0.126	0.000151718	0.336596	1	1	0.126	7.73e-05	0.336596	127	14209	8	CE02806 WBGene00003457 locus:msp-64 Major sperm protein status:Confirmed UniProt:P53017 protein_id:CCD72508.1
ZK856.16	2	2	0.256	0.000224049	0.803018	1	1	0.256	0.000114	0.803018	86	9266	5.9	CE41747 WBGene00050936 status:Partially_confirmed UniProt:A8WHN5 protein_id:CAP16301.1
R05D7.4	1	1	0.047	3.22211e-05	0.114295	10	10	0.258	0.000328	0.81134	299	33996	8.8	CE18906 WBGene00011029 alpha\/beta hydrolase fold status:Confirmed UniProt:O45707 protein_id:CAB03219.1
R08D7.4b	1	1	0.215	7.96207e-05	0.64059	4	10	0.215	0.000811	0.64059	121	14334	10	CE33291 WBGene00011144 status:Confirmed UniProt:B2MZB2 protein_id:CAQ48396.1
B0365.1	1	1	0.023	8.76625e-06	0.0543869	6	6	0.055	5.36e-05	0.135011	1099	120600	7.1	CE07719 WBGene00007150 ATP citrate lyase status:Partially_confirmed UniProt:P90731 protein_id:CAB02690.1
F27D4.2a	1	1	0.082	3.28809e-05	0.207814	2	6	0.082	0.000201	0.207814	293	31498	6.8	CE41228 WBGene00009188 locus:lsy-22 status:Confirmed UniProt:Q93616 protein_id:CAB01968.3
ZK783.1	1	1	0.01	3.58545e-06	0.023293	6	6	0.021	2.19e-05	0.0495424	2687	282292	4.8	CE44082 WBGene00022816 locus:fbn-1 status:Partially_confirmed UniProt:Q23587 protein_id:CCD65255.1
C05E7.1	1	1	0.064	3.24381e-05	0.158777	5	5	0.32	0.000165	1.0893	297	33099	8.1	CE23522 WBGene00007343 status:Partially_confirmed UniProt:Q9U3R5 protein_id:CAB54185.1
C44B7.5	1	1	0.076	4.08225e-05	0.191242	4	5	0.081	0.000208	0.205036	236	26301	8.2	CE02543 WBGene00016627 status:Confirmed UniProt:Q18594 protein_id:CCD61558.1
F25H5.3a	1	1	0.021	1.71425e-05	0.0495424	5	5	0.055	8.73e-05	0.135011	562	60664	6.7	CE15898 WBGene00009126 locus:pyk-1 Pyruvate kinase status:Confirmed UniProt:O17836 protein_id:CAB02984.1
M04B2.3	1	1	0.085	4.56593e-05	0.216186	5	5	0.095	0.000233	0.244515	211	24949	5.9	CE12388 WBGene00001585 locus:gfl-1 Human AF-9 protein like status:Confirmed UniProt:Q21501 protein_id:CAB01234.1
Y37A1B.1a	1	1	0.036	7.9293e-06	0.0864257	4	5	0.05	4.04e-05	0.122018	1215	135193	6	CE46621 WBGene00003085 locus:lst-3 status:Partially_confirmed UniProt:G5EFJ2 protein_id:CAA19496.2
B0464.5a	1	1	0.015	9.60529e-06	0.0351422	4	4	0.026	3.92e-05	0.0616956	1003	112527	4.8	CE36580 WBGene00004980 locus:spk-1 serine\/threonine kinase (2 domains) status:Partially_confirmed UniProt:Q03563 protein_id:CAA79540.2
C01F6.6a	1	1	0.034	2.06298e-05	0.081434	4	4	0.081	8.41e-05	0.205036	467	52066	6.3	CE30847 WBGene00006438 locus:tag-60 PDZ domain (Also known as DHR or GLGF). status:Confirmed UniProt:G5EDM4 protein_id:CAA92439.3
C13B9.3	1	1	0.033	1.8707e-05	0.0789467	3	4	0.101	7.63e-05	0.261828	515	56646	5.9	CE01778 WBGene00015734 status:Confirmed UniProt:Q09236 protein_id:CCD64377.1
C28H8.9a	1	1	0.102	2.58981e-05	0.264736	4	4	0.142	0.000106	0.386756	372	42418	7.3	CE06896 WBGene00016200 locus:dpff-1 status:Confirmed UniProt:Q09477 protein_id:CCD65970.1
F09F7.4a	1	1	0.047	2.49588e-05	0.114295	2	4	0.096	0.000102	0.247383	386	42694	8.6	CE00689 WBGene00017301 Enoyl-CoA hydratase status:Confirmed UniProt:Q19278 protein_id:CCD68384.1
F13E9.13	1	1	0.076	3.47802e-05	0.191242	4	4	0.069	0.000142	0.172195	277	29873	8.9	CE40036 WBGene00044797 status:Partially_confirmed UniProt:Q1NZ26 protein_id:CAJ90501.1
F18A1.5	1	1	0.02	1.47086e-05	0.0471286	4	4	0.078	6e-05	0.196741	655	73202	6	CE04405 WBGene00017546 locus:rpa-1 replication factor A status:Confirmed UniProt:Q19537 protein_id:CCD62042.1
F30A10.2	1	1	0.068	4.69956e-05	0.169499	4	4	0.239	0.000192	0.733804	205	23222	9.8	CE39360 WBGene00009261 status:Confirmed UniProt:Q93642 protein_id:CAB03021.2
F54D8.2	1	1	0.133	7.52664e-05	0.358313	3	4	0.398	0.000307	1.50035	128	14743	9.5	CE01308 WBGene00006519 locus:tag-174 Cytochrome C oxidase status:Confirmed UniProt:Q20779 protein_id:CCD67407.1
F57B10.3a	1	1	0.026	1.7874e-05	0.0616956	4	4	0.061	7.29e-05	0.1508	539	59225	6.2	CE11302 WBGene00019001 phosphoglycerate mutase status:Confirmed UniProt:G5EFZ1 protein_id:CCD71471.1
K07C5.8	1	1	0.068	1.42096e-05	0.169499	4	4	0.086	5.79e-05	0.21899	678	75237	5.2	CE35585 WBGene00010631 locus:cash-1 nuclear autoantigen status:Confirmed UniProt:G5EE12 protein_id:CAA94901.2
K07E3.1	1	1	0.025	9.08021e-06	0.0592537	4	4	0.025	3.7e-05	0.0592537	1061	118624	6.3	CE39593 WBGene00019490 status:Partially_confirmed UniProt:Q21288 protein_id:CCD62513.1
R01H10.3a	1	1	0.056	1.59241e-05	0.137627	3	4	0.091	6.49e-05	0.233105	605	67061	7	CE00590 WBGene00000768 locus:cor-1 Coronin (beta transducin) status:Confirmed UniProt:Q21624 protein_id:CAA83461.1
T22B11.5	1	1	0.012	9.36259e-06	0.0280163	3	4	0.056	3.82e-05	0.137627	1029	115661	6.8	CE28486 WBGene00020679 locus:ogdh-1 2-oxoglutarate dehydrogenase status:Confirmed UniProt:O61199 protein_id:CCD70240.1
T23G11.7b	1	1	0.083	3.08785e-05	0.210598	3	4	0.083	0.000126	0.210598	312	34472	5.5	CE41267 WBGene00011972 status:Confirmed UniProt:O45812 protein_id:CAB03419.4
W03C9.5	1	1	0.152	0.000121951	0.419058	4	4	0.494	0.000497	2.11889	79	8996	8.1	CE03779 WBGene00012221 status:Confirmed UniProt:Q23145 protein_id:CAA91356.1
W04D2.5	1	1	0.082	4.63178e-05	0.207814	4	4	0.197	0.000189	0.573983	208	22586	10.8	CE06542 WBGene00012244 locus:mrps-11 mitochondrial ribosomal protein S11 like status:Confirmed UniProt:Q23155 protein_id:CAA99938.1
Y49E10.4	1	1	0.039	2.20966e-05	0.0939563	3	4	0.034	9.01e-05	0.081434	436	48728	8.2	CE22222 WBGene00013030 Thioredoxin status:Confirmed UniProt:Q9XTU8 protein_id:CAB11548.1
ZK1320.1	1	1	0.075	4.26288e-05	0.188502	4	4	0.075	0.000174	0.188502	226	26482	8.9	CE01698 WBGene00014251 locus:gstk-1 status:Partially_confirmed UniProt:Q09652 protein_id:CAA87039.1
B0205.11	1	1	0.098	3.49062e-05	0.253141	2	3	0.098	0.000107	0.253141	276	32029	8.9	CE39542 WBGene00015025 locus:mrpl-9 status:Confirmed UniProt:Q95X39 protein_id:CCD61306.1
B0454.1	1	1	0.073	2.49588e-05	0.183042	3	3	0.08	7.63e-05	0.202264	386	44180	5.3	CE20455 WBGene00002997 locus:lin-8 status:Confirmed UniProt:G5EDW7 protein_id:CCD61967.1
C02D5.4	1	1	0.087	3.79295e-05	0.2218	3	3	0.087	0.000116	0.2218	254	28561	5.9	CE44977 WBGene00043097 status:Confirmed UniProt:D7SFI3 protein_id:CCD62561.1
C25B8.3a	1	1	0.04	2.54198e-05	0.0964782	3	3	0.042	7.77e-05	0.101539	379	42404	5.8	CE04078 WBGene00000786 locus:cpr-6 status:Confirmed UniProt:P43510 protein_id:CCD65628.1
C39E9.11	1	1	0.032	2.37879e-05	0.0764652	3	3	0.04	7.27e-05	0.0964782	405	44899	5.7	CE20559 WBGene00008034 status:Confirmed UniProt:Q18535 protein_id:CAA94340.1
C44E4.3	1	1	0.041	2.29931e-05	0.0990058	3	3	0.064	7.03e-05	0.158777	419	46616	8.6	CE34271 WBGene00016652 locus:got-2.1 aminotransferase status:Confirmed UniProt:O01804 protein_id:CCD67304.1
F26E4.3	1	1	0.031	2.13144e-05	0.0739894	2	3	0.031	6.52e-05	0.0739894	452	51121	7.7	CE42101 WBGene00009158 cysteine protease status:Confirmed UniProt:P90850 protein_id:CAB03007.2
F33H1.4	1	1	0.021	6.99137e-06	0.0495424	3	3	0.031	2.14e-05	0.0739894	1378	156515	5	CE42531 WBGene00009365 status:Partially_confirmed UniProt:Q19991 protein_id:CAA88699.2
F35D11.4	1	1	0.103	5.53684e-05	0.267652	3	3	0.155	0.000169	0.428894	174	19609	5.8	CE32648 WBGene00018045 status:Confirmed UniProt:Q20034 protein_id:CCD70532.1
F36F2.4	1	1	0.161	3.88472e-05	0.448772	2	3	0.161	0.000119	0.448772	248	27997	5.5	CE40328 WBGene00009478 locus:syx-7 Syntaxin status:Confirmed UniProt:O62236 protein_id:CAB04327.2
F43D9.3a	1	1	0.039	1.42727e-05	0.0939563	2	3	0.039	4.36e-05	0.0939563	675	74782	5.8	CE44913 WBGene00009654 Sec1 family status:Confirmed UniProt:Q20364 protein_id:CAA84704.4
F43E2.7a	1	1	0.047	2.81699e-05	0.114295	3	3	0.094	8.61e-05	0.241652	342	37419	8.8	CE41652 WBGene00018395 locus:mtch-1 status:Confirmed protein_id:CCD63551.1
F44E5.1	1	1	0.167	0.000123514	0.468926	3	3	0.346	0.000378	1.2182	78	8868	10.3	CE18676 WBGene00009688 status:Confirmed UniProt:Q9XU97 protein_id:CAB05509.1
F53H1.4a	1	1	0.02	7.03219e-06	0.0471286	3	3	0.036	2.15e-05	0.0864257	1370	158293	5.9	CE31539 WBGene00018778 status:Partially_confirmed UniProt:O45075 protein_id:CCD71736.1
F54F2.7	1	1	0.146	6.13637e-05	0.399587	3	3	0.153	0.000188	0.422329	157	17195	8.7	CE29395 WBGene00018835 status:Confirmed UniProt:P34452 protein_id:CCD71241.1
F55A8.2a	1	1	0.012	1.23514e-05	0.0280163	3	3	0.041	3.78e-05	0.0990058	780	86742	7.8	CE19897 WBGene00001173 locus:pkg-1 cyclic-GMP-dependent protein kinase status:Confirmed UniProt:O76360 protein_id:CCD71859.1
K07A1.10	1	1	0.122	4.69956e-05	0.324342	2	3	0.122	0.000144	0.324342	205	24214	9	CE42731 WBGene00010616 status:Confirmed UniProt:P90915 protein_id:CAB03171.3
R01E6.2	1	1	0.103	5.83885e-05	0.267652	3	3	0.17	0.000179	0.479108	165	18354	8.4	CE35593 WBGene00010968 status:Confirmed UniProt:Q21619 protein_id:CAA92188.2
R05D11.3	1	1	0.233	7.24369e-05	0.710015	2	3	0.233	0.000221	0.710015	133	15116	5	CE06238 WBGene00004305 locus:ran-4 nuclear transport factor 2 like status:Confirmed UniProt:Q21735 protein_id:CAA99890.1
R07E5.1	1	1	0.021	1.18647e-05	0.0495424	3	3	0.036	3.63e-05	0.0864257	812	92630	7.9	CE00658 WBGene00011109 status:Partially_confirmed UniProt:Q21827 protein_id:CAA83621.1
T06D8.6	1	1	0.104	3.44075e-05	0.270574	3	3	0.104	0.000105	0.270574	280	31263	6.6	CE02327 WBGene00011527 locus:cchl-1 cyctochrome c1 heme lyase status:Confirmed UniProt:P53703 protein_id:CAA88969.1
T08G11.1b	1	1	0.008	3.02484e-06	0.0185914	2	3	0.008	9.25e-06	0.0185914	3185	356563	6.3	CE30353 WBGene00011629 nucleotide binding protein status:Partially_confirmed UniProt:Q8T3D2 protein_id:CAD27608.1
T20G5.10	1	1	0.178	7.4683e-05	0.506607	2	3	0.178	0.000228	0.506607	129	14676	8.9	CE00629 WBGene00011872 status:Confirmed UniProt:Q22616 protein_id:CAA83011.1
W06E11.4	1	1	0.087	3.80795e-05	0.2218	3	3	0.126	0.000116	0.336596	253	28514	9.1	CE30118 WBGene00021063 locus:sbds-1 status:Confirmed UniProt:Q23202 protein_id:CCD63990.1
Y37H2A.1a	1	1	0.055	2.01973e-05	0.135011	2	3	0.055	6.17e-05	0.135011	477	54441	8.1	CE24206 WBGene00012562 status:Confirmed UniProt:Q9U2N7 protein_id:CAB60573.1
Y59A8A.1	1	1	0.032	1.60301e-05	0.0764652	3	3	0.033	4.9e-05	0.0789467	601	68403	5.6	CE26200 WBGene00000813 locus:csn-1 status:Confirmed UniProt:Q9GS00 protein_id:CAC14399.1
Y69A2AR.1a	1	1	0.043	1.98233e-05	0.104079	3	3	0.043	6.06e-05	0.104079	486	55760	8.9	CE36362 WBGene00022074 status:Confirmed UniProt:Q95XG1 protein_id:CCD74105.1
ZK1127.13	1	1	0.18	7.52664e-05	0.513561	2	3	0.18	0.00023	0.513561	128	14192	6	CE45351 WBGene00195239 status:Confirmed UniProt:E1B6Q6 protein_id:CCD73728.1
ZK593.6a	1	1	0.1	7.41085e-05	0.258925	3	3	0.223	0.000227	0.671091	130	15095	8.8	CE06627 WBGene00002981 locus:lgg-2 microtubule-associated protein 1 like status:Confirmed UniProt:Q23536 protein_id:CAA93421.1
B0041.8	1	1	0.141	4.84126e-05	0.383566	1	2	0.141	9.87e-05	0.383566	199	22553	9.1	CE29528 WBGene00015011 status:Confirmed UniProt:Q95R19 protein_id:CCD61254.1
B0238.11	1	1	0.038	3.03915e-05	0.0914403	2	2	0.12	6.19e-05	0.318257	317	36502	7.4	CE07701 WBGene00015075 status:Confirmed UniProt:O16487 protein_id:CCD61491.1
C04D8.1a	1	1	0.018	6.00256e-06	0.0423174	2	2	0.039	1.22e-05	0.0939563	1605	173394	8.5	CE43148 WBGene00015418 locus:pac-1 GTPase-activating protein status:Confirmed UniProt:P34288 protein_id:CCD62880.1
C05C8.1a	1	1	0.07	4.81705e-05	0.174898	2	2	0.07	9.82e-05	0.174898	200	22772	8.7	CE29480 WBGene00015460 status:Confirmed UniProt:O16314 protein_id:CCD63087.1
C09F5.1	1	1	0.032	1.69019e-05	0.0764652	1	2	0.049	3.44e-05	0.119438	570	64903	6.4	CE44860 WBGene00015647 status:Partially_confirmed UniProt:Q09231 protein_id:CCD63978.1
C17G10.4	1	1	0.024	9.06313e-06	0.0568175	2	2	0.024	1.85e-05	0.0568175	1063	120249	9.2	CE08287 WBGene00000383 locus:cdc-14 status:Confirmed UniProt:P81299 protein_id:CCD64952.1
C18B2.5b	1	1	0.043	1.37827e-05	0.104079	2	2	0.07	2.81e-05	0.174898	699	77653	6.7	CE30872 WBGene00015956 status:Confirmed protein_id:CCD65077.1
C18D11.3	1	1	0.109	5.5052e-05	0.285287	2	2	0.069	0.000112	0.172195	175	19509	10	CE42548 WBGene00007681 status:Confirmed UniProt:Q9XTZ3 protein_id:CAB07321.2
C23G10.8	1	1	0.031	1.02819e-05	0.0739894	1	2	0.031	2.1e-05	0.0739894	937	106669	6.2	CE25784 WBGene00016015 S. pombe adenylyl cyclase-associated protein (weak) status:Partially_confirmed UniProt:Q9GYR5 protein_id:CCD65303.1
C27H6.2	1	1	0.048	2.02397e-05	0.116863	2	2	0.101	4.13e-05	0.261828	476	52513	6	CE43279 WBGene00007784 locus:ruvb-1 Yeast hypothetical 50.5 KD protein like status:Confirmed UniProt:O17607 protein_id:CAB02793.2
C37A2.8a	1	1	0.092	2.86729e-05	0.235947	2	2	0.092	5.84e-05	0.235947	336	39660	8.5	CE08617 WBGene00016494 status:Confirmed UniProt:O01506 protein_id:CCD66927.1
C43E11.4	1	1	0.021	2.19456e-05	0.0495424	2	2	0.073	4.47e-05	0.183042	439	47831	8.1	CE32610 WBGene00007001 locus:tufm-2 elongation factor Tu status:Confirmed UniProt:G5EDF5 protein_id:CCD65152.1
C44B12.5	1	1	0.04	2.42673e-05	0.0964782	2	2	0.128	4.95e-05	0.342765	397	42627	6.7	CE16921 WBGene00016638 locus:perm-4 status:Partially_confirmed UniProt:O44144 protein_id:CCD67230.1
C52E4.2a	1	1	0.133	8.02842e-05	0.358313	2	2	0.133	0.000164	0.358313	120	12842	8.2	CE08944 WBGene00003235 locus:mif-2 macrophage migration inhibitory factor like protein status:Confirmed UniProt:Q18785 protein_id:CAB01412.1
C55B7.1	1	1	0.039	9.89128e-06	0.0939563	1	2	0.039	2.02e-05	0.0939563	974	100396	6.2	CE09012 WBGene00001599 locus:glh-2 RNA helicase status:Confirmed UniProt:Q966L9 protein_id:CCD68088.1
E02A10.1	1	1	0.06	2.30481e-05	0.148154	2	2	0.06	4.7e-05	0.148154	418	47537	9.9	CE09115 WBGene00008452 locus:mrps-5 mitochondrial 40S ribosomal protein S5 status:Confirmed UniProt:Q93425 protein_id:CAB02879.1
F02A9.2a	1	1	0.093	5.29346e-05	0.238797	2	2	0.099	0.000108	0.25603	182	20109	7.6	CE00133 WBGene00001385 locus:far-1 O. volvulus 20Kd antigenic peptide status:Confirmed UniProt:P34382 protein_id:CAA79616.1
F08F8.7	1	1	0.07	4.2441e-05	0.174898	2	2	0.07	8.65e-05	0.174898	227	24369	6.5	CE27934 WBGene00017272 status:Confirmed UniProt:Q95ZW2 protein_id:CCD69064.1
F09E10.8a	1	1	0.041	1.62738e-05	0.0990058	2	2	0.041	3.32e-05	0.0990058	592	65077	7	CE27939 WBGene00017298 locus:toca-1 status:Confirmed UniProt:Q19253 protein_id:CCD68288.1
F10G7.1	1	1	0.023	1.22727e-05	0.0543869	2	2	0.023	2.5e-05	0.0543869	785	89221	5.8	CE02624 WBGene00006497 locus:tag-151 status:Confirmed UniProt:Q19329 protein_id:CCD69203.1
F11A3.1	1	1	0.066	1.77098e-05	0.164126	2	2	0.066	3.61e-05	0.164126	544	60306	7.4	CE05585 WBGene00008669 locus:acs-14 4-coumarate-CoA ligase status:Confirmed UniProt:Q19339 protein_id:CAA94751.1
F20D12.5	1	1	0.235	0.000113342	0.717908	2	2	0.235	0.000231	0.717908	85	9479	8.4	CE29767 WBGene00017644 locus:exc-9 status:Confirmed UniProt:Q19641 protein_id:CCD67720.1
F20G2.2	1	1	0.108	3.86912e-05	0.282331	1	2	0.104	7.889e-05	0.270574	249	26767	7	CE09505 WBGene00008986 dehydrogenase status:Confirmed UniProt:Q93545 protein_id:CAB02087.1
F27D4.5	1	1	0.068	2.63227e-05	0.169499	2	2	0.057	5.36e-05	0.14025	366	40053	6.7	CE05736 WBGene00006518 locus:tag-173 2-oxoisovalerate dehydrogenase status:Confirmed UniProt:Q93619 protein_id:CAB01970.1
F31E3.3	1	1	0.045	2.88446e-05	0.109175	2	2	0.045	5.88e-05	0.109175	334	37706	6.9	CE01268 WBGene00004340 locus:rfc-4 Replication factor C status:Confirmed UniProt:P53016 protein_id:CCD63405.1
F33G12.5	1	1	0.033	1.03816e-05	0.0789467	2	2	0.033	2.12e-05	0.0789467	928	105599	5.2	CE37768 WBGene00018017 status:Confirmed UniProt:Q19989 protein_id:CCD65794.1
F36A2.1	1	1	0.064	1.46861e-05	0.158777	2	2	0.035	2.99e-05	0.0839269	656	74107	8.4	CE39365 WBGene00009451 locus:cids-2 status:Confirmed UniProt:Q8I4J5 protein_id:CAD56583.2
F40G9.17	1	1	0.096	4.01421e-05	0.247383	2	2	0.096	8.18e-05	0.247383	240	26584	6.7	CE43599 WBGene00185078 status:Confirmed UniProt:C0Z1Y9 protein_id:CCD70939.1
F41E6.6	1	1	0.034	2.01973e-05	0.081434	2	2	0.017	4.12e-05	0.0399202	477	55216	8.4	CE35305 WBGene00007055 locus:tag-196 cysteine protease and a protease inhibitor status:Confirmed UniProt:O16454 protein_id:CCD64084.1
F44B9.8	1	1	0.046	2.61796e-05	0.111732	2	2	0.087	5.34e-05	0.2218	368	41175	6	CE37518 WBGene00018409 ARPA status:Partially_confirmed UniProt:P34429 protein_id:CCD63451.1
F44C4.5	1	1	0.077	3.23292e-05	0.193988	2	2	0.077	6.59e-05	0.193988	298	33984	8.1	CE47017 WBGene00004092 locus:ppt-1 palmitoyl-protein thioesterase precursor status:Confirmed UniProt:Q20390 protein_id:CCD71207.2
F44E2.8	1	1	0.042	3.12796e-05	0.101539	1	2	0.088	6.38e-05	0.224616	308	34174	9.5	CE00186 WBGene00018421 status:Confirmed UniProt:P34438 protein_id:CCD71232.1
F45E12.5a	1	1	0.071	4.89041e-05	0.177606	2	2	0.071	9.97e-05	0.177606	197	22150	9.1	CE02741 WBGene00018475 locus:mrpl-14 status:Confirmed protein_id:CCD66266.1
F46A9.4	1	1	0.213	5.53684e-05	0.633052	1	2	0.213	0.000113	0.633052	174	19595	4.7	CE10578 WBGene00004808 locus:skr-2 cyclin A\/CDK2-associated protein P19 like status:Confirmed UniProt:G5EDD8 protein_id:CAB03108.1
F46E10.9	1	1	0.053	3.9163e-05	0.129796	2	2	0.053	7.98e-05	0.129796	246	27382	9.1	CE20819 WBGene00001073 locus:dpy-11 thioredoxin status:Confirmed UniProt:G5EC91 protein_id:CCD71315.1
F52E1.1	1	1	0.068	3.64928e-05	0.169499	2	2	0.068	7.44e-05	0.169499	264	29830	8.2	CE04629 WBGene00004078 locus:pos-1 zinc-finger protein status:Confirmed UniProt:G5EF15 protein_id:CCD70802.1
F52E10.5	1	1	0.033	1.65819e-05	0.0789467	2	2	0.033	3.38e-05	0.0789467	581	66563	6	CE34875 WBGene00002051 locus:ifa-3 intermediate filament protein status:Partially_confirmed UniProt:Q21065 protein_id:CAA91057.4
F53B3.3	1	1	0.06	1.82119e-05	0.148154	2	2	0.095	3.71e-05	0.244515	529	58941	9.4	CE37117 WBGene00018742 status:Partially_confirmed UniProt:Q20712 protein_id:CCD61861.1
F53C11.3	1	1	0.048	3.07799e-05	0.116863	2	2	0.141	6.27e-05	0.383566	313	33389	8.3	CE10908 WBGene00009973 2,4-dienoyl-CoA reductase status:Confirmed UniProt:Q93761 protein_id:CAB02118.1
F56B3.2a	1	1	0.028	2.23012e-05	0.0665962	2	2	0.067	4.55e-05	0.16681	432	46191	8	CE31545 WBGene00018928 status:Confirmed UniProt:Q9BKP1 protein_id:CCD71940.1
F56D1.4a	1	1	0.019	6.83755e-06	0.0447202	2	2	0.034	1.39e-05	0.081434	1409	159955	6.4	CE32051 WBGene00000548 locus:clr-1 protein-tyrosine-phosphatase status:Confirmed protein_id:CCD68957.1
F59A6.6a	1	1	0.116	6.21555e-05	0.306171	2	2	0.065	0.000127	0.161449	155	18450	9.2	CE33659 WBGene00004382 locus:rnh-1.0 ribonuclease H status:Confirmed UniProt:Q21024 protein_id:CCD70466.1
H05C05.1a	1	1	0.038	1.17489e-05	0.0914403	1	2	0.038	2.39e-05	0.0914403	820	88391	9	CE37385 WBGene00019157 status:Partially_confirmed UniProt:Q9TXU2 protein_id:CCD72188.1
K04G7.11	1	1	0.051	4.11714e-05	0.124605	2	2	0.111	8.39e-05	0.291219	234	27660	9.3	CE39587 WBGene00019402 status:Confirmed UniProt:Q09385 protein_id:CCD61619.1
K08A8.3	1	1	0.017	1.47762e-05	0.0399202	2	2	0.018	3.01e-05	0.0423174	652	73957	4.9	CE04726 WBGene00000591 locus:coh-1 S. pombe double-strand-break repair protein, RAD21 status:Partially_confirmed UniProt:Q21306 protein_id:CCD62391.1
M01D7.7a	1	1	0.059	2.71383e-05	0.145513	1	2	0.059	5.53e-05	0.145513	355	41866	5.2	CE12272 WBGene00001196 locus:egl-30 guanine nucleotide-binding protein status:Confirmed UniProt:G5EGU1 protein_id:CCD67955.1
M03A1.7	1	1	0.25	7.0839e-05	0.778279	1	2	0.25	0.000144	0.778279	136	15299	6.5	CE33427 WBGene00000928 locus:dao-2 status:Confirmed UniProt:Q86LS4 protein_id:CCD70554.1
R07G3.5	1	1	0.067	3.39229e-05	0.16681	2	2	0.106	6.91e-05	0.276439	284	32490	8.9	CE31979 WBGene00019941 locus:pgam-5 status:Confirmed UniProt:Q09422 protein_id:CCD70516.1
R12A1.3	1	1	0.107	3.55502e-05	0.279381	2	2	0.107	7.25e-05	0.279381	271	28536	6.8	CE42425 WBGene00020017 protease inhibitor status:Confirmed UniProt:O16701 protein_id:CCD68893.1
T06D8.8	1	1	0.028	2.48943e-05	0.0665962	2	2	0.093	5.07e-05	0.238797	387	44160	6.8	CE02329 WBGene00004465 locus:rpn-9 status:Confirmed UniProt:Q22253 protein_id:CAA88971.1
T14G10.1	1	1	0.018	1.47762e-05	0.0423174	2	2	0.052	3.01e-05	0.127197	652	72987	6.3	CE06447 WBGene00004091 locus:pps-1 sulphate adenyltransferase status:Partially_confirmed UniProt:Q22501 protein_id:CAA93098.1
T20G5.2	1	1	0.03	2.05857e-05	0.0715193	2	2	0.03	4.2e-05	0.0715193	468	51540	7.8	CE00513 WBGene00000833 locus:cts-1 Citrate synthase status:Confirmed UniProt:P34575 protein_id:CAA83004.1
T22E5.5	1	1	0.04	2.37879e-05	0.0964782	2	2	0.079	4.85e-05	0.199499	405	47041	5	CE04994 WBGene00003495 locus:mup-2 troponin T-like protein status:Confirmed UniProt:Q27371 protein_id:CCD72846.1
T23B5.4a	1	1	0.15	7.24369e-05	0.412538	2	2	0.15	0.000148	0.412538	133	15672	9.8	CE45582 WBGene00011941 status:Confirmed UniProt:Q7YWT5 protein_id:CAE17950.2
T23F1.5	1	1	0.017	7.634e-06	0.0399202	2	2	0.036	1.56e-05	0.0864257	1262	136884	5.5	CE14078 WBGene00011948 status:Partially_confirmed UniProt:O18117 protein_id:CAB03404.1
T23F11.1	1	1	0.07	2.70621e-05	0.174898	1	2	0.07	5.52e-05	0.174898	356	39065	4.7	CE24009 WBGene00011953 phosphatase status:Confirmed UniProt:P49596 protein_id:CAA86456.2
W02D3.11a	1	1	0.04	1.75485e-05	0.0964782	2	2	0.04	3.58e-05	0.0964782	549	61773	6.8	CE26020 WBGene00020936 locus:hrpf-1 status:Confirmed UniProt:Q9BIB7 protein_id:CCD68995.1
W03F8.1	1	1	0.108	4.96603e-05	0.282331	2	2	0.155	0.000101	0.428894	194	23060	9	CE29829 WBGene00006586 locus:tni-4 troponin status:Confirmed UniProt:O44572 protein_id:CCD65507.1
W08D2.7	1	1	0.012	9.38996e-06	0.0280163	2	2	0.021	1.91e-05	0.0495424	1026	116370	6.1	CE06562 WBGene00012342 locus:mtr-4 Human myeloid cell line protein 2 like status:Confirmed UniProt:Q23223 protein_id:CAA94235.1
W09C5.2	1	1	0.028	2.09893e-05	0.0665962	2	2	0.028	4.28e-05	0.0665962	459	52919	8.7	CE20165 WBGene00006793 locus:unc-59 Cell division protein status:Confirmed UniProt:Q9U334 protein_id:CAB63329.1
Y106G6H.1	1	1	0.091	2.12673e-05	0.233105	2	2	0.091	4.33e-05	0.233105	453	51610	6.2	CE20411 WBGene00013716 status:Confirmed UniProt:Q9U301 protein_id:CAB63336.1
Y119C1B.8a	1	1	0.041	1.12944e-05	0.0990058	2	2	0.041	2.3e-05	0.0990058	853	94086	8.5	CE44037 WBGene00022473 locus:bet-1 status:Partially_confirmed UniProt:Q95Y80 protein_id:CCD68309.1
Y18D10A.17	1	1	0.059	2.83356e-05	0.145513	2	2	0.097	5.78e-05	0.250259	340	37610	9.2	CE21413 WBGene00012484 locus:car-1 status:Confirmed UniProt:Q9XW17 protein_id:CAA22317.1
Y23H5A.7a	1	1	0.013	1.05986e-05	0.0303861	2	2	0.023	2.16e-05	0.0543869	909	105317	8.8	CE18363 WBGene00000800 locus:cars-1 aminoacyl-tRNA synthetase status:Partially_confirmed UniProt:O76618 protein_id:CCD70915.1
Y37E11B.5	1	1	0.052	1.73901e-05	0.127197	2	2	0.078	3.54e-05	0.196741	554	62667	7.6	CE19615 WBGene00021377 status:Confirmed UniProt:Q9TYN2 protein_id:CCD61343.1
Y40B1B.5	1	1	0.075	4.54439e-05	0.188502	1	2	0.094	9.26e-05	0.241652	212	23023	4.9	CE20239 WBGene00012738 locus:eif-3.J status:Confirmed UniProt:Q9XWP7 protein_id:CAA21603.1
Y43F4B.4	1	1	0.036	2.65402e-05	0.0864257	2	2	0.039	5.41e-05	0.0939563	363	41726	7.9	CE16629 WBGene00003804 locus:npp-18 WD domain, G-beta repeat (2 domains) status:Confirmed UniProt:O45933 protein_id:CAA16333.1
Y45G5AM.7	1	1	0.053	2.22497e-05	0.129796	2	2	0.053	4.53e-05	0.129796	433	50112	6.3	CE27408 WBGene00021559 status:Confirmed UniProt:Q95XJ5 protein_id:CCD74326.1
Y49F6B.4	1	1	0.024	1.76126e-05	0.0568175	2	2	0.04	3.59e-05	0.0964782	547	62197	8.7	CE25338 WBGene00004896 locus:smu-2 status:Confirmed UniProt:Q9N4U5 protein_id:CCD64715.1
Y65B4BL.1b	1	1	0.086	3.45308e-05	0.21899	2	2	0.129	7.04e-05	0.34586	279	31150	6.5	CE25538 WBGene00022033 status:Partially_confirmed protein_id:CCF23350.1
Y69H2.7	1	1	0.038	2.02823e-05	0.0914403	2	2	0.04	4.13e-05	0.0964782	475	54291	7.7	CE41482 WBGene00013482 status:Partially_confirmed UniProt:Q9U1U3 protein_id:CAB63404.3
Y71H2AM.5	1	1	0.091	7.96207e-05	0.233105	2	2	0.091	0.000162	0.233105	121	14817	7.3	CE22939 WBGene00022170 status:Confirmed UniProt:Q9BL34 protein_id:CCD73863.1
Y76B12C.3	1	1	0.066	6.33823e-05	0.164126	2	2	0.066	0.000129	0.164126	152	17593	5.3	CE28149 WBGene00022297 status:Confirmed UniProt:Q9N4C6 protein_id:CCD73180.1
ZC101.2a	1	1	0.008	3.88159e-06	0.0185914	2	2	0.015	7.91e-06	0.0351422	2482	270943	5.5	CE15028 WBGene00006787 locus:unc-52 UNC-52 membrane proteoglycan status:Partially_confirmed UniProt:Q06561 protein_id:CAB07706.1
ZC123.1	1	1	0.025	1.31974e-05	0.0592537	2	2	0.07	2.69e-05	0.174898	730	81568	8.8	CE28152 WBGene00022517 status:Confirmed UniProt:O45021 protein_id:CCD73558.1
ZC518.2	1	1	0.032	9.79075e-06	0.0764652	2	2	0.032	2e-05	0.0764652	984	109346	7.8	CE32286 WBGene00004756 locus:sec-24.2 Yeast YIK9 like status:Partially_confirmed UniProt:Q23368 protein_id:CAA92988.3
ZK1248.3a	1	1	0.025	1.21031e-05	0.0592537	2	2	0.057	2.47e-05	0.14025	796	86645	5.3	CE44947 WBGene00001224 locus:ehs-1 status:Confirmed UniProt:Q9BIF4 protein_id:CCD72519.1
ZK177.4	1	1	0.014	1.47086e-05	0.0327615	1	2	0.014	3e-05	0.0327615	655	74022	5.7	CE29069 WBGene00022672 status:Confirmed UniProt:Q09372 protein_id:CCD64857.1
ZK20.3	1	1	0.046	2.98269e-05	0.111732	2	2	0.05	6.08e-05	0.122018	323	34567	4.3	CE42949 WBGene00013924 locus:rad-23 RAD23 protein homolog2 like status:Confirmed UniProt:Q23451 protein_id:CAA93780.2
ZK512.5	1	1	0.011	7.81989e-06	0.0256519	2	2	0.026	1.59e-05	0.0616956	1232	134924	6	CE00411 WBGene00013985 locus:sec-16 status:Partially_confirmed UniProt:P34643 protein_id:CAA80146.1
B0025.2	1	1	0.018	1.94628e-05	0.0423174	1	1	0.018	1.98e-05	0.0423174	495	56781	5.5	CE27562 WBGene00000814 locus:csn-2 status:Confirmed UniProt:O01422 protein_id:CCD61197.1
B0207.4	1	1	0.049	3.15872e-05	0.119438	1	1	0.049	3.22e-05	0.119438	305	34749	8.8	CE24761 WBGene00000099 locus:air-2 protein kinase status:Confirmed UniProt:O01427 protein_id:CCD61317.1
B0240.4	1	1	0.034	1.63845e-05	0.081434	1	1	0.034	1.67e-05	0.081434	588	65763	8.3	CE31866 WBGene00007118 locus:npp-22 status:Partially_confirmed UniProt:Q8I4N3 protein_id:CAD54122.1
B0280.5	1	1	0.067	1.83857e-05	0.16681	1	1	0.067	1.87e-05	0.16681	524	53652	3.9	CE31868 WBGene00015102 locus:cpg-2 status:Confirmed UniProt:P41996 protein_id:CCD61602.1
B0511.9a	1	1	0.119	4.99176e-05	0.315225	1	1	0.119	5.09e-05	0.315225	193	21138	6.8	CE44875 WBGene00015235 locus:cdc-26 status:Confirmed UniProt:A9D8E6 protein_id:CCD62110.1
C01B10.8	1	1	0.021	1.46861e-05	0.0495424	1	1	0.021	1.5e-05	0.0495424	656	73318	6.8	CE06739 WBGene00015282 status:Confirmed UniProt:Q17539 protein_id:CCD62333.1
C01G10.9	1	1	0.038	2.63227e-05	0.0914403	1	1	0.038	2.68e-05	0.0914403	366	40861	6.1	CE07818 WBGene00007236 Initiation factor 2 subunit status:Partially_confirmed UniProt:Q93169 protein_id:CAB02711.1
C01G6.9	1	1	0.054	2.6251e-05	0.1324	1	1	0.054	2.68e-05	0.1324	367	42639	7.5	CE00871 WBGene00007229 status:Partially_confirmed UniProt:Q17575 protein_id:CAA84638.1
C02B10.2	1	1	0.139	7.89681e-05	0.377209	1	1	0.139	8.05e-05	0.377209	122	13820	7.2	CE24776 WBGene00015327 status:Confirmed UniProt:O44445 protein_id:CCD61164.1
C03H5.3	1	1	0.066	3.35683e-05	0.164126	1	1	0.066	3.42e-05	0.164126	287	31999	5.1	CE07896 WBGene00015405 status:Confirmed UniProt:O16657 protein_id:CCD62820.1
C06E7.4	1	1	0.048	1.92682e-05	0.116863	1	1	0.048	1.96e-05	0.116863	500	57368	9.7	CE29026 WBGene00015541 status:Confirmed UniProt:Q17732 protein_id:CCD63373.1
C06G1.4	1	1	0.023	1.50298e-05	0.0543869	1	1	0.023	1.53e-05	0.0543869	641	70466	5.2	CE03967 WBGene00015547 locus:ain-1 status:Confirmed UniProt:Q17740 protein_id:CCD63411.1
C08D8.2b	1	1	0.045	1.50768e-05	0.109175	1	1	0.045	1.54e-05	0.109175	639	72682	9.1	CE36976 WBGene00006582 locus:tmd-2 status:Confirmed UniProt:Q8I7M7 protein_id:CCD63654.1
C08F8.9	1	1	0.364	0.000175166	1.31206	1	1	0.364	0.000179	1.31206	55	5995	6.3	CE34670 WBGene00007449 status:Confirmed UniProt:Q7YX96 protein_id:CAE17680.1
C10F3.7	1	1	0.096	5.12452e-05	0.247383	1	1	0.096	5.22e-05	0.247383	188	21558	8.6	CE40738 WBGene00015679 status:Confirmed UniProt:Q8IA79 protein_id:CCD64127.1
C13C12.2	1	1	0.05	2.51543e-05	0.122018	1	1	0.05	2.56e-05	0.122018	383	44126	7.2	CE41198 WBGene00007552 status:Confirmed UniProt:Q17944 protein_id:CAB01125.3
C14A4.9	1	1	0.104	6.25591e-05	0.270574	1	1	0.104	6.38e-05	0.270574	154	15705	6.2	CE02150 WBGene00007560 status:Confirmed UniProt:Q17956 protein_id:CAA90113.1
C14B1.1	1	1	0.023	1.98641e-05	0.0543869	1	1	0.041	2.02e-05	0.0990058	485	53436	4.7	CE00897 WBGene00003962 locus:pdi-1 protein disulfide isomerase status:Confirmed UniProt:Q17967 protein_id:CAA85491.1
C15C7.5	1	1	0.096	7.70728e-05	0.247383	1	1	0.112	7.85e-05	0.294196	125	14973	7	CE03991 WBGene00015791 status:Confirmed UniProt:Q18012 protein_id:CCD64589.1
C18A3.3	1	1	0.05	2.83356e-05	0.122018	1	1	0.05	2.89e-05	0.122018	340	38083	9.7	CE28890 WBGene00015941 status:Confirmed UniProt:Q09958 protein_id:CCD65011.1
C18A3.8	1	1	0.049	3.9163e-05	0.119438	1	1	0.049	3.99e-05	0.119438	246	28220	9.3	CE36629 WBGene00001958 locus:hlh-14 helix-loop-helix transcription factor status:Partially_confirmed UniProt:Q09961 protein_id:CCD65023.1
C24H12.4a	1	1	0.039	1.51957e-05	0.0939563	1	1	0.039	1.55e-05	0.0939563	634	71978	9.3	CE27728 WBGene00016073 helicase status:Confirmed UniProt:O17157 protein_id:CCD62828.1
C25A1.13	1	1	0.069	5.09741e-05	0.172195	1	1	0.069	5.19e-05	0.172195	189	21430	10	CE08379 WBGene00007712 locus:mrpl-34 NADH-ubiquinone oxidoreductase B8 subunit status:Confirmed UniProt:O02220 protein_id:CAB02765.1
C25A1.7a	1	1	0.014	8.99543e-06	0.0327615	1	1	0.014	9.17e-06	0.0327615	1071	121253	8	CE45396 WBGene00002153 locus:iars-2 isoleucyl-tRNA synthetase (mitochondrial) status:Confirmed UniProt:E2JL04 protein_id:CBX25138.1
C25F6.3	1	1	0.023	9.09736e-06	0.0543869	1	1	0.015	9.27e-06	0.0351422	1059	115301	6.5	CE38489 WBGene00016103 locus:dpyd-1 status:Partially_confirmed UniProt:Q18164 protein_id:CCD65682.1
C27C12.2	1	1	0.063	2.08983e-05	0.156112	1	1	0.063	2.13e-05	0.156112	461	51402	8.4	CE40601 WBGene00007772 locus:egrh-1 Zinc finger, C2H2 type (3 domains) status:Confirmed UniProt:Q18250 protein_id:CAA93744.2
C27H5.3	1	1	0.045	2.15047e-05	0.109175	1	1	0.047	2.19e-05	0.114295	448	45194	9.2	CE27099 WBGene00016173 locus:fust-1 Probable RNA binding protein status:Confirmed UniProt:Q18265 protein_id:CCD65889.1
C29A12.6a	1	1	0.045	1.49831e-05	0.109175	1	1	0.045	1.53e-05	0.109175	643	73571	10.2	CE20535 WBGene00007800 status:Partially_confirmed UniProt:G5EFA0 protein_id:CAA98248.1
C29E4.4	1	1	0.017	8.53331e-06	0.0399202	1	1	0.018	8.7e-06	0.0423174	1129	128190	6.7	CE46384 WBGene00003801 locus:npp-15 status:Partially_confirmed UniProt:P34343 protein_id:CCD66018.1
C30H7.2a	1	1	0.02	2.45143e-05	0.0471286	1	1	0.02	2.5e-05	0.0471286	393	44818	6.1	CE27807 WBGene00016278 status:Confirmed UniProt:G5EFF8 protein_id:CCD65430.1
C32D5.8a	1	1	0.15	6.8815e-05	0.412538	1	1	0.15	7.01e-05	0.412538	140	15669	5.4	CE01848 WBGene00016316 Thioredoxin status:Confirmed UniProt:Q09489 protein_id:CCD66035.1
C32E12.3	1	1	0.028	1.49831e-05	0.0665962	1	1	0.028	1.53e-05	0.0665962	643	72437	8	CE30495 WBGene00016329 locus:osr-1 status:Confirmed UniProt:G5EEJ4 protein_id:CCD61580.1
C33A12.19	1	1	0.116	7.96207e-05	0.306171	1	1	0.116	8.11e-05	0.306171	121	13894	9.1	CE33757 WBGene00007890 status:Confirmed UniProt:Q86D15 protein_id:CAD89734.1
C33H5.15	1	1	0.036	3.13814e-05	0.0864257	1	1	0.075	3.2e-05	0.188502	307	34326	9.8	CE34732 WBGene00016381 locus:sgo-1 status:Confirmed UniProt:Q18412 protein_id:CCD66579.1
C33H5.7	1	1	0.083	2.95525e-05	0.210598	1	1	0.083	3.01e-05	0.210598	326	36311	5.5	CE04150 WBGene00016374 locus:swd-2.2 status:Confirmed UniProt:Q18403 protein_id:CCD66569.1
C34E10.8	1	1	0.016	9.4083e-06	0.0375284	1	1	0.058	9.59e-06	0.142878	1024	112207	8.5	CE32158 WBGene00016409 status:Partially_confirmed UniProt:P46582 protein_id:CCD66652.1
C34F11.3a	1	1	0.017	1.22884e-05	0.0399202	1	1	0.017	1.25e-05	0.0399202	784	90110	6.6	CE44871 WBGene00016415 AMP deaminase status:Confirmed protein_id:CCD65832.1
C35D10.13	1	1	0.099	6.78458e-05	0.25603	1	1	0.099	6.91e-05	0.25603	142	16221	6.6	CE01194 WBGene00016449 status:Partially_confirmed UniProt:Q18490 protein_id:CCD66786.1
C37A2.2	1	1	0.022	7.6827e-06	0.0519619	1	1	0.022	7.83e-06	0.0519619	1254	136625	7.3	CE40193 WBGene00004110 locus:pqn-20 status:Partially_confirmed UniProt:O01505 protein_id:CCD66919.1
C37C3.2a	1	1	0.046	2.20966e-05	0.111732	1	1	0.048	2.25e-05	0.116863	436	48787	5.4	CE27367 WBGene00016496 status:Confirmed UniProt:Q22918 protein_id:CCD66940.1
C42D4.1	1	1	0.044	3.83829e-05	0.106624	1	1	0.032	3.91e-05	0.0764652	251	28552	7.5	CE04189 WBGene00016594 status:Confirmed UniProt:Q18577 protein_id:CCD66613.1
C46C2.1a	1	1	0.017	5.24162e-06	0.0399202	1	1	0.017	5.34e-06	0.0399202	1838	198379	6.4	CE37331 WBGene00006941 locus:wnk-1 serine\/threonine kinase status:Partially_confirmed UniProt:Q18657 protein_id:CAA92591.3
C46H11.11	1	1	0.012	7.15758e-06	0.0280163	1	1	0.02	7.29e-06	0.0471286	1346	152404	6.6	CE41309 WBGene00016735 locus:fhod-1 status:Confirmed UniProt:G5EFZ9 protein_id:CCD66227.1
C47B2.6a	1	1	0.049	2.7764e-05	0.119438	1	1	0.049	2.83e-05	0.119438	347	37683	6.2	CE17566 WBGene00008132 locus:gale-1 NAD dependant epimerase\/dehydratase family status:Confirmed UniProt:O62107 protein_id:CAB16861.1
C50F2.6a	1	1	0.087	3.64928e-05	0.2218	1	1	0.083	3.72e-05	0.210598	264	29937	6.1	CE08912 WBGene00001430 locus:fkb-5 peptidyl prolyl cis-trans isomerase status:Confirmed UniProt:P91180 protein_id:CCD67773.1
C50F7.4	1	1	0.036	2.32147e-05	0.0864257	1	1	0.036	2.37e-05	0.0864257	415	45092	5.8	CE04242 WBGene00016844 locus:sucg-1 succinyl-CoA synthetase beta chain status:Confirmed UniProt:P53589 protein_id:CCD67452.1
C54G10.2a	1	1	0.014	1.14828e-05	0.0327615	1	1	0.014	1.17e-05	0.0327615	839	93128	9.5	CE20613 WBGene00004337 locus:rfc-1 replication factor C 140 KD subunit like status:Confirmed UniProt:Q18841 protein_id:CAA99812.1
D1007.8	1	1	0.062	3.71973e-05	0.153453	1	1	0.062	3.79e-05	0.153453	259	29139	4.7	CE36119 WBGene00017005 status:Confirmed UniProt:Q9TXQ8 protein_id:CCD67319.1
D1037.3	1	1	0.118	5.66712e-05	0.3122	1	1	0.118	5.78e-05	0.3122	170	19593	5.1	CE20622 WBGene00001501 locus:ftn-2 ferritin status:Confirmed UniProt:Q9TYS3 protein_id:CCD68350.1
D2013.7	1	1	0.061	3.27691e-05	0.1508	1	1	0.061	3.34e-05	0.1508	294	32932	6.1	CE00932 WBGene00001229 locus:eif-3.F M0V-34 protein status:Confirmed UniProt:Q18967 protein_id:CAA87773.1
E01B7.1	1	1	0.017	1.18793e-05	0.0399202	1	1	0.017	1.21e-05	0.0399202	811	90897	9	CE42799 WBGene00008441 status:Partially_confirmed UniProt:G5EBW2 protein_id:CAB05712.2
E01B7.2	1	1	0.123	4.56593e-05	0.327394	1	1	0.123	4.65e-05	0.327394	211	25058	9	CE40034 WBGene00008442 status:Partially_confirmed UniProt:Q9U3K8 protein_id:CAB54214.2
F01G12.5a	1	1	0.009	5.48015e-06	0.0209395	1	1	0.009	5.58e-06	0.0209395	1758	167752	6	CE04334 WBGene00002280 locus:let-2 alpha-2 type IV collagen status:Partially_confirmed UniProt:P17140 protein_id:CCD68906.1
F09B9.2a	1	1	0.021	1.54146e-05	0.0495424	1	1	0.021	1.57e-05	0.0495424	625	70599	7.5	CE15759 WBGene00006839 locus:unc-115 LIM domains status:Confirmed UniProt:Q19240 protein_id:CAA90057.1
F10E9.11	1	1	0.144	8.67937e-05	0.393157	1	1	0.135	8.84e-05	0.364583	111	13010	10.4	CE29491 WBGene00017360 status:Partially_confirmed UniProt:Q95QL6 protein_id:CCD69137.1
F13H8.1b	1	1	0.107	3.67714e-05	0.279381	1	1	0.107	3.749e-05	0.279381	262	30854	9.4	CE37349 WBGene00017434 status:Partially_confirmed UniProt:Q65ZJ8 protein_id:CCD66043.1
F14F3.2	1	1	0.022	1.43793e-05	0.0519619	1	1	0.022	1.47e-05	0.0519619	670	76421	7.2	CE31478 WBGene00008805 locus:git-1 ankyrin motif status:Partially_confirmed UniProt:Q19467 protein_id:CAA90184.2
F14H3.5	1	1	0.058	4.30094e-05	0.142878	1	1	0.058	4.38e-05	0.142878	224	25992	5.6	CE45322 WBGene00008824 status:Partially_confirmed UniProt:O45361 protein_id:CAB05481.3
F16D3.2	1	1	0.016	1.39827e-05	0.0375284	1	1	0.029	1.42e-05	0.0690548	689	77740	8.9	CE32384 WBGene00004684 locus:rsd-6 status:Confirmed UniProt:Q19491 protein_id:CAB01499.2
F22B5.7	1	1	0.011	6.80855e-06	0.0256519	1	1	0.008	6.94e-06	0.0185914	1415	156188	7.6	CE20707 WBGene00006994 locus:zyg-9 elongation factor status:Confirmed UniProt:G5EEM5 protein_id:CAA90359.1
F22B5.9	1	1	0.025	1.63014e-05	0.0592537	1	1	0.03	1.66e-05	0.0715193	591	66062	6	CE20708 WBGene00001498 locus:fars-3 phenylalanyl-tRNA synthetase status:Confirmed UniProt:Q19713 protein_id:CAA90360.1
F22B7.5a	1	1	0.042	2.11274e-05	0.101539	1	1	0.046	2.15e-05	0.111732	456	50136	8.8	CE24911 WBGene00001028 locus:dnj-10 status:Confirmed UniProt:Q8TA83 protein_id:CCD62135.1
F22D3.1a	1	1	0.019	1.52438e-05	0.0447202	1	1	0.019	1.55e-05	0.0447202	632	69766	5	CE27137 WBGene00000459 locus:ceh-38 homeobox protein status:Partially_confirmed UniProt:Q19720 protein_id:CCD61546.1
F22F4.1	1	1	0.036	1.73275e-05	0.0864257	1	1	0.036	1.77e-05	0.0864257	556	61704	7.4	CE07126 WBGene00017716 status:Confirmed UniProt:Q19748 protein_id:CCD63821.1
F26A3.7	1	1	0.034	3.24381e-05	0.081434	1	1	0.034	3.31e-05	0.081434	297	33223	4.9	CE09672 WBGene00009145 status:Confirmed UniProt:Q93591 protein_id:CAB01706.1
F26F12.7	1	1	0.007	5.26742e-06	0.0162487	1	1	0.011	5.37e-06	0.0256519	1829	209150	5.2	CE17716 WBGene00002637 locus:let-418 DNA helicase status:Confirmed UniProt:G5EBZ4 protein_id:CCD62685.1
F26F4.1	1	1	0.022	2.66135e-05	0.0519619	1	1	0.108	2.71e-05	0.282331	362	40799	6.1	CE01257 WBGene00017825 locus:cee-1 status:Confirmed UniProt:Q19824 protein_id:CCD65749.1
F26H9.2	1	1	0.087	1.89648e-05	0.2218	1	1	0.087	1.93e-05	0.2218	508	56912	9.2	CE43857 WBGene00009174 status:Confirmed UniProt:P91855 protein_id:CAB04203.2
F27D9.1a	1	1	0.02	1.63014e-05	0.0471286	1	1	0.02	1.66e-05	0.0471286	591	67383	7	CE24927 WBGene00006757 locus:unc-18 Acetylcholine regulator unc-18 status:Confirmed UniProt:P34815 protein_id:CCD67914.1
F27D9.1c	1	1	0.018	1.43152e-05	0.0423174	1	1	0.018	1.46e-05	0.0423174	673	76733	7	CE04449 WBGene00006757 locus:unc-18 status:Partially_confirmed UniProt:P34815 protein_id:CCD67916.1
F31C3.6a	1	1	0.047	1.73901e-05	0.114295	1	1	0.047	1.77e-05	0.114295	554	62566	8	CE24930 WBGene00009288 status:Confirmed UniProt:O62194 protein_id:CAB07196.3
F33D11.11	1	1	0.041	3.93229e-05	0.0990058	1	1	0.041	4.01e-05	0.0990058	245	26852	7.1	CE09902 WBGene00018008 locus:vpr-1 status:Confirmed UniProt:O44782 protein_id:CCD66445.1
F35G2.1a	1	1	0.017	1.60301e-05	0.0399202	1	1	0.017	1.63e-05	0.0399202	601	69535	8.6	CE05808 WBGene00009435 protein disulphide isomerase-related protein like status:Confirmed UniProt:Q20063 protein_id:CAA93467.1
F36A2.13	1	1	0.011	3.27245e-06	0.0256519	1	1	0.011	3.33e-06	0.0256519	2944	331071	5.9	CE24948 WBGene00009460 status:Partially_confirmed UniProt:G5EDT9 protein_id:CAB82212.1
F36D4.2	1	1	0.112	4.30094e-05	0.294196	1	1	0.112	4.38e-05	0.294196	224	25313	5.8	CE07190 WBGene00018088 synbindin TRS23 family status:Confirmed UniProt:Q20100 protein_id:CCD68600.1
F36H1.6	1	1	0.012	1.06102e-05	0.0280163	1	1	0.012	1.08e-05	0.0280163	908	99278	6	CE40358 WBGene00000109 locus:alh-3 formyltetrahydrofolate dehydrogenase status:Confirmed UniProt:G5ECV9 protein_id:CAA92998.2
F38B2.4a	1	1	0.081	4.58767e-05	0.205036	1	1	0.081	4.68e-05	0.205036	210	22597	7.4	CE02218 WBGene00009531 adenylate kinase status:Confirmed UniProt:Q20140 protein_id:CAA90364.1
F41C6.1	1	1	0.018	1.5742e-05	0.0423174	1	1	0.018	1.6e-05	0.0423174	612	68442	8.4	CE04538 WBGene00006746 locus:unc-6 status:Confirmed UniProt:P34710 protein_id:CCD67895.1
F42A8.3	1	1	0.053	2.99196e-05	0.129796	1	1	0.053	3.05e-05	0.129796	322	37104	5.3	CE35875 WBGene00009627 status:Confirmed UniProt:Q09322 protein_id:CAA87781.2
F42H10.3	1	1	0.11	2.87585e-05	0.288249	1	1	0.11	2.93e-05	0.288249	335	37025	8	CE37108 WBGene00018367 status:Partially_confirmed UniProt:P34416 protein_id:CCD62883.1
F42H10.6	1	1	0.071	5.70065e-05	0.177606	1	1	0.13	5.81e-05	0.348963	169	18301	7.5	CE24969 WBGene00018370 status:Confirmed UniProt:P34419 protein_id:CCD62884.1
F43C1.2b	1	1	0.025	2.16984e-05	0.0592537	1	1	0.056	2.21e-05	0.137627	444	50663	7.1	CE24971 WBGene00003401 locus:mpk-1 serine\/threonine kinase (CDC2\/CDC28 subfamily) status:Partially_confirmed UniProt:P39745 protein_id:CAB60996.1
F45E1.2	1	1	0.158	8.45097e-05	0.438799	1	1	0.158	8.61e-05	0.438799	114	13053	9.5	CE01939 WBGene00018463 status:Predicted UniProt:Q09985 protein_id:CCD66639.1
F46A9.6	1	1	0.074	3.08785e-05	0.185769	1	1	0.074	3.15e-05	0.185769	312	33459	8.9	CE08260 WBGene00003172 locus:mec-8 mecanosensory gene mec-8 status:Confirmed UniProt:G5ECJ4 protein_id:CAB03111.1
F46C5.9	1	1	0.044	2.13616e-05	0.106624	1	1	0.044	2.18e-05	0.106624	451	50882	6.7	CE10584 WBGene00009784 G-protein status:Confirmed UniProt:G5EFD7 protein_id:CAA91052.1
F46H5.7a	1	1	0.059	1.68428e-05	0.145513	1	1	0.059	1.72e-05	0.145513	572	64271	6.2	CE04593 WBGene00018522 status:Confirmed protein_id:CCD71359.1
F47B10.7	1	1	0.172	8.30526e-05	0.485936	1	1	0.172	8.46e-05	0.485936	116	13174	5	CE32423 WBGene00009818 locus:acbp-3 acyl-CoA-binding protein status:Confirmed UniProt:Q20507 protein_id:CAA91987.2
F49E8.5	1	1	0.067	3.08785e-05	0.16681	1	1	0.067	3.15e-05	0.16681	312	33135	8.9	CE28408 WBGene00000996 locus:dif-1 mitochondrial carrier family status:Confirmed UniProt:Q27257 protein_id:CCD70447.1
F52B5.1a	1	1	0.015	8.60957e-06	0.0351422	1	1	0.032	8.77e-06	0.0764652	1119	124648	6.5	CE27167 WBGene00009920 locus:abts-1 anion exchange protein status:Confirmed UniProt:G5EC65 protein_id:CAA99853.3
F53A2.6a	1	1	0.048	4.17061e-05	0.116863	1	1	0.095	4.25e-05	0.244515	231	26394	5.4	CE16098 WBGene00002059 locus:ife-1 status:Confirmed UniProt:D1MN85 protein_id:CBI63220.1
F53B7.3	1	1	0.052	3.60828e-05	0.127197	1	1	0.052	3.68e-05	0.127197	267	31271	5.6	CE05922 WBGene00009966 status:Confirmed UniProt:Q20716 protein_id:CAA96652.1
F54A3.6	1	1	0.03	2.04981e-05	0.0715193	1	1	0.03	2.09e-05	0.0715193	470	52733	9.3	CE25902 WBGene00018785 status:Confirmed UniProt:Q9N4J9 protein_id:CCD71744.1
F54C1.7	1	1	0.099	5.98392e-05	0.25603	1	1	0.099	6.1e-05	0.25603	161	18517	4.3	CE11052 WBGene00003934 locus:pat-10 calcium binding protein status:Confirmed UniProt:G5EF37 protein_id:CCD67549.1
F55H2.6	1	1	0.025	7.72582e-06	0.0592537	1	1	0.025	7.87e-06	0.0592537	1247	139921	6.2	CE00213 WBGene00000550 locus:clu-1 status:Confirmed UniProt:P34466 protein_id:CAA81605.1
F56A3.3a	1	1	0.011	6.1678e-06	0.0256519	1	1	0.011	6.29e-06	0.0256519	1562	176073	5.6	CE11218 WBGene00003792 locus:npp-6 status:Partially_confirmed UniProt:P91350 protein_id:CCD66430.1
F56C11.3	1	1	0.081	5.98392e-05	0.205036	1	1	0.081	6.1e-05	0.205036	161	18520	8.1	CE17903 WBGene00018955 status:Partially_confirmed UniProt:O44975 protein_id:CCD71716.1
F56D1.3	1	1	0.136	6.55381e-05	0.367729	1	1	0.136	6.68e-05	0.367729	147	16312	9.5	CE29407 WBGene00018961 locus:mrps-16 status:Confirmed UniProt:Q10129 protein_id:CCD68956.1
F56D2.1	1	1	0.03	2.04546e-05	0.0715193	1	1	0.03	2.08e-05	0.0715193	471	51736	6.5	CE11226 WBGene00018963 locus:ucr-1 Mitochondrial processing protease enhancing protein status:Confirmed UniProt:P98080 protein_id:CCD63133.1
F56H1.1	1	1	0.026	1.05061e-05	0.0616956	1	1	0.026	1.07e-05	0.0616956	917	104017	7.9	CE28468 WBGene00000493 locus:che-14 status:Confirmed UniProt:G5EEW0 protein_id:CCD62965.1
F57B7.2a	1	1	0.1	3.3336e-05	0.258925	1	1	0.1	3.4e-05	0.258925	289	32806	7.7	CE05990 WBGene00010192 SCP-like extracellular Proteins status:Confirmed UniProt:Q20928 protein_id:CAA98491.1
F58G1.1	1	1	0.016	9.98353e-06	0.0375284	1	1	0.023	1.02e-05	0.0543869	965	106509	8.2	CE17921 WBGene00010263 locus:wago-4 status:Partially_confirmed UniProt:O62275 protein_id:CAB04524.1
H14E04.2a	1	1	0.042	1.6755e-05	0.101539	1	1	0.042	1.71e-05	0.101539	575	62818	5.9	CE20966 WBGene00019199 status:Confirmed protein_id:CCD72181.1
H22K11.1	1	1	0.028	2.42063e-05	0.0665962	1	1	0.028	2.47e-05	0.0665962	398	43413	5.9	CE19495 WBGene00000216 locus:asp-3 aspartyl protease status:Confirmed UniProt:P55956 protein_id:CCD72415.1
H27M09.1	1	1	0.021	1.52922e-05	0.0495424	1	1	0.021	1.56e-05	0.0495424	630	70471	6.5	CE23832 WBGene00019245 helicase status:Confirmed UniProt:Q9N5K1 protein_id:CCD72466.1
K01C8.9	1	1	0.049	1.73275e-05	0.119438	1	1	0.049	1.77e-05	0.119438	556	62339	9.4	CE02270 WBGene00003821 locus:nst-1 GTP-binding protein status:Confirmed UniProt:Q21086 protein_id:CAA88860.1
K04C1.2a	1	1	0.036	1.83507e-05	0.0864257	1	1	0.036	1.87e-05	0.0864257	525	58626	7.8	CE06086 WBGene00010552 status:Confirmed UniProt:Q21205 protein_id:CAA94213.1
K04G2.2	1	1	0.054	2.90184e-05	0.1324	1	1	0.054	2.96e-05	0.1324	332	35999	6.6	CE37533 WBGene00010561 BEM-1\/BUD5 suppressor-like status:Confirmed UniProt:Q21221 protein_id:CAB00039.2
K04G2.5	1	1	0.063	4.32023e-05	0.156112	1	1	0.094	4.4e-05	0.241652	223	24335	7.1	CE27390 WBGene00010564 locus:ath-1 esterase status:Confirmed UniProt:Q21224 protein_id:CAB00042.2
K04G7.1	1	1	0.045	1.72654e-05	0.109175	1	1	0.045	1.76e-05	0.109175	558	64852	6.4	CE01358 WBGene00019400 status:Confirmed UniProt:Q21234 protein_id:CCD61613.1
K07C5.2	1	1	0.066	3.2007e-05	0.164126	1	1	0.033	3.26e-05	0.0789467	301	34711	7.7	CE06112 WBGene00010625 reductase status:Confirmed UniProt:Q21274 protein_id:CAA94895.1
K08D12.1	1	1	0.042	4.03101e-05	0.101539	1	1	0.1	4.11e-05	0.258925	239	26096	8	CE25941 WBGene00003947 locus:pbs-1 status:Confirmed UniProt:Q966I8 protein_id:CCD72799.1
K09H11.1	1	1	0.023	9.78082e-06	0.0543869	1	1	0.023	9.97e-06	0.0543869	985	111664	8.6	CE21068 WBGene00019599 status:Partially_confirmed UniProt:O01590 protein_id:CCD67873.1
K10C2.1	1	1	0.016	4.1634e-06	0.0375284	1	1	0.007	4.24e-06	0.0162487	2314	256432	5.8	CE37128 WBGene00019617 serine carboxypeptidase status:Partially_confirmed UniProt:Q94269 protein_id:CCD72623.1
K10C9.3	1	1	0.029	3.45308e-05	0.0690548	1	1	0.029	3.52e-05	0.0690548	279	31477	7.6	CE28601 WBGene00019624 ribonuclease status:Confirmed UniProt:O61887 protein_id:CCD62615.1
K11D12.11	1	1	0.087	4.94057e-05	0.2218	1	1	0.087	5.03e-05	0.2218	195	21233	8.3	CE45445 WBGene00019650 status:Partially_confirmed UniProt:Q95X61 protein_id:CCD64409.1
K12C11.2	1	1	0.132	0.000105869	0.355189	1	1	0.132	0.000108	0.355189	91	10222	4.8	CE18056 WBGene00004888 locus:smo-1 status:Confirmed UniProt:P55853 protein_id:CCD72942.1
M01F1.6	1	1	0.076	6.09753e-05	0.191242	1	1	0.076	6.21e-05	0.191242	158	18698	9.8	CE37982 WBGene00010812 locus:mrpl-35 status:Confirmed UniProt:Q21454 protein_id:CAA86518.2
M153.1	1	1	0.054	3.45308e-05	0.1324	1	1	0.054	3.52e-05	0.1324	279	29166	8	CE03511 WBGene00010924 pyrroline-5-carboxylate reductase status:Confirmed UniProt:Q21544 protein_id:CAA91943.1
M176.3	1	1	0.047	5.70065e-05	0.114295	1	1	0.118	5.81e-05	0.3122	169	19193	5.5	CE12464 WBGene00010942 locus:chch-3 status:Confirmed UniProt:Q21551 protein_id:CAB01650.1
R02F2.4	1	1	0.037	2.23529e-05	0.0889301	1	1	0.037	2.28e-05	0.0889301	431	47191	4.4	CE29439 WBGene00019833 status:Confirmed UniProt:Q21650 protein_id:CCD68398.1
R03H10.1	1	1	0.068	2.27219e-05	0.169499	1	1	0.068	2.32e-05	0.169499	424	48568	8.8	CE44029 WBGene00019854 status:Confirmed UniProt:Q9GYL7 protein_id:CCD70305.1
R08B4.3	1	1	0.136	6.25591e-05	0.367729	1	1	0.058	6.38e-05	0.142878	154	17508	7.8	CE20025 WBGene00011139 status:Confirmed UniProt:Q9XVW5 protein_id:CAA92002.1
R13A5.5	1	1	0.094	4.76936e-05	0.241652	1	1	0.094	4.86e-05	0.241652	202	22937	9.6	CE28767 WBGene00000437 locus:ceh-13 status:Confirmed UniProt:P17488 protein_id:CCD63600.1
R13F6.1	1	1	0.087	6.46584e-05	0.2218	1	1	0.087	6.59e-05	0.2218	149	17282	6.4	CE00720 WBGene00020064 locus:kbp-1 status:Confirmed UniProt:Q95QB8 protein_id:CCD70172.1
R53.2	1	1	0.115	4.41931e-05	0.303167	1	1	0.115	4.5e-05	0.303167	218	24342	5.4	CE03571 WBGene00011272 thymidylate kinase status:Confirmed UniProt:Q22018 protein_id:CAA91347.1
T01D1.2a	1	1	0.06	1.64968e-05	0.148154	1	1	0.06	1.679e-05	0.148154	584	62310	8.1	CE12942 WBGene00001340 locus:etr-1 RNA-binding protein status:Confirmed UniProt:G5EF03 protein_id:CCD71491.1
T01D1.3	1	1	0.056	4.46023e-05	0.137627	1	1	0.056	4.55e-05	0.137627	216	24402	9.1	CE12946 WBGene00020148 status:Confirmed UniProt:P91415 protein_id:CCD71493.1
T03F1.9	1	1	0.021	1.11248e-05	0.0495424	1	1	0.021	1.13e-05	0.0495424	866	97423	7.6	CE13112 WBGene00001832 locus:hcp-4 status:Confirmed UniProt:G5EDA3 protein_id:CCD67794.1
T03F6.2	1	1	0.041	1.88904e-05	0.0990058	1	1	0.041	1.93e-05	0.0990058	510	59600	5.6	CE16336 WBGene00001035 locus:dnj-17 DnaJ, prokaryotic heat shock protein, Zinc finger, C2H2 type status:Partially_confirmed UniProt:O62360 protein_id:CAB03279.1
T03F6.5	1	1	0.045	2.38468e-05	0.109175	1	1	0.045	2.43e-05	0.109175	404	45777	6.9	CE29339 WBGene00003047 locus:lis-1 WD domain, G-beta repeats (4 domains) status:Confirmed UniProt:Q9NDC9 protein_id:CAB03282.3
T05D4.4a	1	1	0.031	1.47989e-05	0.0739894	1	1	0.031	1.51e-05	0.0739894	651	73039	8.2	CE34087 WBGene00003887 locus:osm-7 status:Partially_confirmed UniProt:O45750 protein_id:CAB03294.2
T05H4.14	1	1	0.037	1.55389e-05	0.0889301	1	1	0.037	1.58e-05	0.0889301	620	69046	6.4	CE13295 WBGene00001513 locus:gad-1 status:Confirmed UniProt:O16519 protein_id:CCD72040.1
T06E6.1	1	1	0.042	2.23529e-05	0.101539	1	1	0.042	2.28e-05	0.101539	431	48531	5.8	CE13313 WBGene00011538 status:Confirmed UniProt:O45757 protein_id:CAB03312.1
T07C4.3a	1	1	0.026	1.48445e-05	0.0616956	1	1	0.026	1.51e-05	0.0616956	649	71301	5.1	CE00602 WBGene00011560 status:Confirmed UniProt:Q22290 protein_id:CAA82576.1
T09A5.6	1	1	0.121	5.56885e-05	0.321296	1	1	0.121	5.68e-05	0.321296	173	20829	7.4	CE01087 WBGene00007014 locus:mdt-10 status:Confirmed UniProt:P45966 protein_id:CAA85334.1
T10B5.6	1	1	0.052	2.80878e-05	0.127197	1	1	0.052	2.86e-05	0.127197	343	38407	5.4	CE18236 WBGene00020392 locus:knl-3 status:Partially_confirmed UniProt:O76406 protein_id:CCD74226.1
T12F5.3	1	1	0.052	8.334e-06	0.127197	1	1	0.052	8.49e-06	0.127197	1156	120641	5.4	CE29052 WBGene00001601 locus:glh-4 helicase status:Confirmed UniProt:O76743 protein_id:CCD69784.1
T13H5.4	1	1	0.03	1.92682e-05	0.0715193	1	1	0.03	1.96e-05	0.0715193	500	57478	5.4	CE23981 WBGene00011758 PRP9 like protein status:Confirmed UniProt:Q22469 protein_id:CAA91420.2
T19E7.6	1	1	0.105	7.76944e-05	0.273503	1	1	0.105	7.92e-05	0.273503	124	14748	6.1	CE38870 WBGene00044500 status:Confirmed UniProt:Q4PIV5 protein_id:CCD62217.1
T20B3.1	1	1	0.035	1.58456e-05	0.0839269	1	1	0.035	1.61e-05	0.0839269	608	69256	6.9	CE20086 WBGene00011850 Carnitate acyltransferase status:Confirmed UniProt:Q9XUN8 protein_id:CAB04738.1
T20F5.2	1	1	0.05	4.76936e-05	0.122018	1	1	0.05	4.86e-05	0.122018	202	22808	6.9	CE13818 WBGene00003950 locus:pbs-4 peptidase status:Confirmed UniProt:P91477 protein_id:CCD67779.1
T22F7.5	1	1	0.041	2.0853e-05	0.0990058	1	1	0.041	2.13e-05	0.0990058	462	48836	8.1	CE30305 WBGene00020704 status:Partially_confirmed UniProt:Q8WQC6 protein_id:CCD61814.1
T23B12.1	1	1	0.15	4.11714e-05	0.412538	1	1	0.15	4.2e-05	0.412538	234	25950	8.2	CE14026 WBGene00020716 locus:phf-30 status:Confirmed UniProt:O17006 protein_id:CCD72913.1
T23D8.1	1	1	0.04	1.69615e-05	0.0964782	1	1	0.039	1.73e-05	0.0939563	568	62893	7.9	CE14048 WBGene00003397 locus:mom-5 Drosophila tissue polarity protein like status:Confirmed UniProt:G5EEF7 protein_id:CAB03398.1
T24H7.1	1	1	0.044	3.27691e-05	0.106624	1	1	0.044	3.34e-05	0.106624	294	32668	9.7	CE40718 WBGene00004015 locus:phb-2 Prohibitin status:Confirmed UniProt:P50093 protein_id:CCD66149.1
T24H7.5b	1	1	0.032	6.62593e-06	0.0764652	1	1	0.032	6.75e-06	0.0764652	1454	164639	5.8	CE21204 WBGene00020784 locus:tat-4 ATPase status:Partially_confirmed protein_id:CCD66147.1
T25G3.4	1	1	0.042	1.33436e-05	0.101539	1	1	0.022	1.36e-05	0.0519619	722	80807	8.3	CE14180 WBGene00012031 mitochondrial glycerol-3-phosphate dehydrogenase status:Confirmed UniProt:P90795 protein_id:CAA96690.1
VW06B3R.1a	1	1	0.132	2.34978e-05	0.355189	1	1	0.132	2.39e-05	0.355189	410	42768	8.1	CE20123 WBGene00012158 locus:ucr-2.1 Insulinase (proteinase M16) status:Confirmed UniProt:G5ED31 protein_id:CAB54320.1
W02A2.3	1	1	0.043	2.42673e-05	0.104079	1	1	0.038	2.47e-05	0.0914403	397	43814	7.6	CE21233 WBGene00004156 locus:pqn-74 status:Partially_confirmed UniProt:Q9XUB6 protein_id:CAB05306.1
W02B12.10	1	1	0.039	3.76332e-05	0.0939563	1	1	0.039	3.84e-05	0.0939563	256	30041	8.3	CE03770 WBGene00012205 status:Confirmed UniProt:Q23126 protein_id:CAA91400.1
W02D3.9	1	1	0.028	1.5742e-05	0.0665962	1	1	0.028	1.6e-05	0.0665962	612	65617	5.5	CE14434 WBGene00006773 locus:unc-37 transducin-like enhancer protein status:Confirmed UniProt:O02482 protein_id:CCD68992.1
W02D9.3	1	1	0.067	2.49588e-05	0.16681	1	1	0.067	2.54e-05	0.16681	386	43864	8	CE14458 WBGene00012209 locus:hmg-20 high mobility group protein like status:Confirmed UniProt:Q9XVG8 protein_id:CAB03465.1
W04G3.3	1	1	0.069	2.67614e-05	0.172195	1	1	0.069	2.73e-05	0.172195	360	39383	7	CE31627 WBGene00012257 locus:lpr-4 status:Confirmed UniProt:Q23164 protein_id:CAA92025.2
W06A7.3c	1	1	0.006	2.92031e-06	0.0139114	1	1	0.006	2.98e-06	0.0139114	3299	362047	4.2	CE41709 WBGene00004336 locus:ret-1 status:Partially_confirmed UniProt:G5ECZ2 protein_id:CAB51467.2
W10D5.3a	1	1	0.021	1.41887e-05	0.0495424	1	1	0.021	1.45e-05	0.0495424	679	77170	7.2	CE46915 WBGene00001574 locus:gei-17 status:Confirmed UniProt:Q94361 protein_id:CAB02134.3
Y102A11A.2a	1	1	0.035	1.24794e-05	0.0839269	1	1	0.035	1.27e-05	0.0839269	772	87563	6.7	CE29093 WBGene00022412 status:Partially_confirmed UniProt:Q95XK1 protein_id:CCD71587.1
Y102A5C.18	1	1	0.044	2.81699e-05	0.106624	1	1	0.044	2.87e-05	0.106624	342	39547	4.8	CE20390 WBGene00001161 locus:efl-1 status:Confirmed UniProt:G5EF11 protein_id:CAA20948.1
Y105E8A.6	1	1	0.089	2.7526e-05	0.227439	1	1	0.089	2.81e-05	0.227439	350	40457	6.4	CE31857 WBGene00006824 locus:unc-95 status:Partially_confirmed UniProt:Q9NEZ5 protein_id:CAC48121.2
Y110A2AL.13	1	1	0.062	5.98392e-05	0.153453	1	1	0.062	6.1e-05	0.153453	161	18349	8	CE45876 WBGene00022448 status:Confirmed UniProt:Q9N492 protein_id:CCD72986.1
Y110A7A.13	1	1	0.093	3.00128e-05	0.238797	1	1	0.093	3.06e-05	0.238797	321	36007	6.5	CE23244 WBGene00000502 locus:chp-1 status:Confirmed UniProt:G5EEI8 protein_id:CCD66204.1
Y110A7A.17a	1	1	0.016	1.2226e-05	0.0375284	1	1	0.016	1.25e-05	0.0375284	788	88511	7	CE23241 WBGene00003132 locus:mat-1 status:Confirmed UniProt:Q9N593 protein_id:CCD66209.1
Y110A7A.6a	1	1	0.029	2.14091e-05	0.0690548	1	1	0.029	2.18e-05	0.0690548	450	52412	6.2	CE38000 WBGene00022456 phosphofructokinase status:Confirmed UniProt:Q9N590 protein_id:CCD66195.1
Y110A7A.8	1	1	0.058	1.91153e-05	0.142878	1	1	0.058	1.95e-05	0.142878	504	55618	6.4	CE24126 WBGene00022458 locus:prp-31 mRNA splicing protein status:Confirmed UniProt:Q9N592 protein_id:CCD66198.1
Y111B2A.22b	1	1	0.009	5.11908e-06	0.0209395	1	1	0.008	5.22e-06	0.0185914	1882	211656	7.7	CE45331 WBGene00007027 locus:ssl-1 status:Partially_confirmed UniProt:E0R7L4 protein_id:CBW48563.1
Y113G7A.9a	1	1	0.064	3.09778e-05	0.158777	1	1	0.064	3.16e-05	0.158777	311	36477	5.7	CE23280 WBGene00000940 locus:dcs-1 status:Confirmed UniProt:G5EFS4 protein_id:CAB60481.1
Y18D10A.11	1	1	0.036	3.88472e-05	0.0864257	1	1	0.06	3.96e-05	0.148154	248	27964	4.9	CE21407 WBGene00012481 status:Confirmed UniProt:Q9XW20 protein_id:CAA22314.1
Y18H1A.2	1	1	0.056	3.56819e-05	0.137627	1	1	0.056	3.639e-05	0.137627	270	32458	9.5	CE21438 WBGene00021208 status:Confirmed UniProt:Q9BL93 protein_id:CCD73404.1
Y23H5A.2	1	1	0.046	4.89041e-05	0.111732	1	1	0.046	4.98e-05	0.111732	197	22200	8.6	CE18358 WBGene00021269 status:Confirmed UniProt:O76617 protein_id:CCD70909.1
Y34D9A.6	1	1	0.162	9.17534e-05	0.452112	1	1	0.162	9.35e-05	0.452112	105	11298	8.3	CE25238 WBGene00021331 locus:glrx-10 status:Confirmed UniProt:Q9N456 protein_id:CCD68052.1
Y37D8A.22	1	1	0.035	2.10352e-05	0.0839269	1	1	0.035	2.14e-05	0.0839269	458	51868	7.2	CE31831 WBGene00012559 locus:epg-3 status:Confirmed UniProt:Q9XWU8 protein_id:CAA21543.2
Y37E3.3	1	1	0.433	0.000143793	1.71019	1	1	0.433	0.000147	1.71019	67	7820	7.2	CE26662 WBGene00021347 locus:rpb-10 status:Confirmed UniProt:Q9GR61 protein_id:CCD73423.1
Y38C9A.1	1	1	0.024	6.49198e-06	0.0568175	1	1	0.008	6.62e-06	0.0185914	1484	167460	8.5	CE31104 WBGene00021411 status:Partially_confirmed UniProt:Q9UAZ3 protein_id:CCD71976.1
Y38E10A.17	1	1	0.055	1.64404e-05	0.135011	1	1	0.055	1.679e-05	0.135011	586	59942	8.8	CE21597 WBGene00012595 status:Confirmed UniProt:Q9NAJ4 protein_id:CAB54408.1
Y38F1A.10a	1	1	0.02	1.61105e-05	0.0471286	1	1	0.02	1.64e-05	0.0471286	598	66003	8.4	CE40478 WBGene00003144 locus:max-2 Eukaryotic protein kinase domain status:Confirmed UniProt:G5EGS0 protein_id:CAL49443.1
Y39A1A.1a	1	1	0.034	2.49588e-05	0.081434	1	1	0.034	2.54e-05	0.081434	386	43467	8.7	CE33215 WBGene00012641 locus:epg-6 status:Confirmed UniProt:Q9XX21 protein_id:CAA21019.3
Y39E4B.1	1	1	0.015	1.57936e-05	0.0351422	1	1	0.025	1.61e-05	0.0592537	610	68997	8.2	CE21713 WBGene00012714 locus:abce-1 status:Partially_confirmed UniProt:Q9U2K8 protein_id:CAB54424.1
Y39G10AR.14	1	1	0.018	1.17061e-05	0.0423174	1	1	0.018	1.19e-05	0.0423174	823	91572	6.3	CE21767 WBGene00003156 locus:mcm-4 status:Confirmed UniProt:Q95XQ8 protein_id:CCD69913.1
Y40B1A.4	1	1	0.053	2.33837e-05	0.129796	1	1	0.022	2.38e-05	0.0519619	412	46969	9.8	CE42686 WBGene00012735 locus:sptf-3 Zinc finger, C2H2 type status:Partially_confirmed UniProt:Q9XW26 protein_id:CAA22307.3
Y43F8C.6	1	1	0.033	2.28296e-05	0.0789467	1	1	0.033	2.33e-05	0.0789467	422	43845	9.8	CE34120 WBGene00012828 status:Partially_confirmed UniProt:Q9XWN1 protein_id:CAA21620.2
Y47D3A.29a	1	1	0.013	6.74657e-06	0.0303861	1	1	0.01	6.88e-06	0.023293	1428	161445	6.3	CE32262 WBGene00012936 DNA polymerase alpha subunit status:Partially_confirmed UniProt:Q9NAH1 protein_id:CAB97239.2
Y47G6A.10	1	1	0.026	1.23198e-05	0.0616956	1	1	0.035	1.26e-05	0.0839269	782	87469	8.6	CE34400 WBGene00004978 locus:spg-7 ATPase status:Partially_confirmed UniProt:Q9N3T5 protein_id:CCD72555.1
Y47G6A.33	1	1	0.232	8.60188e-05	0.706082	1	1	0.232	8.77e-05	0.706082	112	11968	8.7	CE41052 WBGene00045399 status:Confirmed UniProt:A5A8P5 protein_id:CCD72579.1
Y48A6B.11a	1	1	0.03	1.01733e-05	0.0715193	1	1	0.03	1.04e-05	0.0715193	947	107532	5.1	CE24379 WBGene00012972 locus:rsa-2 status:Partially_confirmed UniProt:G5EDA1 protein_id:CAA19535.2
Y49A10A.2	1	1	0.06	4.15263e-05	0.148154	1	1	0.06	4.23e-05	0.148154	232	26726	7.9	CE40400 WBGene00044949 status:Confirmed UniProt:Q0KHC1 protein_id:CAL36506.1
Y51H1A.6a	1	1	0.021	1.06927e-05	0.0495424	1	1	0.032	1.09e-05	0.0764652	901	102644	5.1	CE43312 WBGene00013096 locus:mcd-1 Zinc finger, C2H2 type status:Partially_confirmed UniProt:B7FAS0 protein_id:CAT01087.1
Y53C10A.6a	1	1	0.064	2.80061e-05	0.158777	1	1	0.064	2.85e-05	0.158777	344	40062	5.4	CE22374 WBGene00013137 status:Partially_confirmed UniProt:Q9XW51 protein_id:CAA22140.1
Y53F4B.13	1	1	0.019	1.03928e-05	0.0447202	1	1	0.031	1.06e-05	0.0739894	927	106330	6.6	CE35673 WBGene00013160 status:Partially_confirmed UniProt:Q9NAA5 protein_id:CAB70104.2
Y53F4B.22	1	1	0.024	2.57596e-05	0.0568175	1	1	0.024	2.63e-05	0.0568175	374	42071	6.7	CE35675 WBGene00013168 locus:arp-1 actin-like protein status:Confirmed UniProt:Q9NA98 protein_id:CAB70110.2
Y53G8AL.2	1	1	0.035	2.23529e-05	0.0839269	1	1	0.035	2.28e-05	0.0839269	431	48254	9.2	CE26163 WBGene00021800 status:Confirmed UniProt:Q9N3H3 protein_id:CCD72292.1
Y53G8B.2	1	1	0.038	2.83356e-05	0.0914403	1	1	0.032	2.89e-05	0.0764652	340	39391	7.5	CE25428 WBGene00021818 status:Confirmed UniProt:Q9N4S3 protein_id:CCD67223.1
Y54E10BL.6	1	1	0.031	2.48943e-05	0.0739894	1	1	0.098	2.54e-05	0.253141	387	42794	5.7	CE25437 WBGene00003186 locus:mek-2 protein kinase status:Confirmed UniProt:Q10664 protein_id:CCD73487.1
Y56A3A.20	1	1	0.052	3.10778e-05	0.127197	1	1	0.052	3.17e-05	0.127197	310	33838	5.3	CE22588 WBGene00000369 locus:ccf-1 status:Confirmed UniProt:Q17345 protein_id:CAB60501.1
Y56A3A.22	1	1	0.057	3.66316e-05	0.14025	1	1	0.057	3.73e-05	0.14025	263	30834	9.9	CE26190 WBGene00013239 status:Confirmed UniProt:Q9U237 protein_id:CAB60503.2
Y57A10A.29	1	1	0.16	8.09589e-05	0.44544	1	1	0.16	8.25e-05	0.44544	119	13946	9.3	CE22606 WBGene00013269 status:Confirmed UniProt:Q9NA72 protein_id:CAB55034.1
Y59A8B.23a	1	1	0.037	1.61646e-05	0.0889301	1	1	0.037	1.65e-05	0.0889301	596	64052	6.1	CE38123 WBGene00013355 locus:gck-3 status:Confirmed UniProt:G5EEN4 protein_id:CAC14417.2
Y66D12A.19	1	1	0.035	2.10812e-05	0.0839269	1	1	0.035	2.15e-05	0.0839269	457	50634	10.3	CE44288 WBGene00013445 status:Partially_confirmed UniProt:Q95PZ6 protein_id:CAC70142.2
Y67H2A.6a	1	1	0.021	2.26153e-05	0.0495424	1	1	0.021	2.3e-05	0.0495424	426	47527	6	CE28377 WBGene00000818 locus:csn-6 status:Confirmed UniProt:Q95PZ0 protein_id:CAC44307.1
Y69A2AR.21	1	1	0.077	5.70065e-05	0.193988	1	1	0.077	5.81e-05	0.193988	169	19104	5.7	CE27517 WBGene00022092 status:Confirmed UniProt:Q95XJ1 protein_id:CCD74125.1
Y69E1A.5	1	1	0.093	5.60122e-05	0.238797	1	1	0.093	5.71e-05	0.238797	172	19224	8.4	CE22812 WBGene00013477 Phosphatidylethanolamine-binding protein status:Confirmed UniProt:Q9XW37 protein_id:CAA22258.1
Y69H2.3a	1	1	0.023	1.83158e-05	0.0543869	1	1	0.023	1.87e-05	0.0543869	526	56770	7.5	CE46580 WBGene00013481 status:Confirmed UniProt:Q9U1T6 protein_id:CAB54472.3
Y71F9AM.6	1	1	0.125	3.74868e-05	0.333522	1	1	0.125	3.82e-05	0.333522	257	28617	6.2	CE26244 WBGene00022122 locus:trap-1 status:Confirmed UniProt:Q95XT5 protein_id:CCD73517.1
Y71G12B.10	1	1	0.057	3.02959e-05	0.14025	1	1	0.057	3.09e-05	0.14025	318	34339	8.2	CE26261 WBGene00022150 status:Confirmed UniProt:Q95XN1 protein_id:CCD67966.1
Y71G12B.6	1	1	0.091	2.51543e-05	0.233105	1	1	0.091	2.56e-05	0.233105	383	41880	5.4	CE29138 WBGene00022146 status:Confirmed UniProt:Q95XM5 protein_id:CCD67962.1
Y73B6BL.21	1	1	0.08	3.06819e-05	0.202264	1	1	0.08	3.13e-05	0.202264	314	36098	8.5	CE39983 WBGene00022242 locus:sfrp-1 status:Confirmed UniProt:Q9GUF5 protein_id:CCD74168.1
Y73F8A.27	1	1	0.071	5.70065e-05	0.177606	1	1	0.071	5.81e-05	0.177606	169	19135	5.6	CE25595 WBGene00013532 status:Confirmed UniProt:Q9NA32 protein_id:CAB70233.1
Y92H12BR.8	1	1	0.07	3.23292e-05	0.174898	1	1	0.07	3.29e-05	0.174898	298	33839	9.2	CE26840 WBGene00022373 locus:mrpl-15 status:Confirmed UniProt:Q9BPN6 protein_id:CCD70789.1
Y94H6A.3	1	1	0.086	5.17963e-05	0.21899	1	1	0.086	5.28e-05	0.21899	186	21192	9.7	CE27552 WBGene00022376 status:Confirmed UniProt:Q9N2X1 protein_id:CCD74203.1
Y94H6A.8	1	1	0.164	6.5987e-05	0.458814	1	1	0.164	6.719e-05	0.458814	146	17073	8.7	CE39995 WBGene00022380 status:Confirmed UniProt:Q9N2W7 protein_id:CCD74208.1
Y94H6A.9a	1	1	0.05	3.2007e-05	0.122018	1	1	0.05	3.26e-05	0.122018	301	32550	5.5	CE27555 WBGene00022381 locus:ubxn-2 status:Confirmed UniProt:Q9N2W5 protein_id:CCD74209.1
ZC168.3a	1	1	0.038	2.43285e-05	0.0914403	1	1	0.038	2.48e-05	0.0914403	396	44915	7.6	CE35700 WBGene00013857 locus:orc-5 status:Confirmed UniProt:Q23249 protein_id:CAA94386.2
ZC334.11	1	1	0.434	0.000116074	1.71644	1	1	0.446	0.000118	1.79254	83	9076	7.6	CE36061 WBGene00002110 locus:ins-27 status:Confirmed UniProt:Q7JKM7 protein_id:CAE53736.1
ZC374.2	1	1	0.02	1.40849e-05	0.0471286	1	1	0.02	1.44e-05	0.0471286	684	77464	7.4	CE42681 WBGene00013872 Fibronectin type III domain (4 domains) status:Partially_confirmed UniProt:Q23266 protein_id:CAA96700.2
ZC8.6	1	1	0.042	1.62464e-05	0.101539	1	1	0.042	1.66e-05	0.101539	593	66213	6.8	CE38988 WBGene00022501 status:Partially_confirmed UniProt:Q23083 protein_id:CCD73133.1
ZK121.1a	1	1	0.168	8.09589e-05	0.472312	1	1	0.168	8.25e-05	0.472312	119	13131	6	CE29627 WBGene00022663 locus:glrx-21 status:Confirmed UniProt:Q9N4P2 protein_id:CCD71618.1
ZK1236.6	1	1	0.204	4.67675e-05	0.599558	1	1	0.204	4.77e-05	0.599558	206	22936	7.6	CE00383 WBGene00004175 locus:pqn-96 status:Confirmed UniProt:P34622 protein_id:CCD66166.1
ZK1248.11	1	1	0.085	4.79309e-05	0.216186	1	1	0.085	4.88e-05	0.216186	201	23188	6	CE02895 WBGene00022881 status:Confirmed UniProt:Q23420 protein_id:CCD72510.1
ZK265.6	1	1	0.106	5.09741e-05	0.276439	1	1	0.106	5.19e-05	0.276439	189	22259	9.8	CE15299 WBGene00013958 status:Confirmed UniProt:Q94402 protein_id:CAB03516.1
ZK353.8	1	1	0.036	2.05418e-05	0.0864257	1	1	0.085	2.09e-05	0.216186	469	51631	9	CE00392 WBGene00022703 locus:ubxn-4 status:Confirmed UniProt:P34631 protein_id:CCD73207.1
ZK512.2a	1	1	0.043	1.6668e-05	0.104079	1	1	0.043	1.7e-05	0.104079	578	65829	9.5	CE03821 WBGene00013983 RNA helicase status:Partially_confirmed UniProt:P34640 protein_id:CAA80151.1
ZK546.14a	1	1	0.034	2.04112e-05	0.081434	1	1	0.034	2.08e-05	0.081434	472	54262	9.4	CE02914 WBGene00022765 status:Confirmed UniProt:Q23525 protein_id:CCD73224.1
ZK632.13a	1	1	0.087	5.98392e-05	0.2218	1	1	0.087	6.1e-05	0.2218	161	18180	5	CE01711 WBGene00003035 locus:lin-52 status:Confirmed UniProt:Q10120 protein_id:CAA80188.1
ZK652.1	1	1	0.212	0.000113342	0.629296	1	1	0.212	0.000116	0.629296	85	9250	4.9	CE00446 WBGene00004918 locus:snr-5 small nuclear ribonucleoprotein Sm F (snRNP core protein F) status:Confirmed UniProt:P34659 protein_id:CCD62546.1
ZK858.4	1	1	0.038	2.43901e-05	0.0914403	1	1	0.038	2.49e-05	0.0914403	395	44492	5.7	CE30580 WBGene00003209 locus:mel-26 kruppel-like zinc-finger protein status:Confirmed UniProt:Q94420 protein_id:CAB02139.2
ZK899.8a	1	1	0.027	7.98186e-06	0.0641431	1	1	0.027	8.13e-06	0.0641431	1207	136247	8.8	CE23470 WBGene00001516 locus:gap-2 GTPase-activating protein status:Confirmed UniProt:Q8MLZ5 protein_id:CAA85503.1
ZK970.3	1	1	0.102	6.13637e-05	0.264736	1	1	0.102	6.25e-05	0.264736	157	18163	7.6	CE02403 WBGene00007022 locus:mdt-22 status:Confirmed UniProt:Q23679 protein_id:CAA88887.1
ZK973.9	1	1	0.077	4.13481e-05	0.193988	1	1	0.077	4.21e-05	0.193988	233	25369	7.2	CE23479 WBGene00022835 status:Confirmed UniProt:Q9N4L9 protein_id:CCD73570.1
F55D10.2	16	26	0.374	0.00170399	1.36592						147	16697	10.6	CE02777 WBGene00004438 locus:rpl-25.1 Ribosomal protein L23 status:Confirmed UniProt:P48162 protein_id:CCD67088.1
C36E8.5	9	10	0.122	0.000214091	0.324342						450	50345	4.9	CE00913 WBGene00006537 locus:tbb-2 beta tubulin status:Confirmed UniProt:P52275 protein_id:CAA84648.1
DY3.1	3	9	0.306	0.000802842	1.02302						108	11685	5.1	CE15745 WBGene00006574 locus:tin-13 status:Confirmed UniProt:O45319 protein_id:CAB09410.1
K02F3.11	3	9	0.1	0.000300024	0.258925						289	32237	12.2	CE29981 WBGene00004388 locus:rnp-5 Probable RNA binding protein status:Confirmed UniProt:Q21155 protein_id:CCD61878.1
F56H1.7	7	8	0.284	0.000475758	0.923092						162	17865	10.5	CE41412 WBGene00045483 locus:oxy-5 status:Confirmed UniProt:A7DT45 protein_id:CCD62969.1
F54D8.6	6	8	0.049	9.94488e-05	0.119438						775	85646	6.3	CE44832 WBGene00018802 status:Confirmed UniProt:Q8MQ25 protein_id:CCD67411.1
C17H12.14	7	7	0.332	0.000298401	1.14783						226	25586	7.2	CE19362 WBGene00006917 locus:vha-8 ATPase status:Confirmed UniProt:Q95X44 protein_id:CCD65002.1
C41G7.9	6	6	0.257	0.000338039	0.807174						171	18613	9.4	CE42828 WBGene00077771 status:Confirmed UniProt:B3WFW9 protein_id:CAQ76462.1
F40F8.11a	5	6	0.155	0.000122467	0.428894						472	51651	9.7	CE40359 WBGene00044916 status:Confirmed UniProt:Q0G828 protein_id:CAL36504.1
Y39G8C.1	3	6	0.01	3.63323e-05	0.023293						1591	180076	6.7	CE42924 WBGene00012730 locus:xrn-1 status:Partially_confirmed UniProt:Q9BHK7 protein_id:CAC35856.3
T20B5.2	4	5	0.231	0.000202397	0.702159						238	26604	9.6	CE28681 WBGene00020595 status:Confirmed UniProt:Q22600 protein_id:CCD68584.1
Y54E5A.5	2	5	0.176	0.00031484	0.499685						153	17437	5.4	CE20316 WBGene00013200 status:Confirmed UniProt:Q9XWK2 protein_id:CAA21658.1
F15B9.8	4	5	0.161	0.000286729	0.448772						168	18391	5.1	CE20686 WBGene00008851 Thrombospondin type 1 domain status:Confirmed UniProt:Q9XVU5 protein_id:CAB01426.1
H27A22.1a	5	5	0.123	0.000140849	0.327394						342	38518	7.3	CE17979 WBGene00010418 guanylate cyclase status:Confirmed UniProt:G5EF46 protein_id:CAB08740.1
M03C11.7	5	5	0.063	7.75693e-05	0.156112						621	71197	9.5	CE03498 WBGene00010844 locus:prp-3 status:Confirmed UniProt:Q21486 protein_id:CAA88957.1
F40F4.6	4	5	0.041	2.17572e-05	0.0990058						2214	243435	4.9	CE04536 WBGene00018237 EGF-like repeats status:Partially_confirmed UniProt:Q20219 protein_id:CCD70146.1
Y37D8A.18	4	4	0.301	0.000247028	0.999862						156	17858	9.7	CE20222 WBGene00012556 locus:mrps-10 status:Confirmed UniProt:Q9XWV5 protein_id:CAA21535.1
B0496.7	2	4	0.214	0.000458767	0.636817						84	9076	8.6	CE06719 WBGene00015216 locus:valv-1 status:Confirmed UniProt:Q17522 protein_id:CCD62051.1
C18G1.5	4	4	0.178	0.000152318	0.506607						253	25958	10.5	CE17421 WBGene00001855 locus:hil-4 histone H1 status:Confirmed UniProt:O17536 protein_id:CCD65228.1
Y59A8B.10a	4	4	0.128	9.33085e-05	0.342765						413	42115	6.7	CE26206 WBGene00013347 status:Confirmed UniProt:Q9GRY9 protein_id:CAC14410.1
Y71F9AL.16	2	4	0.111	9.06739e-05	0.291219						425	48088	5.7	CE25554 WBGene00000199 locus:arx-1 actin status:Confirmed UniProt:Q9N4I0 protein_id:CCD73510.1
Y37E11B.3	4	4	0.096	0.000245455	0.247383						157	17362	5.2	CE19613 WBGene00021376 status:Confirmed UniProt:Q9TYN4 protein_id:CCD61341.1
Y53H1B.1	3	4	0.089	9.56239e-05	0.227439						403	45346	6.8	CE22434 WBGene00013180 locus:cutl-10 cuticlin status:Confirmed UniProt:Q9U250 protein_id:CAB60411.1
C46F11.4	3	4	0.067	4.75172e-05	0.16681						811	90357	7	CE17559 WBGene00008119 ATP-dependent RNA helicase status:Partially_confirmed UniProt:Q93382 protein_id:CAB03765.1
Y105E8A.26a	3	4	0.053	3.28809e-05	0.129796						1172	129490	7	CE38437 WBGene00013683 locus:zoo-1 status:Partially_confirmed UniProt:Q8I103 protein_id:CAD56252.2
B0464.9	2	4	0.052	0.000105869	0.127197						364	40222	6.6	CE26705 WBGene00007188 status:Partially_confirmed UniProt:Q9BIB3 protein_id:CAC35809.1
Y45F10D.13a	3	4	0.037	3.83447e-05	0.0889301						1005	112832	6.6	CE44448 WBGene00012891 locus:sorb-1 Src homology domain 3 (3 domains) status:Partially_confirmed UniProt:G5EC32 protein_id:CBJ25342.1
Y37H9A.3	3	4	0.028	4.86571e-05	0.0665962						792	85500	8.8	CE37563 WBGene00012578 status:Partially_confirmed UniProt:Q9U2M8 protein_id:CAB63350.2
ZK742.1a	4	4	0.026	3.56819e-05	0.0616956						1080	123856	5.3	CE23467 WBGene00002078 locus:xpo-1 importin beta, nuclear transport factor status:Confirmed UniProt:Q23089 protein_id:CCD65776.1
C08F11.11	3	3	0.396	0.000260381	1.48886						111	11832	6.2	CE17388 WBGene00007458 status:Confirmed UniProt:O62053 protein_id:CAB05678.1
K08D12.8	2	3	0.364	0.000328435	1.31206						88	9537	7.2	CE44579 WBGene00195004 status:Partially_confirmed UniProt:D3KZG2 protein_id:CCD72808.1
F58F12.1	3	3	0.307	0.000177315	1.02768						163	16927	5	CE01976 WBGene00019061 ATP synthase status:Confirmed UniProt:Q09544 protein_id:CCD72069.1
F28H1.2	3	3	0.246	0.000203537	0.761976						142	15509	8.6	CE09767 WBGene00000779 locus:cpn-3 calponin status:Confirmed UniProt:O01542 protein_id:CCD70211.1
ZK1098.5	2	3	0.204	0.000159681	0.599558						181	19699	5.1	CE00368 WBGene00014222 status:Confirmed UniProt:P34605 protein_id:CAA80133.1
Y47G6A.21	3	3	0.196	0.000113342	0.570363						255	26769	8.1	CE37066 WBGene00021646 status:Confirmed UniProt:Q9BL81 protein_id:CCD72567.1
Y62F5A.12	2	3	0.195	0.000225799	0.566751						128	14487	6.1	CE41958 WBGene00077453 status:Confirmed UniProt:A9IHM9 protein_id:CAP46783.1
F36A2.8	3	3	0.181	0.000249158	0.51705						116	13197	6.9	CE32406 WBGene00009455 locus:phip-1 Drosophila sex-regulated protein janus like status:Confirmed UniProt:P90861 protein_id:CAB03070.2
F21C3.5	3	3	0.175	0.000229383	0.496236						126	14737	6.9	CE05680 WBGene00009004 locus:pfd-6 Mouse KE2 protein like status:Confirmed UniProt:P52554 protein_id:CAA95804.1
B0464.7	3	3	0.135	0.000324745	0.364583						89	9954	5.1	CE26704 WBGene00000235 locus:baf-1 barrier-to-autointegration factor status:Confirmed UniProt:Q03565 protein_id:CAA79543.2
T04C10.2a	3	3	0.133	6.18893e-05	0.358313						467	50777	5.3	CE26820 WBGene00001329 locus:epn-1 Yeast hypothetical protein L8167.6 like status:Confirmed UniProt:Q9BI72 protein_id:CAC35824.1
T22B2.4a	3	3	0.113	0.000116542	0.297179						248	26775	7.5	CE13934 WBGene00006321 locus:sup-12 RNA-binding protein status:Confirmed UniProt:O45189 protein_id:CCD71425.1
B0261.1	3	3	0.089	3.71018e-05	0.227439						779	87114	7.3	CE29531 WBGene00015091 status:Partially_confirmed UniProt:O01441 protein_id:CCD61568.1
LLC1.2a	2	3	0.088	0.000106259	0.224616						272	30355	6.1	CE16261 WBGene00010793 status:Confirmed UniProt:O17954 protein_id:CAB05250.1
C25D7.5	3	3	0.08	7.98406e-05	0.202264						362	40712	8.9	CE41614 WBGene00007717 status:Confirmed UniProt:O17598 protein_id:CAB02776.2
F46G11.2	3	3	0.079	7.58591e-05	0.199499						381	42416	5.3	CE38520 WBGene00018515 status:Confirmed UniProt:Q5WRT1 protein_id:CCD68072.1
F42F12.4	3	3	0.079	0.000162373	0.199499						178	21188	5.3	CE16031 WBGene00009636 status:Confirmed UniProt:Q20340 protein_id:CAA92175.1
Y71F9B.2	2	3	0.078	9.00384e-05	0.196741						321	36952	9.4	CE28809 WBGene00022126 status:Partially_confirmed UniProt:Q9N4G7 protein_id:CCD70409.1
Y48G8AL.5	2	3	0.058	4.52305e-05	0.142878						639	73849	7.9	CE30462 WBGene00021686 status:Partially_confirmed UniProt:Q9BL15 protein_id:CCD73460.1
Y39G10AR.18a	3	3	0.056	3.05521e-05	0.137627						946	103206	8.6	CE38003 WBGene00021474 status:Partially_confirmed UniProt:Q6AW06 protein_id:CCD69916.1
Y42H9AR.1	2	3	0.051	5.71192e-05	0.124605						506	53738	6	CE25278 WBGene00021536 status:Partially_confirmed UniProt:Q9N3Y1 protein_id:CCD71167.1
Y105C5B.19	3	3	0.05	5.97155e-05	0.122018						484	55385	5.7	CE24068 WBGene00013658 status:Confirmed UniProt:Q9NAM2 protein_id:CAB54365.1
F15C11.2a	3	3	0.048	5.75743e-05	0.116863						502	54086	5.2	CE09413 WBGene00008852 Ubiquitin family status:Confirmed UniProt:G5EFF7 protein_id:CAA95799.1
F26G5.9	3	3	0.047	3.06169e-05	0.114295						944	106749	5.4	CE09704 WBGene00006523 locus:tam-1 status:Confirmed UniProt:G5ED20 protein_id:CCD62600.1
K07D4.6	3	3	0.046	7.4299e-05	0.111732						389	43273	6.2	CE19530 WBGene00019486 status:Partially_confirmed UniProt:O76573 protein_id:CCD72748.1
W02A11.4	2	3	0.045	4.96603e-05	0.109175						582	64826	5.2	CE40719 WBGene00006700 locus:uba-2 ThiF family status:Partially_confirmed UniProt:Q9NAN1 protein_id:CAB54319.4
F18H3.5a	3	3	0.044	8.45097e-05	0.106624						342	39408	9.5	CE18608 WBGene00000406 locus:cdk-4 serine\/threonine kinase (CDC2\/CDKX subfamily) status:Confirmed UniProt:G5EFI3 protein_id:CAA90447.1
T25C12.1a	3	3	0.043	5.36221e-05	0.104079						539	59343	7.1	CE43285 WBGene00003003 locus:lin-14 embryonic nuclear protein lin-14 form B2 status:Partially_confirmed UniProt:Q21446 protein_id:CAA91484.2
F29G9.5	3	3	0.043	6.52422e-05	0.104079						443	49723	6.2	CE09799 WBGene00004502 locus:rpt-2 ATPase status:Confirmed UniProt:O16368 protein_id:CCD64135.1
F18C12.3	3	3	0.039	5.30318e-05	0.0939563						545	61662	8.5	CE15869 WBGene00008934 status:Confirmed UniProt:G5EFM7 protein_id:CAA99833.1
F20G4.3	2	3	0.009	1.44295e-05	0.0209395						2003	231245	5.6	CE27133 WBGene00003777 locus:nmy-2 myosin heavy chain status:Confirmed UniProt:G5EBY3 protein_id:CAA99841.2
F59B1.2	2	2	0.422	0.000119678	1.64241						161	17756	6.9	CE17943 WBGene00019097 status:Confirmed UniProt:O61880 protein_id:CCD72117.1
Y37E11AM.3	2	2	0.367	0.000176773	1.32809						109	12211	7.5	CE29996 WBGene00021367 status:Confirmed UniProt:Q8WTM5 protein_id:CCD74036.1
F35H10.5	2	2	0.316	0.000243901	1.07014						79	8702	11.3	CE04505 WBGene00018070 status:Partially_confirmed UniProt:Q20071 protein_id:CCD69638.1
ZK652.11	2	2	0.275	0.000279249	0.883649						69	7587	8	CE29163 WBGene00000835 locus:cuc-1 status:Confirmed UniProt:G5EE41 protein_id:CCD62556.1
C36H8.3	1	2	0.225	0.000188904	0.678804						102	11829	8.6	CE39568 WBGene00001452 locus:flp-9 status:Confirmed UniProt:Q18502 protein_id:CAA93480.2
C26F1.7a	2	2	0.217	0.000110104	0.648162						175	19791	8.3	CE06881 WBGene00016150 locus:hint-3 status:Confirmed UniProt:Q18227 protein_id:CCD65772.1
F01F1.15	2	2	0.212	9.98353e-05	0.629296						193	21112	5.2	CE26884 WBGene00017169 status:Confirmed UniProt:Q95QN1 protein_id:CCD66000.1
F59A6.10	2	2	0.194	0.00013862	0.563148						139	15195	7.8	CE41578 WBGene00044385 status:Confirmed UniProt:Q4TT99 protein_id:CCD70470.1
Y71H2AR.1	2	2	0.189	0.000145971	0.545254						132	14650	6.8	CE27323 WBGene00022188 status:Confirmed UniProt:Q9BL27 protein_id:CCD72483.1
C07A9.2	2	2	0.17	0.000131076	0.479108						147	17123	8.5	CE00499 WBGene00007400 G10 protein status:Confirmed UniProt:P34313 protein_id:CAA82338.1
D2024.6	2	2	0.167	6.8327e-05	0.468926						282	32181	6.4	CE04295 WBGene00000292 locus:cap-1 status:Confirmed UniProt:P34685 protein_id:CCD63359.1
Y43F4B.10	2	2	0.157	0.000178409	0.435489						108	12167	5.6	CE30838 WBGene00012807 status:Confirmed UniProt:Q8MPP5 protein_id:CAD36498.1
F32H2.2	2	2	0.153	0.00011821	0.422329						163	19478	4.8	CE09877 WBGene00007026 locus:mdt-31 Yeast SOH1 protein like status:Confirmed UniProt:P91869 protein_id:CAB04242.1
C16H3.2	2	2	0.15	0.00013763	0.412538						140	15556	9.1	CE08236 WBGene00002272 locus:lec-9 sugar-binding protein status:Confirmed UniProt:G5EC10 protein_id:CCD64782.1
F56B3.5	2	2	0.146	6.71366e-05	0.399587						287	31455	8.9	CE46392 WBGene00001154 locus:ech-5 status:Partially_confirmed UniProt:O45106 protein_id:CCD71953.1
T16G12.3	2	2	0.145	9.98353e-05	0.396368						193	20666	8.8	CE41452 WBGene00011804 status:Partially_confirmed UniProt:Q22532 protein_id:CAA82972.3
F25B4.4	1	2	0.138	8.83863e-05	0.374042						218	23983	6.8	CE09622 WBGene00017767 status:Confirmed UniProt:Q22963 protein_id:CCD64506.1
T04G9.7	2	2	0.137	0.000147086	0.370882						131	15255	7.7	CE30161 WBGene00020218 status:Confirmed UniProt:Q9TXQ6 protein_id:CCD62718.1
R09B3.5	2	2	0.125	0.000126765	0.333522						152	17637	5.3	CE16310 WBGene00003123 locus:mag-1 MAGO NASHI PROTEIN status:Confirmed UniProt:P49029 protein_id:CAB03239.1
ZK1127.3	2	2	0.121	9.3535e-05	0.321296						206	24440	5.2	CE28171 WBGene00022850 status:Confirmed UniProt:Q23403 protein_id:CCD73715.1
C40H1.5	2	2	0.115	0.00013862	0.303167						139	14995	6.3	CE00113 WBGene00008040 locus:ttr-5 Transthyretin-like family status:Confirmed UniProt:Q03575 protein_id:CAA79556.1
R186.3	2	2	0.108	8.02842e-05	0.282331						240	26831	7.4	CE12874 WBGene00011306 signal recognition particle receptor beta subunit like status:Confirmed UniProt:Q22013 protein_id:CAB01443.1
Y7A5A.2	2	2	0.104	0.000133807	0.270574						144	17163	9	CE21327 WBGene00012408 status:Confirmed UniProt:Q9XVZ1 protein_id:CAA22462.1
F13G3.11	2	2	0.102	9.39913e-05	0.264736						205	24237	9.4	CE28913 WBGene00008769 locus:mrpl-13 status:Confirmed UniProt:Q95QL2 protein_id:CAC70086.1
W01A11.4	2	2	0.099	0.000100355	0.25603						192	21981	7.8	CE14396 WBGene00002273 locus:lec-10 galaptin (S-lectin) status:Confirmed UniProt:G5EBV4 protein_id:CCD74265.1
T06E4.14	2	2	0.096	8.79827e-05	0.247383						219	21168	11.1	CE42514 WBGene00077691 status:Partially_confirmed UniProt:B2D6L8 protein_id:CAQ35056.1
T11B7.2a	2	2	0.096	0.000204981	0.247383						94	10599	9.9	CE03648 WBGene00011707 status:Confirmed UniProt:Q22388 protein_id:CAA90988.1
C17G10.5	2	2	0.094	6.73713e-05	0.241652						286	31037	6.2	CE06846 WBGene00003097 locus:lys-8 status:Confirmed UniProt:Q09975 protein_id:CCD64956.1
T24B8.6	2	2	0.094	0.000113342	0.241652						170	18944	9.3	CE42887 WBGene00001950 locus:hlh-3 helix-loop-helix protein status:Confirmed UniProt:Q22717 protein_id:CAA92758.2
Y48G8AL.15	2	2	0.094	0.00013862	0.241652						139	15638	9.7	CE36342 WBGene00021692 status:Confirmed UniProt:Q7KX00 protein_id:CCD73470.1
T12D8.7	2	2	0.093	0.000105291	0.238797						183	20644	5.1	CE16404 WBGene00006391 locus:taf-9 status:Confirmed UniProt:O45784 protein_id:CAB03347.1
R11A8.2	2	2	0.089	4.17061e-05	0.227439						462	51712	5.8	CE06300 WBGene00011237 status:Confirmed UniProt:Q21924 protein_id:CAA94367.1
W03D2.4	1	2	0.084	7.32631e-05	0.213389						263	29036	4.6	CE14512 WBGene00003955 locus:pcn-1 cyclin status:Confirmed UniProt:O02115 protein_id:CCD66765.1
F21D5.6	2	2	0.083	6.64421e-05	0.210598						290	33070	6	CE03249 WBGene00009011 status:Confirmed UniProt:Q19684 protein_id:CAA91036.1
ZK973.10	2	2	0.08	0.000109478	0.202264						176	19993	9.1	CE40009 WBGene00003061 locus:lpd-5 status:Confirmed UniProt:Q9N4L8 protein_id:CCD73571.1
H42K12.1a	2	2	0.079	3.04877e-05	0.199499						632	71417	6.7	CE28739 WBGene00003965 locus:pdk-1 protein kinase status:Confirmed UniProt:Q9Y1J3 protein_id:CCD67851.1
ZK686.4	1	2	0.078	8.87936e-05	0.196741						217	25115	7.8	CE40676 WBGene00022794 status:Confirmed UniProt:P34670 protein_id:CCD63651.1
F28H1.1	2	2	0.077	8.71865e-05	0.193988						221	25640	6.4	CE09766 WBGene00017908 status:Confirmed UniProt:O01543 protein_id:CCD70210.1
T01D3.3a	2	2	0.075	2.40252e-05	0.188502						802	86644	6.6	CE18162 WBGene00011328 Von Willebrand factor-like status:Confirmed UniProt:Q7JL02 protein_id:CAB03259.1
R08D7.3	2	2	0.072	3.38039e-05	0.180321						570	64289	8.2	CE00291 WBGene00001227 locus:eif-3.D status:Confirmed UniProt:P30642 protein_id:CAA78049.1
F02E9.2a	2	2	0.07	8.4882e-05	0.174898						227	25465	7	CE24879 WBGene00003014 locus:lin-28 cold shock domain status:Confirmed UniProt:P92186 protein_id:CAB61008.1
T05C12.7	2	2	0.069	3.50969e-05	0.172195						549	58803	6.5	CE02319 WBGene00000377 locus:cct-1 T-complex protein status:Confirmed UniProt:P41988 protein_id:CAA91308.1
C38C6.6	2	2	0.068	3.18483e-05	0.169499						605	67029	8.3	CE15698 WBGene00007999 locus:tag-297 status:Confirmed UniProt:G5EFR0 protein_id:CAB07566.1
T02G5.9a	2	2	0.066	3.36857e-05	0.164126						572	65136	6.1	CE04861 WBGene00002238 locus:kars-1 lysyl-tRNA synthetase status:Confirmed UniProt:Q22099 protein_id:CCD69180.1
T10B5.5a	2	2	0.065	3.60153e-05	0.161449						535	58372	6.5	CE28255 WBGene00020391 locus:cct-7 status:Confirmed UniProt:Q9TZS5 protein_id:CCD74224.1
F20B10.3	2	2	0.065	7.80089e-05	0.161449						247	26008	9.5	CE35499 WBGene00008967 status:Partially_confirmed UniProt:Q19618 protein_id:CAA93463.3
Y59C2A.1	2	2	0.064	4.2441e-05	0.158777						454	51856	8.2	CE31658 WBGene00021984 carboxypeptidase status:Confirmed UniProt:Q9TZC6 protein_id:CCD66460.1
C18E9.10	2	2	0.064	8.19924e-05	0.158777						235	25741	9.9	CE20520 WBGene00007690 status:Confirmed UniProt:G5EDD5 protein_id:CAA93859.1
F59E12.1	2	2	0.063	2.37586e-05	0.156112						811	90901	9.1	CE28569 WBGene00019118 status:Confirmed UniProt:O01905 protein_id:CCD64965.1
K02G10.8a	2	2	0.06	8.96196e-05	0.148154						215	24233	5.3	CE04708 WBGene00001032 locus:dnj-14 status:Confirmed UniProt:Q21162 protein_id:CCD68567.1
B0511.8	2	2	0.059	3.68417e-05	0.145513						523	60099	6.4	CE28880 WBGene00044321 locus:mrps-30 status:Confirmed UniProt:O61818 protein_id:CCD62104.1
C01H6.7a	2	2	0.057	3.02959e-05	0.14025						636	71340	5.3	CE05190 WBGene00007256 locus:tag-298 Bromodomain status:Confirmed UniProt:Q17581 protein_id:CAA95779.1
F56A11.5	2	2	0.056	5.66712e-05	0.137627						340	38772	7.8	CE17120 WBGene00018925 status:Confirmed UniProt:O44517 protein_id:CCD65259.1
Y87G2A.5	2	2	0.055	1.83507e-05	0.135011						1050	118921	6.7	CE24685 WBGene00006936 locus:vars-2 status:Confirmed UniProt:Q9U1Q4 protein_id:CAB60428.1
Y105E8A.19	2	2	0.055	2.66873e-05	0.135011						722	80693	6	CE33722 WBGene00013677 status:Confirmed UniProt:G5ED95 protein_id:CAD21668.2
Y39A3CL.7a	2	2	0.054	4.00586e-05	0.1324						481	55135	9.2	CE42189 WBGene00021443 status:Partially_confirmed UniProt:Q965X1 protein_id:CCD73781.1
F07A11.2a	2	2	0.046	2.65768e-05	0.111732						725	81062	6.2	CE03144 WBGene00008546 glucosamine-fructose-6-phosphate aminotransferase status:Confirmed UniProt:Q19130 protein_id:CAA91315.1
F22B3.4	2	2	0.046	2.71383e-05	0.111732						710	79296	6.7	CE03255 WBGene00009035 glucosamine-fructose-6-phosphate aminotransferase status:Partially_confirmed UniProt:Q19699 protein_id:CAA92735.1
F07A11.2	2	2	0.046	2.70621e-05	0.111732						712	79544	6.4	CE27915 WBGene00008546 glucosamine-fructose-6-phosphate aminotransferase status:Confirmed UniProt:Q95QM8 protein_id:CAC42276.1
C02F5.3	2	2	0.046	5.26454e-05	0.111732						366	40822	8.3	CE36094 WBGene00015346 GTP-binding protein status:Confirmed UniProt:P34280 protein_id:CCD62627.1
Y110A2AM.1	1	2	0.044	6.05918e-05	0.106624						318	36265	9.8	CE33474 WBGene00022449 status:Partially_confirmed UniProt:Q965Y4 protein_id:CCD73697.1
B0432.3	2	2	0.044	0.000107046	0.106624						180	20884	9.6	CE07741 WBGene00015185 locus:mrpl-41 status:Confirmed UniProt:P90993 protein_id:CCD61937.1
F18A1.2	2	2	0.043	4.39913e-05	0.104079						438	49241	7.3	CE27972 WBGene00003012 locus:lin-26 transcription factor status:Confirmed UniProt:Q27355 protein_id:CCD62034.1
F46B6.5a	2	2	0.042	2.32708e-05	0.101539						828	93910	8.5	CE33788 WBGene00009770 status:Partially_confirmed UniProt:Q20453 protein_id:CAA94828.2
Y39B6A.2a	2	2	0.042	3.88472e-05	0.101539						496	56462	5.8	CE36619 WBGene00012665 locus:pph-5 status:Partially_confirmed UniProt:Q9NES8 protein_id:CAC51076.2
E02H1.3	2	2	0.042	4.79309e-05	0.101539						402	46291	8.2	CE01538 WBGene00006473 locus:tag-124 Yeast DEG-1 protein homolog status:Confirmed UniProt:Q09524 protein_id:CAA87378.1
Y17G7B.18a	2	2	0.042	5.09741e-05	0.101539						378	44113	9.3	CE19052 WBGene00012469 status:Partially_confirmed UniProt:Q9U2R0 protein_id:CAA19465.1
Y34B4A.8a	2	2	0.041	3.1901e-05	0.0990058						604	67984	6.8	CE30216 WBGene00021324 status:Partially_confirmed protein_id:CCD70390.1
Y48G1C.11	2	2	0.041	4.65416e-05	0.0990058						414	47459	7.3	CE39531 WBGene00021684 status:Confirmed UniProt:Q8IU06 protein_id:CCD71729.1
Y46G5A.13	2	2	0.039	4.43968e-05	0.0939563						434	47331	6.1	CE21988 WBGene00012904 locus:tiar-2 status:Partially_confirmed UniProt:Q9U2F5 protein_id:CAB60356.1
C25G4.5	2	2	0.038	1.52559e-05	0.0914403						1263	142595	4.9	CE08398 WBGene00001085 locus:dpy-26 status:Confirmed UniProt:G5EGE9 protein_id:CAA94575.1
F32E10.1	2	2	0.038	2.55547e-05	0.0914403						754	85418	6.7	CE04474 WBGene00017989 locus:nol-10 status:Partially_confirmed UniProt:Q19974 protein_id:CCD70432.1
Y55F3AR.3	2	2	0.038	3.5161e-05	0.0914403						548	59734	6.2	CE44228 WBGene00021934 locus:cct-8 status:Partially_confirmed UniProt:Q9N358 protein_id:CCD67240.1
D1007.7	2	2	0.037	1.95022e-05	0.0889301						988	109770	9.1	CE26916 WBGene00017004 locus:nrd-1 RNA-binding protein status:Partially_confirmed UniProt:O01864 protein_id:CCD67318.1
C35D10.4	2	2	0.037	2.55208e-05	0.0889301						755	83615	7.3	CE32159 WBGene00000767 locus:coq-8 status:Confirmed UniProt:Q18486 protein_id:CCD66776.1
C07G1.5	2	2	0.037	2.6431e-05	0.0889301						729	83352	6.4	CE32574 WBGene00004101 locus:hgrs-1 status:Confirmed UniProt:Q17796 protein_id:CCD61398.1
F31A3.5	2	2	0.035	2.71001e-05	0.0839269						711	78655	6.1	CE35513 WBGene00017939 status:Partially_confirmed UniProt:P90857 protein_id:CCD70293.1
Y49A3A.2	2	2	0.035	3.17957e-05	0.0839269						606	66460	5.2	CE22210 WBGene00013025 locus:vha-13 ATP synthase alpha and beta subunits \; ATP synthase ab C terminal status:Confirmed UniProt:Q9XW92 protein_id:CAA22076.1
ZK945.3	2	2	0.033	2.51543e-05	0.0789467						766	86955	9.3	CE01734 WBGene00014165 locus:puf-12 pumilio-repeat like domain status:Confirmed UniProt:Q09622 protein_id:CAA88437.1
W06E11.1	2	2	0.033	3.98928e-05	0.0789467						483	55010	7.8	CE01426 WBGene00021061 status:Partially_confirmed UniProt:Q23206 protein_id:CCD63988.1
F23F12.8	2	2	0.029	1.96614e-05	0.0690548						980	115346	8.6	CE38952 WBGene00017754 status:Partially_confirmed UniProt:P46504 protein_id:CCD69927.1
T23H2.1	2	2	0.027	1.04322e-05	0.0641431						1847	199638	6.8	CE14106 WBGene00003798 locus:npp-12 integral membrane protein status:Partially_confirmed UniProt:P91495 protein_id:CCD70770.1
Y71G12B.11a	2	2	0.025	7.54728e-06	0.0592537						2553	279124	6.2	CE29914 WBGene00022151 status:Partially_confirmed UniProt:G5EGK1 protein_id:CCD67967.1
T14G8.1	2	2	0.025	1.07824e-05	0.0592537						1787	205254	5.6	CE03657 WBGene00000482 locus:chd-3 helicase-DNA-binding like protein status:Confirmed UniProt:Q22516 protein_id:CAA91810.1
H19N07.2a	2	2	0.024	1.70064e-05	0.0568175						1133	131356	5.7	CE16182 WBGene00010406 locus:math-33 ubiquitin carboxyl-terminal hydrolase status:Confirmed UniProt:O45623 protein_id:CAB07396.1
B0495.2	2	2	0.024	2.67986e-05	0.0568175						719	83567	7.2	CE01761 WBGene00015203 CDC2 status:Partially_confirmed UniProt:Q09437 protein_id:CCD61471.1
T21B10.3	2	2	0.021	1.64686e-05	0.0495424						1170	135533	6.4	CE23993 WBGene00011885 status:Partially_confirmed UniProt:Q22624 protein_id:CAA92693.2
F07A11.3	2	2	0.021	2.37001e-05	0.0495424						813	91812	5.2	CE03145 WBGene00003791 locus:npp-5 status:Confirmed UniProt:Q19131 protein_id:CAA91316.1
T22H9.1	2	2	0.02	4.21624e-05	0.0471286						457	53023	9	CE21711 WBGene00020705 status:Confirmed UniProt:Q8MNX1 protein_id:CCD74230.1
F41G3.12	2	2	0.019	1.30809e-05	0.0447202						1473	164506	7.8	CE42264 WBGene00018304 locus:agr-1 status:Confirmed UniProt:G5EG68 protein_id:CCD71051.1
T24F1.2	2	2	0.019	3.27691e-05	0.0447202						588	66322	9.1	CE02362 WBGene00011994 status:Confirmed UniProt:Q22747 protein_id:CAA90140.1
D2085.1	2	2	0.018	8.76625e-06	0.0423174						2198	242580	6.4	CE41886 WBGene00004259 locus:pyr-1 glutamine-dependent carbamoyl-phosphate synthase, aspartate carbamoyltransferase, dihydroorotase status:Partially_confirmed UniProt:Q18990 protein_id:CAA91059.2
R05D11.8	2	2	0.018	3.40428e-05	0.0423174						566	62638	8.1	CE06243 WBGene00011036 locus:edc-3 status:Confirmed UniProt:Q21740 protein_id:CAA99895.1
F53C11.5a	2	2	0.015	2.25359e-05	0.0351422						855	94315	9	CE40230 WBGene00009975 status:Partially_confirmed UniProt:Q1HAZ9 protein_id:CAK12561.1
E02H4.3a	2	2	0.01	2.17229e-05	0.023293						887	96910	9.8	CE31462 WBGene00006517 locus:tag-172 serine\/threonine kinase (CLK subfamily) status:Partially_confirmed UniProt:G5EDB2 protein_id:CAA91979.2
B0228.4a	1	2	0.009	1.17993e-05	0.0209395						1633	183327	6.8	CE31282 WBGene00015061 locus:cpna-2 status:Partially_confirmed UniProt:Q09221 protein_id:CCD61455.1
C03B8.4	2	2	0.006	8.57127e-06	0.0139114						2248	253416	7.3	CE30419 WBGene00003002 locus:lin-13 Zinc finger status:Confirmed UniProt:Q11107 protein_id:CCD62760.1
W02H5.1	1	1	0.29	0.000103593	0.949845						93	9827	10.1	CE21250 WBGene00020956 status:Partially_confirmed UniProt:Q9N5C5 protein_id:CCD71680.1
Y51H4A.4	1	1	0.276	5.20762e-05	0.887991						185	20785	9.2	CE22330 WBGene00013100 locus:zip-7 status:Confirmed UniProt:Q9NAE4 protein_id:CAB61136.1
B0336.8	1	1	0.271	8.1645e-05	0.86638						118	12982	6.8	CE00776 WBGene00002982 locus:lgg-3 status:Partially_confirmed UniProt:Q10931 protein_id:CCD61524.1
F14F11.2	1	1	0.247	0.000125118	0.766038						77	8677	8.8	CE03210 WBGene00008820 status:Confirmed UniProt:Q19465 protein_id:CAA91093.1
R04E5.9	1	1	0.244	5.60122e-05	0.75388						172	19713	10.2	CE42718 WBGene00019872 status:Confirmed UniProt:Q9GYL3 protein_id:CCD65960.1
F35C8.6	1	1	0.206	7.35428e-05	0.606941						131	14244	5.6	CE39098 WBGene00003990 locus:pfn-2 status:Confirmed UniProt:Q20025 protein_id:CCD62785.1
Y49E10.15	1	1	0.2	0.000107046	0.584893						90	10610	9.1	CE22230 WBGene00004919 locus:snr-6 status:Confirmed UniProt:Q9XTU6 protein_id:CAB11551.1
W03G9.8	1	1	0.194	0.000143793	0.563148						67	7365	9.7	CE42695 WBGene00044431 status:Confirmed UniProt:Q4W503 protein_id:CCD70132.1
R07B1.10	1	1	0.189	5.35228e-05	0.545254						180	20446	6.7	CE26721 WBGene00002271 locus:lec-8 galaptin domain status:Confirmed UniProt:Q09610 protein_id:CAA88548.2
Y43F8C.8	1	1	0.186	5.60122e-05	0.534617						172	19121	8	CE21906 WBGene00012830 locus:mrps-28 status:Confirmed UniProt:Q9XWP0 protein_id:CAA21611.1
W02A11.2	1	1	0.175	5.26454e-05	0.496236						183	21473	6.2	CE24025 WBGene00012193 locus:vps-25 status:Confirmed UniProt:Q9U354 protein_id:CAB04889.2
M02D8.1	1	1	0.168	4.89041e-05	0.472312						197	22120	5.3	CE04757 WBGene00019727 status:Partially_confirmed UniProt:Q21465 protein_id:CCD68791.1
F54C9.1	1	1	0.168	5.98392e-05	0.472312						161	17953	5.7	CE02249 WBGene00002065 locus:iff-2 initiation factor 5A status:Confirmed UniProt:Q20751 protein_id:CAA90247.1
C35C5.4	1	1	0.154	4.94057e-05	0.425608						195	21636	8	CE18544 WBGene00003239 locus:mig-2 RAS-related protein status:Partially_confirmed UniProt:G5EBV3 protein_id:CAB01691.1
K01G5.8a	1	1	0.144	9.26356e-05	0.393157						104	11852	10.2	CE16198 WBGene00010479 status:Confirmed UniProt:G5ECC8 protein_id:CAB07247.1
Y60A3A.21a	1	1	0.144	9.93207e-05	0.393157						97	10361	8.5	CE32027 WBGene00013366 status:Confirmed UniProt:Q8I4C1 protein_id:CAD54173.1
Y97E10AR.5	1	1	0.138	5.76892e-05	0.374042						167	19335	6.1	CE26319 WBGene00022400 locus:rpb-9 status:Partially_confirmed UniProt:Q965S0 protein_id:CCD71182.1
W10D5.2	1	1	0.136	4.84126e-05	0.367729						199	21912	9.6	CE14780 WBGene00012376 locus:nduf-7 NADH-ubiquinone oxidoreductase 20 KD subunit status:Confirmed UniProt:Q94360 protein_id:CAB02132.1
T06E4.8	1	1	0.136	4.84126e-05	0.367729						199	19909	11	CE23951 WBGene00011535 status:Partially_confirmed UniProt:Q22262 protein_id:CAA94794.2
T06E4.9	1	1	0.127	4.54439e-05	0.339677						212	21450	10.2	CE23952 WBGene00011536 status:Partially_confirmed UniProt:Q22263 protein_id:CAA94795.2
K07C5.9	1	1	0.132	0.000126765	0.355189						76	8870	9.6	CE31358 WBGene00010632 status:Confirmed UniProt:Q8MQ09 protein_id:CAD44139.1
F45E1.1	1	1	0.13	0.000104719	0.348963						92	10809	9.9	CE01938 WBGene00018462 status:Confirmed UniProt:Q09984 protein_id:CCD66638.1
T20B3.2	1	1	0.127	3.70542e-05	0.339677						260	29839	5	CE20087 WBGene00006585 locus:tni-3 Troponin status:Confirmed UniProt:Q9XUN9 protein_id:CAB04737.1
C54D1.2	1	1	0.127	5.80368e-05	0.339677						166	18484	5.4	CE06978 WBGene00016912 locus:clec-86 C-type lectin status:Partially_confirmed UniProt:Q18821 protein_id:CCD66849.1
K07C11.5	1	1	0.127	6.09753e-05	0.339677						158	17465	8.5	CE07348 WBGene00019478 locus:cri-2 metalloproteinase inhibitor status:Confirmed UniProt:Q21265 protein_id:CCD64760.1
D1054.3	1	1	0.126	4.86571e-05	0.336596						198	22229	5.4	CE05522 WBGene00008371 status:Confirmed UniProt:Q18949 protein_id:CAA98442.1
E04F6.8	1	1	0.125	7.52664e-05	0.333522						128	14014	6.8	CE01220 WBGene00017127 status:Confirmed UniProt:Q19063 protein_id:CCD65904.1
ZK593.7	1	1	0.125	9.26356e-05	0.333522						104	11593	5	CE06628 WBGene00003081 locus:lsm-7 Yeast JTA107 like status:Confirmed UniProt:Q23543 protein_id:CAA93428.1
F54D10.5	1	1	0.123	4.09962e-05	0.327394						235	26727	5	CE19455 WBGene00018806 status:Confirmed UniProt:Q9TZ88 protein_id:CCD64811.1
F36H1.11	1	1	0.12	0.000116074	0.318257						83	9417	5.9	CE34851 WBGene00009496 status:Confirmed UniProt:Q7YTM6 protein_id:CAE17824.1
T22A3.2a	1	1	0.119	8.83863e-05	0.315225						109	12174	6	CE13914 WBGene00011906 locus:hsp-12.1 alpha crystallin B chain status:Confirmed UniProt:O01263 protein_id:CAB03380.1
F26D10.12a	1	1	0.118	6.2968e-05	0.3122						153	18133	5.9	CE19812 WBGene00009156 locus:clec-196 Lectin C-type domain status:Partially_confirmed UniProt:Q9XVT9 protein_id:CAB02321.1
Y38C1AA.11	1	1	0.117	4.17061e-05	0.309182						231	25635	5.5	CE31640 WBGene00021401 locus:prdx-6 status:Confirmed UniProt:Q8MXT1 protein_id:CCD70254.1
K10B2.3a	1	1	0.114	4.22548e-05	0.30017						228	26070	4.9	CE33419 WBGene00019606 locus:clec-88 clec family, C-type lectin status:Confirmed UniProt:Q86NG3 protein_id:CCD66394.1
F15D3.7	1	1	0.112	3.98103e-05	0.294196						242	25067	6.7	CE15854 WBGene00008857 status:Confirmed UniProt:Q9XVQ2 protein_id:CAB02956.1
T19D2.2	1	1	0.111	5.07058e-05	0.291219						190	21158	8.7	CE07515 WBGene00004184 locus:prl-1 protein-tyrosine phosphotase status:Confirmed UniProt:G5EG43 protein_id:CCD64660.1
Y48C3A.16	1	1	0.111	7.64611e-05	0.291219						126	13320	9.5	CE22150 WBGene00012996 status:Confirmed UniProt:Q9NAF9 protein_id:CAB55116.1
R05H5.3	1	1	0.107	6.46584e-05	0.279381						149	17324	4.9	CE02290 WBGene00011038 thioredoxin status:Confirmed UniProt:Q21763 protein_id:CAA88726.1
C44F1.3	1	1	0.106	3.40428e-05	0.276439						283	32406	6.5	CE02163 WBGene00002267 locus:lec-4 galactoside binding lectin status:Confirmed UniProt:Q18625 protein_id:CAA88850.1
R07B1.4	1	1	0.105	4.58767e-05	0.273503						210	23876	6.3	CE30562 WBGene00001784 locus:gst-36 glutathione S-transferase status:Confirmed UniProt:Q09607 protein_id:CAA88541.2
D1054.10	1	1	0.101	5.12452e-05	0.261828						188	20580	8.8	CE05528 WBGene00008377 status:Confirmed UniProt:Q18943 protein_id:CAA98435.1
C14B9.1	1	1	0.1	8.75828e-05	0.258925						110	12265	6.8	CE00072 WBGene00002011 locus:hsp-12.2 Alpha-B-crystallin status:Confirmed UniProt:P34328 protein_id:CCD64435.1
F44E2.6a	1	1	0.099	6.33823e-05	0.25603						152	17212	7.7	CE00184 WBGene00018419 Transcription regulation status:Confirmed UniProt:P34436 protein_id:CCD71223.1
ZK1290.8	1	1	0.097	3.73415e-05	0.250259						258	28352	4.6	CE02087 WBGene00006956 locus:wrt-10 status:Confirmed UniProt:Q09635 protein_id:CCD65939.1
B0001.1a	1	1	0.096	3.55502e-05	0.247383						271	31274	6.6	CE32786 WBGene00003010 locus:lin-24 status:Confirmed UniProt:Q17410 protein_id:CAA93450.2
W09B6.4a	1	1	0.094	3.79295e-05	0.241652						254	28504	5.1	CE39038 WBGene00021104 status:Confirmed protein_id:CCD73652.1
C33H5.6	1	1	0.093	2.99196e-05	0.238797						322	36231	5.7	CE46324 WBGene00016373 locus:swd-2.1 status:Partially_confirmed UniProt:Q18404 protein_id:CCD66586.1
M05D6.6	1	1	0.093	5.98392e-05	0.238797						161	18288	9.8	CE03504 WBGene00010879 status:Confirmed UniProt:Q21525 protein_id:CAA91415.1
T10D4.13	1	1	0.093	9.00384e-05	0.238797						107	12457	7.1	CE36016 WBGene00002102 locus:ins-19 ins family status:Partially_confirmed UniProt:Q71UE4 protein_id:CCD73604.1
B0280.3	1	1	0.092	3.83829e-05	0.235947						251	27221	6	CE00733 WBGene00015101 locus:rpia-1 status:Confirmed UniProt:P41994 protein_id:CCD61600.1
F13B12.5	1	1	0.092	8.83863e-05	0.235947						109	12458	8.7	CE27955 WBGene00002084 locus:ins-1 status:Confirmed UniProt:G5EFY8 protein_id:CAC42282.1
F10G8.3	1	1	0.091	2.58287e-05	0.233105						373	41413	6.7	CE09338 WBGene00003803 locus:rae-1 polyA RNA export protein status:Partially_confirmed UniProt:Q93454 protein_id:CAB02280.1
R53.5	1	1	0.091	4.39913e-05	0.233105						219	24131	8.6	CE03575 WBGene00011274 status:Confirmed UniProt:Q22020 protein_id:CAA91349.1
ZK858.3	1	1	0.089	4.28182e-05	0.227439						225	25647	5.6	CE15425 WBGene00014117 locus:clec-91 lectin status:Confirmed UniProt:Q94417 protein_id:CAB02136.1
Y47D7A.1	1	1	0.088	4.96603e-05	0.224616						194	21057	4.4	CE22054 WBGene00004813 locus:skr-7 status:Confirmed UniProt:G5EDY3 protein_id:CCD69372.1
T07C4.7	1	1	0.088	5.29346e-05	0.224616						182	19982	10.1	CE00598 WBGene00003225 locus:mev-1 Succinate dehydrogenase cytochrome b chain status:Confirmed UniProt:P41956 protein_id:CAA82572.1
Y71H2AR.3	1	1	0.087	5.56885e-05	0.2218						173	20292	7.5	CE32996 WBGene00022190 status:Confirmed UniProt:Q8IAA2 protein_id:CCD72485.1
C32A3.1a	1	1	0.086	1.96614e-05	0.21899						490	56482	6.4	CE27810 WBGene00004765 locus:sel-8 status:Confirmed UniProt:Q09260 protein_id:CAC42265.1
M03F4.7a	1	1	0.086	3.06819e-05	0.21899						314	36078	4.8	CE12368 WBGene00019760 locus:calu-1 calcium binding protein status:Confirmed UniProt:G5EBH7 protein_id:CCD83484.1
ZK896.7	1	1	0.085	2.72921e-05	0.216186						353	39396	6	CE43796 WBGene00014138 locus:clec-186 lectin (C-type) status:Confirmed UniProt:O02343 protein_id:CAB05324.2
C09G4.3	1	1	0.085	0.00010249	0.216186						94	10952	9.4	CE03980 WBGene00001051 locus:cks-1 cyclin-dependent kinase regulatory subunit status:Confirmed UniProt:Q17868 protein_id:CCD63999.1
R05D11.7	1	1	0.084	6.21555e-05	0.213389						155	18910	11.4	CE06242 WBGene00011035 locus:snrp-27 status:Confirmed UniProt:Q21739 protein_id:CAA99894.1
M01D7.6	1	1	0.084	5.80368e-05	0.213389						166	18118	4.7	CE12270 WBGene00001309 locus:emr-1 status:Confirmed UniProt:O01971 protein_id:CCD67954.1
Y53F4B.39a	1	1	0.081	3.2658e-05	0.205036						295	33103	5.9	CE24418 WBGene00013176 status:Confirmed UniProt:Q95Q18 protein_id:CAB61094.1
F42A8.2	1	1	0.081	3.23292e-05	0.205036						298	32891	8.2	CE01579 WBGene00006433 locus:sdhb-1 succinate dehydrogenase (ubiquinone) iron sulphur protein status:Confirmed UniProt:Q09545 protein_id:CAA87780.1
T05B4.3	1	1	0.081	3.88472e-05	0.205036						248	25659	5.4	CE13197 WBGene00020237 locus:phat-4 status:Confirmed UniProt:O16424 protein_id:CCD70828.1
T20B12.7	1	1	0.08	4.04794e-05	0.202264						238	25551	4.8	CE01413 WBGene00020604 status:Confirmed UniProt:P41847 protein_id:CCD69077.1
Y69A2AR.30a	1	1	0.079	4.74586e-05	0.199499						203	23529	6.7	CE26559 WBGene00003161 locus:mdf-2 status:Confirmed UniProt:Q9NGT3 protein_id:CCD74132.1
C14F11.6	1	1	0.079	5.07058e-05	0.199499						190	21613	6.4	CE02482 WBGene00015781 DTDP-4-dehydrorhamnose 3,5-epimerase (RFBC gene) status:Confirmed UniProt:Q17993 protein_id:CCD64543.1
C14E2.11	1	1	0.078	2.58287e-05	0.196741						373	44766	8.3	CE45570 WBGene00206378 status:Partially_confirmed UniProt:E7EM25 protein_id:CCD64522.1
B0205.3	1	1	0.078	2.78442e-05	0.196741						346	37348	4.7	CE26355 WBGene00004466 locus:rpn-10 status:Confirmed UniProt:O61742 protein_id:CCD61298.1
K05C4.1	1	1	0.077	3.39229e-05	0.193988						284	31230	6.2	CE19969 WBGene00003951 locus:pbs-5 Proteasome A-type and B-type status:Confirmed UniProt:Q9XUV0 protein_id:CAB04567.1
Y17G7B.3	1	1	0.077	3.70542e-05	0.193988						260	28917	6.4	CE19036 WBGene00012459 Metallo-beta-lactamase superfamily status:Confirmed UniProt:Q9XXJ1 protein_id:CAA19450.1
W01B6.1	1	1	0.075	2.67614e-05	0.188502						360	40436	8.6	CE03753 WBGene00000858 locus:cwn-2 WNT-2 precursor status:Confirmed UniProt:P34889 protein_id:CAA92624.1
Y87G2A.7	1	1	0.074	1.97016e-05	0.185769						489	56297	5.2	CE23136 WBGene00013596 status:Confirmed UniProt:Q9NA28 protein_id:CAB54490.1
T11F9.10	1	1	0.074	2.96434e-05	0.185769						325	35869	8.4	CE06422 WBGene00011712 status:Confirmed UniProt:Q22394 protein_id:CAA98526.1
Y54E10A.3	1	1	0.074	3.39229e-05	0.185769						284	31078	5	CE24447 WBGene00021826 thioredoxin-like protein status:Confirmed UniProt:G5EES9 protein_id:CCD72820.1
C37E2.4	1	1	0.074	3.74868e-05	0.185769						257	28581	9.3	CE08623 WBGene00000457 locus:ceh-36 Homeobox domain status:Partially_confirmed UniProt:Q93352 protein_id:CAB02821.1
F26H9.7	1	1	0.073	2.61796e-05	0.183042						368	42784	8.8	CE42102 WBGene00006732 locus:uev-3 ubiquitin-conjugating enzyme status:Partially_confirmed UniProt:P91853 protein_id:CAB04202.2
T23B3.1a	1	1	0.072	2.47663e-05	0.180321						389	44820	5.6	CE14008 WBGene00020709 status:Confirmed UniProt:P91492 protein_id:CCD64892.1
F54C8.7	1	1	0.072	3.13814e-05	0.180321						307	33914	5.8	CE33524 WBGene00010040 status:Confirmed UniProt:P34445 protein_id:CAD82913.1
ZK546.15	1	1	0.072	3.28809e-05	0.180321						293	31837	8.4	CE36075 WBGene00006619 locus:try-1 Plasminogen status:Confirmed UniProt:Q23528 protein_id:CCD73226.1
R119.3	1	1	0.071	3.80795e-05	0.177606						253	26539	6.3	CE28758 WBGene00020089 dehydrogenase status:Confirmed UniProt:O61709 protein_id:CCD73342.1
M01G5.6	1	1	0.069	9.4452e-05	0.172195						102	12250	6.5	CE38620 WBGene00044341 locus:ave-1 status:Confirmed UniProt:Q4W4Y7 protein_id:CCD73022.1
R17.3	1	1	0.068	2.18957e-05	0.169499						440	50400	6.2	CE16316 WBGene00011269 Thrombospondin type 1 domain status:Partially_confirmed UniProt:O18003 protein_id:CAB07269.1
Y53H1A.5a	1	1	0.068	3.42851e-05	0.169499						281	31913	10.4	CE41285 WBGene00043056 locus:nfya-2 status:Confirmed UniProt:Q5ZEP9 protein_id:CAH60767.2
T05B4.11	1	1	0.068	3.86912e-05	0.169499						249	25808	7.1	CE13213 WBGene00020242 locus:phat-5 status:Confirmed UniProt:O16420 protein_id:CCD70836.1
T08B2.9a	1	1	0.067	1.74531e-05	0.16681						552	62729	6.6	CE13435 WBGene00001497 locus:fars-1 phenylalanyl-tRNA synthetase status:Confirmed UniProt:Q9GYS8 protein_id:CCD67614.1
F53H8.2	1	1	0.067	2.21474e-05	0.16681						435	48458	6.4	CE28831 WBGene00000195 locus:arr-1 beta-arrestin status:Confirmed UniProt:P51485 protein_id:CCD67242.1
Y116A8C.27a	1	1	0.067	3.58145e-05	0.16681						269	30446	5.7	CE37421 WBGene00013804 status:Confirmed UniProt:Q9U2U3 protein_id:CAB55134.2
C30H6.8	1	1	0.067	5.41242e-05	0.16681						178	20138	9	CE15652 WBGene00007825 Thioredoxins status:Confirmed UniProt:Q9XVR3 protein_id:CAB02808.1
W04C9.4	1	1	0.067	6.42274e-05	0.16681						150	16972	9.9	CE18335 WBGene00021026 status:Confirmed UniProt:Q9TZE4 protein_id:CCD73390.1
C56G2.6a	1	1	0.066	3.04877e-05	0.164126						316	34309	9.5	CE30639 WBGene00002891 locus:let-767 status:Confirmed UniProt:Q09517 protein_id:CCD66337.1
F52C12.2	1	1	0.065	3.69123e-05	0.161449						261	30032	4.8	CE31534 WBGene00018679 status:Confirmed UniProt:Q95X18 protein_id:CCD71625.1
Y55F3AM.1	1	1	0.065	5.66712e-05	0.161449						170	19803	9.2	CE22547 WBGene00021920 locus:mrps-25 status:Confirmed UniProt:Q9N361 protein_id:CCD74058.1
Y48G10A.3	1	1	0.064	2.80878e-05	0.158777						343	38513	5.5	CE25314 WBGene00013020 status:Confirmed UniProt:Q9U283 protein_id:CAB63372.1
T04G9.5	1	1	0.064	5.12452e-05	0.158777						188	21563	9.1	CE04886 WBGene00020216 locus:trap-2 C. familiaris signal sequence receptor beta status:Confirmed UniProt:Q22169 protein_id:CCD62717.1
C39E9.14a	1	1	0.063	2.17474e-05	0.156112						443	48627	6	CE30892 WBGene00001007 locus:dli-1 status:Confirmed UniProt:G5ED34 protein_id:CAA94342.2
Y47G6A.8	1	1	0.063	2.52202e-05	0.156112						382	42549	8.6	CE22109 WBGene00000794 locus:crn-1 endonuclease status:Confirmed UniProt:Q9N3T2 protein_id:CCD72553.1
C42C1.5	1	1	0.063	2.63948e-05	0.156112						365	40100	6.3	CE40443 WBGene00016583 locus:tag-335 guanyltransferase status:Confirmed UniProt:A3QMC8 protein_id:CAM36360.1
Y43C5A.5a	1	1	0.063	3.58145e-05	0.156112						269	29685	6.4	CE19154 WBGene00006568 locus:thk-1 thymidine kinases status:Confirmed UniProt:G5EEZ5 protein_id:CAA19501.1
W01A8.2	1	1	0.063	7.58591e-05	0.156112						127	13827	8.7	CE40426 WBGene00012164 status:Confirmed UniProt:Q09EE9 protein_id:CAL44973.1
Y102E9.2a	1	1	0.062	2.48302e-05	0.153453						388	43639	6	CE07574 WBGene00022420 status:Confirmed UniProt:Q23232 protein_id:CCD70714.1
M106.3a	1	1	0.062	2.58287e-05	0.153453						373	40839	5.5	CE40392 WBGene00010911 Zinc-binding dehydrogenases status:Confirmed UniProt:Q0G840 protein_id:CAL36510.1
K07A12.3	1	1	0.061	7.35428e-05	0.1508						131	14920	9.9	CE11868 WBGene00000209 locus:asg-1 ATP synthase subunit g status:Confirmed UniProt:P90921 protein_id:CAB03179.1
F47B10.1	1	1	0.06	2.21474e-05	0.148154						435	47419	6.4	CE03351 WBGene00009812 locus:suca-1 succinate-CoA ligase status:Confirmed UniProt:P53588 protein_id:CAA91981.1
M01D7.2	1	1	0.06	2.87585e-05	0.148154						335	36859	7.3	CE25946 WBGene00004743 locus:scm-1 status:Confirmed UniProt:G5EED5 protein_id:CCD67951.1
C26F1.5	1	1	0.06	3.41635e-05	0.148154						282	30481	7	CE06879 WBGene00001719 locus:grl-10 status:Confirmed UniProt:Q18230 protein_id:CCD65770.1
M01E11.5	1	1	0.06	3.63551e-05	0.148154						265	29244	8.5	CE12296 WBGene00000474 locus:cey-3 status:Confirmed UniProt:P91398 protein_id:CCD71344.1
B0261.4a	1	1	0.06	4.11714e-05	0.148154						234	27850	9.8	CE39547 WBGene00015092 locus:mrpl-47 status:Confirmed UniProt:Q2L6V2 protein_id:CCD61571.1
R07H5.3a	1	1	0.059	3.56819e-05	0.145513						270	29981	5.3	CE35186 WBGene00011123 locus:nuaf-3 status:Confirmed UniProt:Q93931 protein_id:CAB03226.2
F59A2.4a	1	1	0.058	2.25096e-05	0.142878						428	47598	5.5	CE17941 WBGene00010304 locus:clpf-1 status:Confirmed UniProt:P52874 protein_id:CAA84329.1
W02D3.2	1	1	0.058	2.34406e-05	0.142878						411	45685	8.9	CE14420 WBGene00020932 locus:dhod-1 dihydroorotate dehydrogenase status:Confirmed UniProt:O01815 protein_id:CCD68985.1
C56G7.1	1	1	0.058	5.60122e-05	0.142878						172	19940	4.7	CE01531 WBGene00003372 locus:mlc-4 myosin regulatory light chain 2 status:Confirmed UniProt:Q09510 protein_id:CAA86772.1
R148.5a	1	1	0.057	1.82464e-05	0.14025						528	58512	7.3	CE31583 WBGene00020104 status:Confirmed protein_id:CCD67214.1
ZK370.5	1	1	0.057	2.40252e-05	0.14025						401	45282	6.5	CE00397 WBGene00022719 locus:pdhk-2 Phosphoprotein status:Confirmed UniProt:Q02332 protein_id:CCD61725.1
T23B12.7	1	1	0.057	3.25476e-05	0.14025						296	34408	7.8	CE14038 WBGene00001040 locus:dnj-22 status:Confirmed UniProt:O17002 protein_id:CCD72919.1
C17H11.2	1	1	0.056	1.30543e-05	0.137627						738	83765	4.8	CE27703 WBGene00015922 status:Partially_confirmed UniProt:P91063 protein_id:CCD64981.1
Y55D9A.2a	1	1	0.056	1.91914e-05	0.137627						502	56847	5.7	CE28712 WBGene00013224 status:Confirmed UniProt:Q9XWG6 protein_id:CAA21702.2
B0511.5	1	1	0.056	3.56819e-05	0.137627						270	30219	6.6	CE41859 WBGene00015231 locus:cutl-14 status:Confirmed UniProt:O61816 protein_id:CCD62106.1
F25H2.9	1	1	0.056	3.88472e-05	0.137627						248	27207	5.4	CE09654 WBGene00003926 locus:pas-5 proteasome zeta chain status:Confirmed UniProt:Q95008 protein_id:CAB02097.1
ZC434.3	1	1	0.055	2.03251e-05	0.135011						474	51890	7.5	CE06578 WBGene00013891 status:Partially_confirmed UniProt:Q23313 protein_id:CAB00059.1
Y11D7A.13	1	1	0.055	2.29383e-05	0.135011						420	48264	8.3	CE35649 WBGene00012436 locus:flh-3 status:Partially_confirmed UniProt:Q9XWQ6 protein_id:CAA21592.2
F52B11.2a	1	1	0.055	3.79295e-05	0.135011						254	28839	5.5	CE44567 WBGene00009925 status:Partially_confirmed UniProt:Q9XUE6 protein_id:CAB05198.3
T12G3.5	1	1	0.055	4.84126e-05	0.135011						199	23636	9.5	CE06441 WBGene00011740 locus:mrpl-51 status:Confirmed UniProt:Q22438 protein_id:CAA92984.1
C33F10.14	1	1	0.055	4.41931e-05	0.135011						218	23546	7.2	CE02530 WBGene00050941 status:Confirmed UniProt:Q5DX36 protein_id:CCD66506.1
T23G11.6a	1	1	0.054	1.47536e-05	0.1324						653	72213	4.9	CE14102 WBGene00011971 locus:lron-9 Rat insulin-like growth factor binding protein complex acid labile chain like status:Partially_confirmed UniProt:O02329 protein_id:CAB03418.1
R102.4a	1	1	0.054	2.3613e-05	0.1324						408	45163	8.1	CE41252 WBGene00011291 Yeast GLY1 like status:Confirmed UniProt:Q21890 protein_id:CAB54291.3
D1054.11	1	1	0.054	3.03915e-05	0.1324						317	33763	5.1	CE05529 WBGene00008378 status:Confirmed UniProt:Q18947 protein_id:CAA98439.1
F59C6.5	1	1	0.054	3.70542e-05	0.1324						260	31242	6.6	CE11464 WBGene00010326 NADH ubiquinone oxidoreductase status:Confirmed UniProt:Q93831 protein_id:CAB01876.1
K02D10.5	1	1	0.054	3.47802e-05	0.1324						277	31115	5.8	CE17152 WBGene00019305 locus:snap-29 synaptosomal associated protein status:Confirmed UniProt:P83351 protein_id:CCD71830.1
F58A6.1	1	1	0.054	3.46551e-05	0.1324						278	30879	8	CE04675 WBGene00019022 status:Confirmed UniProt:Q20959 protein_id:CCD65834.1
F42H10.7a	1	1	0.053	1.82119e-05	0.129796						529	58285	9.2	CE00169 WBGene00018371 locus:ess-2 status:Partially_confirmed UniProt:P34420 protein_id:CCD62885.1
R06C1.3a	1	1	0.053	2.05857e-05	0.129796						468	51133	6.2	CE36188 WBGene00006958 locus:wve-1 status:Partially_confirmed UniProt:Q9XVK6 protein_id:CAB03220.2
R07E4.6a	1	1	0.052	2.63227e-05	0.127197						366	41468	5.2	CE39609 WBGene00002190 locus:kin-2 status:Confirmed UniProt:P30625 protein_id:CCD67512.1
C05E4.3	1	1	0.052	2.63227e-05	0.127197						366	41266	6.3	CE07937 WBGene00005642 locus:srp-1 serine protease inhibitor status:Confirmed UniProt:G5EE40 protein_id:CCD63235.1
F23F1.4	1	1	0.052	2.7764e-05	0.127197						347	40261	7.4	CE41395 WBGene00017745 status:Confirmed UniProt:O17065 protein_id:CCD62362.1
R05G6.4	1	1	0.052	3.10778e-05	0.127197						310	33973	9.2	CE07417 WBGene00019898 status:Confirmed UniProt:Q21755 protein_id:CCD71554.1
ZK20.5	1	1	0.052	3.85364e-05	0.127197						250	28795	5.8	CE06608 WBGene00004468 locus:rpn-12 vegetative protein X like status:Confirmed UniProt:Q23449 protein_id:CAA93778.1
Y54G11A.2	1	1	0.052	4.58767e-05	0.127197						210	24345	6.6	CE22473 WBGene00013213 status:Confirmed UniProt:Q9XW03 protein_id:CAA22448.1
B0344.2	1	1	0.051	1.74215e-05	0.124605						553	61430	6.6	CE33963 WBGene00006955 locus:wrt-9 status:Partially_confirmed UniProt:O61737 protein_id:CCD61773.1
H05C05.2a	1	1	0.05	2.20966e-05	0.122018						436	49962	5.8	CE32452 WBGene00019158 status:Confirmed protein_id:CCD72190.1
K11D12.3a	1	1	0.05	2.3906e-05	0.122018						403	45540	7	CE30386 WBGene00005655 locus:srr-4 status:Confirmed UniProt:O44618 protein_id:CCD64398.1
Y69A2AR.18a	1	1	0.05	3.22211e-05	0.122018						299	32382	9	CE27514 WBGene00022089 status:Confirmed UniProt:Q95XJ0 protein_id:CCD74122.1
T26A5.7a	1	1	0.05	3.98103e-05	0.122018						242	27568	9.6	CE19602 WBGene00004781 locus:set-1 status:Confirmed UniProt:Q22795 protein_id:CCD63213.1
Y6D11A.1	1	1	0.05	3.99755e-05	0.122018						241	25703	5.5	CE30059 WBGene00000202 locus:exos-4.2 status:Confirmed UniProt:Q9N4P9 protein_id:CCD72537.1
F35G2.2	1	1	0.05	4.84126e-05	0.122018						199	21849	8.3	CE05809 WBGene00009436 E.coli YCAC like status:Confirmed UniProt:Q20062 protein_id:CAA93466.1
ZK1127.4	1	1	0.049	2.76049e-05	0.119438						349	39545	4.8	CE07643 WBGene00022851 status:Confirmed UniProt:Q23402 protein_id:CCD73716.1
C01G8.6	1	1	0.049	2.80061e-05	0.119438						344	36848	8.5	CE07807 WBGene00015313 locus:hpo-32 status:Confirmed UniProt:P91017 protein_id:CCD62464.1
Y46G5A.15	1	1	0.049	3.16911e-05	0.119438						304	35549	6	CE35666 WBGene00012906 status:Confirmed UniProt:Q9U2F3 protein_id:CAB60358.2
T04F8.1	1	1	0.049	2.97349e-05	0.119438						324	35489	9.2	CE03614 WBGene00011440 locus:sfxn-1.5 status:Confirmed UniProt:Q22161 protein_id:CAA91477.1
C27F2.4	1	1	0.049	3.40428e-05	0.119438						283	31619	7.9	CE01171 WBGene00016166 Methyltransferase status:Confirmed UniProt:Q18257 protein_id:CCD65741.1
B0513.1a	1	1	0.048	1.53654e-05	0.116863						627	68733	7.2	CE15557 WBGene00001562 locus:lin-66 status:Confirmed UniProt:O62020 protein_id:CAB05113.1
C47E12.7	1	1	0.048	2.42673e-05	0.116863						397	45870	9.3	CE20571 WBGene00008151 Yeast YD78 like status:Confirmed UniProt:Q18674 protein_id:CAA93111.1
Y75B8A.31	1	1	0.048	3.07799e-05	0.116863						313	35311	6.1	CE23042 WBGene00013561 status:Confirmed UniProt:Q9XW78 protein_id:CAA22091.1
F42C5.3	1	1	0.048	3.85364e-05	0.116863						250	29483	5.8	CE04556 WBGene00018345 status:Partially_confirmed UniProt:Q20322 protein_id:CCD63345.1
B0302.5	1	1	0.048	5.83885e-05	0.116863						165	18875	10.1	CE39551 WBGene00015122 tyrosine-protein kinase status:Partially_confirmed UniProt:Q10928 protein_id:CCD61700.1
T10F2.3	1	1	0.047	1.38222e-05	0.114295						697	79647	9	CE33694 WBGene00006736 locus:ulp-1 status:Confirmed UniProt:Q09353 protein_id:CCD72868.1
F22B5.2	1	1	0.047	3.76332e-05	0.114295						256	29289	6.3	CE02197 WBGene00001230 locus:eif-3.G RNA binding protein status:Confirmed UniProt:Q19706 protein_id:CAA90354.1
H27M09.2	1	1	0.047	4.56593e-05	0.114295						211	24348	6.4	CE23831 WBGene00019246 locus:rpb-5 RNA polymerase status:Confirmed UniProt:Q9N5K2 protein_id:CCD72467.1
F01F1.8a	1	1	0.046	1.7874e-05	0.111732						539	58905	6.3	CE01234 WBGene00000381 locus:cct-6 status:Confirmed UniProt:P46550 protein_id:CCD65990.1
ZK637.10	1	1	0.046	1.91533e-05	0.111732						503	55046	8.2	CE15373 WBGene00014028 locus:trxr-2 Thioredoxin reductase status:Partially_confirmed UniProt:P30635 protein_id:CAA77459.1
C36F7.4c	1	1	0.046	2.11274e-05	0.111732						456	51066	7.7	CE41506 WBGene00004372 locus:rig-5 status:Partially_confirmed UniProt:A7UQ11 protein_id:CAO94907.1
F30A10.5b	1	1	0.046	2.97349e-05	0.111732						324	35644	6.6	CE47010 WBGene00006061 locus:stl-1 status:Confirmed protein_id:CCF23379.1
C18B2.5a	1	1	0.045	1.43152e-05	0.109175						673	74810	6.7	CE04044 WBGene00015956 status:Confirmed UniProt:Q18076 protein_id:CCD65076.1
T23H2.4	1	1	0.045	2.06298e-05	0.109175						467	51883	6.6	CE34377 WBGene00020743 locus:mam-8 status:Partially_confirmed UniProt:P91496 protein_id:CCD70772.1
F57A10.6	1	1	0.044	3.00128e-05	0.106624						321	36673	8.6	CE42843 WBGene00010186 locus:nhr-283 status:Partially_confirmed UniProt:G5EGI3 protein_id:CAE17841.2
C05D2.6a	1	1	0.043	1.86707e-05	0.104079						516	58256	5.3	CE32115 WBGene00015468 locus:madf-11 status:Confirmed UniProt:O45133 protein_id:CCD63125.1
B0303.7a	1	1	0.043	1.95418e-05	0.104079						493	52569	7.5	CE36521 WBGene00015128 Neutrophil oxidase factor status:Partially_confirmed UniProt:P34258 protein_id:CCD61710.1
M01D7.4	1	1	0.043	2.28296e-05	0.104079						422	47001	5.4	CE36705 WBGene00006461 locus:tag-96 galactokinase status:Partially_confirmed UniProt:O01969 protein_id:CCD67952.1
W02D7.5	1	1	0.043	4.15263e-05	0.104079						232	26016	8.7	CE35793 WBGene00020941 status:Confirmed UniProt:O17526 protein_id:CCD69835.1
Y37A1B.2b	1	1	0.042	1.62738e-05	0.101539						592	67553	8.5	CE32245 WBGene00003086 locus:lst-4 status:Confirmed UniProt:Q9XXG2 protein_id:CAA19487.2
C37H5.6a	1	1	0.042	2.10812e-05	0.101539						457	50161	7.2	CE08630 WBGene00016509 status:Confirmed UniProt:P91134 protein_id:CCD66985.1
ZK770.3	1	1	0.042	2.3613e-05	0.101539						408	47091	7.2	CE15413 WBGene00002134 locus:inx-12 status:Confirmed UniProt:O01634 protein_id:CCD66426.1
F28B3.4	1	1	0.042	2.37293e-05	0.101539						406	45233	9.4	CE41897 WBGene00017885 status:Confirmed UniProt:A9D3J9 protein_id:CCD69830.1
F17C11.8	1	1	0.042	2.51543e-05	0.101539						383	42709	6.8	CE38502 WBGene00008919 locus:vps-36 status:Confirmed UniProt:Q19519 protein_id:CAA96630.2
DY3.5	1	1	0.041	1.45092e-05	0.0990058						664	73573	9.3	CE43131 WBGene00004115 locus:pqn-26 status:Partially_confirmed UniProt:O45322 protein_id:CAB09414.3
M03F4.6	1	1	0.041	2.33271e-05	0.0990058						413	45610	6.2	CE28621 WBGene00019759 status:Confirmed UniProt:Q23015 protein_id:CCD83483.1
F52D2.7	1	1	0.041	2.63948e-05	0.0990058						365	41369	6.3	CE23758 WBGene00018689 status:Confirmed UniProt:Q9TXM6 protein_id:CCD71645.1
T19B10.4a	1	1	0.041	3.96465e-05	0.0990058						243	26166	10.9	CE16414 WBGene00004152 locus:pqn-70 status:Confirmed UniProt:Q7JLH5 protein_id:CAA98545.1
Y53C10A.12	1	1	0.04	1.43578e-05	0.0964782						671	75012	5.9	CE22380 WBGene00002004 locus:hsf-1 HSF-type DNA-binding domain status:Confirmed UniProt:G5EFT5 protein_id:CAA22146.1
F42G4.3a	1	1	0.04	1.5977e-05	0.0964782						603	66774	8.3	CE23716 WBGene00006999 locus:zyx-1 LIM domain containing proteins status:Confirmed UniProt:Q9U3F4 protein_id:CAB03095.2
C14A4.2	1	1	0.04	2.56909e-05	0.0964782						375	42762	8.4	CE24802 WBGene00000933 locus:dap-3 status:Confirmed UniProt:G5EFC8 protein_id:CAB60994.1
C44H4.2	1	1	0.039	1.24633e-05	0.0939563						773	85297	7.5	CE43213 WBGene00002282 locus:let-4 Drosophila chaoptin protein like status:Partially_confirmed UniProt:Q93373 protein_id:CAB01864.2
M106.4a	1	1	0.039	1.29665e-05	0.0939563						743	82448	6.4	CE47006 WBGene00010912 GMP synthase status:Confirmed UniProt:Q09580 protein_id:CAA87052.2
Y111B2A.24	1	1	0.039	1.69019e-05	0.0939563						570	64500	8.8	CE43493 WBGene00013742 status:Partially_confirmed UniProt:Q9BHL0 protein_id:CAC35853.2
F19B6.1a	1	1	0.039	1.8707e-05	0.0939563						515	58452	6.4	CE05666 WBGene00008948 uridine kinase status:Confirmed UniProt:Q19583 protein_id:CAA93459.1
R04B3.2	1	1	0.039	2.65402e-05	0.0939563						363	39359	8.4	CE28745 WBGene00019867 glycosylasparaginase status:Confirmed UniProt:Q21697 protein_id:CCD72284.1
F56A8.6	1	1	0.039	2.86729e-05	0.0939563						336	37035	7	CE16126 WBGene00000774 locus:cpf-2 RNA recognition motif. (aka RRM, RBD, or RNP domain) status:Confirmed UniProt:O45577 protein_id:CAB05746.1
Y48G1A.4	1	1	0.038	1.18501e-05	0.0914403						813	92650	6.8	CE27000 WBGene00021660 status:Partially_confirmed UniProt:Q9N3Q9 protein_id:CCD67942.1
T12A7.1	1	1	0.038	1.54146e-05	0.0914403						625	70217	6.6	CE27445 WBGene00001577 locus:gem-4 C2 domain (2 domains) status:Partially_confirmed UniProt:Q22422 protein_id:CAA98141.2
Y47D3A.16	1	1	0.038	1.75166e-05	0.0914403						550	60424	5.9	CE46969 WBGene00012929 locus:rsks-1 ribosomal protein S6 kinase status:Partially_confirmed UniProt:Q9NAH6 protein_id:CAB55075.2
VF13D12L.1	1	1	0.038	1.83507e-05	0.0914403						525	58452	6.3	CE31076 WBGene00012148 locus:inos-1 myo-inisitol-1-phosphate synthase status:Confirmed UniProt:G5ED01 protein_id:CAA22132.2
F58A4.8	1	1	0.038	2.16984e-05	0.0914403						444	49929	6.3	CE00224 WBGene00006540 locus:tbg-1 Gamma-like tubulin status:Confirmed UniProt:P34475 protein_id:CAA80164.1
Y38F2AR.6	1	1	0.038	2.28296e-05	0.0914403						422	48938	8.9	CE44680 WBGene00021424 status:Partially_confirmed UniProt:Q95XS6 protein_id:CCD67389.1
C06G1.6	1	1	0.037	1.21643e-05	0.0889301						792	88159	9.3	CE42313 WBGene00077591 status:Partially_confirmed UniProt:B1Q237 protein_id:CCD63414.1
F14F3.1a	1	1	0.037	2.11739e-05	0.0889301						455	51061	8.6	CE24899 WBGene00006870 locus:vab-3 'Paired box' domain, homeobox protein (paired subfamily) status:Confirmed UniProt:G5EDS1 protein_id:CAA90186.2
F14F3.1c	1	1	0.057	3.25476e-05	0.14025						296	33180	9.9	CE28217 WBGene00006870 locus:vab-3 status:Confirmed UniProt:G5EE71 protein_id:CAC42288.1
F14F3.1b	1	1	0.063	3.58145e-05	0.156112						269	30264	9.4	CE28216 WBGene00006870 locus:vab-3 status:Confirmed UniProt:Q95ZV2 protein_id:CAC42287.1
F53A9.10a	1	1	0.037	2.25096e-05	0.0889301						428	48685	4.9	CE34313 WBGene00006587 locus:tnt-2 status:Confirmed UniProt:Q7Z072 protein_id:CCD68808.1
C18H2.3	1	1	0.036	1.51005e-05	0.0864257						638	73394	8.6	CE30611 WBGene00015990 status:Partially_confirmed UniProt:Q18104 protein_id:CCD62770.1
W05H7.4a	1	1	0.036	1.59241e-05	0.0864257						605	67932	8.5	CE35046 WBGene00021047 locus:zfp-3 status:Confirmed UniProt:O02174 protein_id:CCD68294.1
Y73B6BL.33	1	1	0.036	1.57936e-05	0.0864257						610	66711	5.7	CE30324 WBGene00022253 locus:hrpf-2 status:Confirmed UniProt:Q8MXR2 protein_id:CCD74180.1
F56D12.1a	1	1	0.036	1.71121e-05	0.0864257						563	61752	8.3	CE29047 WBGene00000112 locus:alh-6 aldehyde dehydrogenase status:Confirmed UniProt:G5EC31 protein_id:CCD64341.1
Y116A8C.34a	1	1	0.036	2.91061e-05	0.0864257						331	36423	5.9	CE24152 WBGene00000889 locus:cyn-13 status:Confirmed UniProt:Q9U2S6 protein_id:CAB55151.1
M03D4.1a	1	1	0.035	1.24311e-05	0.0839269						775	87723	8.3	CE12344 WBGene00006974 locus:zen-4 kinesin-like protein status:Confirmed UniProt:G5EG83 protein_id:CCD72297.1
C09E7.5	1	1	0.035	2.10812e-05	0.0839269						457	52577	7.3	CE43000 WBGene00015639 status:Partially_confirmed UniProt:Q9N5Y9 protein_id:CCD63920.1
W09G3.7a	1	1	0.035	2.38468e-05	0.0839269						404	43586	6.4	CE41036 WBGene00012370 status:Confirmed UniProt:G5EEZ1 protein_id:CAD92382.3
Y56A3A.32	1	1	0.034	1.3763e-05	0.081434						700	77394	6.1	CE31841 WBGene00006937 locus:wah-1 status:Confirmed UniProt:Q9U229 protein_id:CAB60511.2
LLC1.1	1	1	0.034	1.48674e-05	0.081434						648	73614	7.6	CE16260 WBGene00006606 locus:tra-3 calpain (TRA-3) status:Confirmed UniProt:Q22036 protein_id:CAB05248.1
T26A5.1	1	1	0.034	1.57163e-05	0.081434						613	68766	7.5	CE38981 WBGene00007060 locus:wht-6 status:Partially_confirmed UniProt:Q22802 protein_id:CCD63207.1
F28B12.3	1	1	0.034	1.57936e-05	0.081434						610	67355	9.7	CE02704 WBGene00017895 locus:vrk-1 Protein kinase status:Confirmed UniProt:Q19848 protein_id:CCD61237.1
B0336.6	1	1	0.034	2.05418e-05	0.081434						469	51307	5.9	CE29545 WBGene00015146 locus:abi-1 status:Confirmed UniProt:Q10929 protein_id:CCD61521.1
F23F1.8a	1	1	0.034	2.37293e-05	0.081434						406	45859	7.7	CE29280 WBGene00004504 locus:rpt-4 status:Confirmed UniProt:O17071 protein_id:CCD62357.1
R12E2.9	1	1	0.034	2.52202e-05	0.081434						382	44607	7.2	CE18141 WBGene00002137 locus:inx-15 status:Confirmed UniProt:O61786 protein_id:CCD65176.1
F14D12.2	1	1	0.034	2.76842e-05	0.081434						348	40308	7.7	CE04392 WBGene00006826 locus:unc-97 LIM domain containing protein status:Confirmed UniProt:P50464 protein_id:CCD83467.1
T22D1.10	1	1	0.033	2.15047e-05	0.0789467						448	49299	5.8	CE17254 WBGene00020687 locus:ruvb-2 status:Confirmed UniProt:Q9GZH2 protein_id:CCD62026.1
VC5.2	1	1	0.032	1.63845e-05	0.0764652						588	67410	5.5	CE21223 WBGene00020908 status:Partially_confirmed UniProt:Q9TYU4 protein_id:CCD70074.1
Y56A3A.7b	1	1	0.032	1.69019e-05	0.0764652						570	64196	4.7	CE41476 WBGene00013228 status:Partially_confirmed UniProt:A7DTF5 protein_id:CAO82074.1
F35G2.4	1	1	0.032	1.7874e-05	0.0764652						539	61527	6.9	CE05811 WBGene00004025 locus:phy-2 prolyl 4-hydroxylase alpha subunit status:Confirmed UniProt:Q20065 protein_id:CAA93469.1
W02C12.3a	1	1	0.032	1.93456e-05	0.0764652						498	54391	7.8	CE14416 WBGene00020930 locus:hlh-30 transcription factor status:Confirmed protein_id:CCD70587.1
Y39F10B.1a	1	1	0.032	2.05418e-05	0.0764652						469	51602	9.7	CE42596 WBGene00021456 status:Partially_confirmed UniProt:B2FD95 protein_id:CCD63757.1
C33D9.1a	1	1	0.031	1.14148e-05	0.0739894						844	96615	7.1	CE30498 WBGene00001366 locus:exc-5 PH (pleckstrin homology) domain status:Confirmed UniProt:G5ED03 protein_id:CAA92282.2
T19A6.2a	1	1	0.031	1.47989e-05	0.0739894						651	73367	9.5	CE32493 WBGene00003596 locus:ngp-1 AUTOANTIGEN NGP-1 status:Confirmed UniProt:Q9XXN4 protein_id:CAA16512.2
T18H9.2a	1	1	0.031	1.51718e-05	0.0739894						635	68551	5.2	CE33320 WBGene00000215 locus:asp-2 protease status:Partially_confirmed UniProt:Q86NE1 protein_id:CCD65451.1
F56D5.1	1	1	0.031	2.68359e-05	0.0739894						359	36515	6.5	CE05967 WBGene00000695 locus:col-121 collagen status:Partially_confirmed UniProt:Q20880 protein_id:CAA93499.1
ZK863.4	1	1	0.03	1.4553e-05	0.0715193						662	75288	6.8	CE23469 WBGene00014124 status:Partially_confirmed UniProt:Q23652 protein_id:CAB01456.1
Y39A1C.4	1	1	0.03	1.63014e-05	0.0715193						591	69077	6.7	CE41720 WBGene00012663 locus:hex-3 status:Confirmed UniProt:G5EDG9 protein_id:CAA19506.3
ZC250.1a	1	1	0.03	2.19957e-05	0.0715193						438	49302	7.9	CE40793 WBGene00000893 locus:cyn-17 status:Partially_confirmed protein_id:CCD71247.1
T19B4.5	1	1	0.03	2.40853e-05	0.0715193						400	45823	5.8	CE13744 WBGene00020558 status:Confirmed UniProt:P91453 protein_id:CCD62977.1
T05D4.1	1	1	0.03	2.63948e-05	0.0715193						365	39167	6.7	CE16341 WBGene00011474 locus:aldo-1 Fructose-bisphosphate aldolase class-I status:Confirmed UniProt:P54216 protein_id:CAB03291.1
Y25C1A.13	1	1	0.03	3.24381e-05	0.0715193						297	32976	7.3	CE21481 WBGene00021296 enoyl-CoA hydratase\/isomerase status:Confirmed UniProt:Q9TYL2 protein_id:CCD61992.1
T04A8.15	1	1	0.029	1.3418e-05	0.0690548						718	81166	6.4	CE33538 WBGene00011415 locus:him-18 glucose-6-phosphate 1-dehydrogenase status:Partially_confirmed UniProt:Q22145 protein_id:CAA84736.2
H28G03.2a	1	1	0.029	1.75805e-05	0.0690548						548	59838	6.6	CE29419 WBGene00019250 status:Confirmed protein_id:CCD72474.1
F43C1.2a	1	1	0.029	2.56226e-05	0.0690548						376	43102	6	CE01583 WBGene00003401 locus:mpk-1 serine\/threonine kinase (CDC2\/CDC28 subfamily) status:Confirmed UniProt:P39745 protein_id:CAA87057.1
D2063.3a	1	1	0.029	2.79249e-05	0.0690548						345	38482	5.2	CE29745 WBGene00017062 locus:glrx-3 status:Confirmed protein_id:CCD68478.1
ZK669.1a	1	1	0.028	9.97319e-06	0.0665962						966	110476	6.7	CE45712 WBGene00014051 locus:tag-341 N-chimaerin status:Partially_confirmed UniProt:G5EF80 protein_id:CAA85468.4
T07A9.6	1	1	0.028	1.00147e-05	0.0665962						962	110329	6.8	CE26385 WBGene00000913 locus:daf-18 status:Confirmed UniProt:G5EE01 protein_id:CCD73977.1
C01H6.9	1	1	0.028	1.01518e-05	0.0665962						949	108340	5.6	CE42869 WBGene00007258 Eukaryotic protein kinase domain status:Partially_confirmed UniProt:G5EE25 protein_id:CAA95786.3
R07E3.6	1	1	0.028	1.03928e-05	0.0665962						927	99414	5.2	CE02300 WBGene00011107 status:Partially_confirmed UniProt:Q21811 protein_id:CAA89071.1
F10E9.8	1	1	0.028	1.19234e-05	0.0665962						808	92206	7.4	CE29756 WBGene00004726 locus:sas-4 status:Confirmed UniProt:P34402 protein_id:CCD69136.1
Y55D9A.1a	1	1	0.028	1.18065e-05	0.0665962						816	90450	7.4	CE19234 WBGene00013223 locus:efa-6 Sec7 domain status:Confirmed UniProt:Q9XWG7 protein_id:CAA21701.1
F22E12.1	1	1	0.028	1.26266e-05	0.0665962						763	89243	6.7	CE31911 WBGene00009058 status:Partially_confirmed UniProt:G5ED57 protein_id:CAA94892.2
Y75B8A.4	1	1	0.028	1.24633e-05	0.0665962						773	85613	7	CE23016 WBGene00013541 ATPases associated with various cellular activities (AAA) status:Partially_confirmed UniProt:Q9XW87 protein_id:CAA22082.1
C29F9.7	1	1	0.028	2.0674e-05	0.0665962						466	52260	6.7	CE19706 WBGene00003931 locus:pat-4 integrin-linked kinase status:Confirmed UniProt:Q9TZC4 protein_id:CCD66066.1
T19C4.1	1	1	0.028	2.27219e-05	0.0665962						424	46668	8.6	CE06465 WBGene00011838 status:Partially_confirmed UniProt:Q22570 protein_id:CAA99917.1
C16D9.1	1	1	0.028	2.42063e-05	0.0665962						398	44608	8.4	CE27695 WBGene00015857 status:Confirmed UniProt:Q22902 protein_id:CCD64736.1
ZK370.3a	1	1	0.027	1.03928e-05	0.0641431						927	104428	6.1	CE00540 WBGene00022717 locus:hipr-1 Talin status:Partially_confirmed UniProt:Q02328 protein_id:CCD61721.1
F09G2.8a	1	1	0.027	1.86707e-05	0.0641431						516	58573	7.8	CE09303 WBGene00017316 status:Partially_confirmed UniProt:G4RZL0 protein_id:CCD64428.1
T28D6.6a	1	1	0.027	2.63227e-05	0.0641431						366	40809	8.9	CE24022 WBGene00012126 status:Confirmed UniProt:G5EGL2 protein_id:CAB57908.1
T07C4.1	1	1	0.026	1.93845e-05	0.0616956						497	54805	6	CE00638 WBGene00011559 locus:umps-1 UMP synthase status:Confirmed UniProt:G5EDZ2 protein_id:CAA82579.1
C41G11.1a	1	1	0.026	2.24571e-05	0.0616956						429	49076	7.9	CE39003 WBGene00016568 status:Confirmed UniProt:Q3Y403 protein_id:CCD67133.1
W03F8.5	1	1	0.025	9.02915e-06	0.0592537						1067	119198	5.8	CE34386 WBGene00002247 locus:lam-1 laminin status:Partially_confirmed UniProt:O44565 protein_id:CCD65512.1
C06G3.2	1	1	0.025	1.0337e-05	0.0592537						932	105827	6.6	CE07978 WBGene00002228 locus:klp-18 kinesin-like protein status:Confirmed UniProt:G5EBX0 protein_id:CCD83549.1
C33H5.4a	1	1	0.033	1.39625e-05	0.0789467						690	77322	7.4	CE04148 WBGene00002221 locus:klp-10 status:Confirmed UniProt:G5EE85 protein_id:CCD66567.1
F32D1.10	1	1	0.025	1.31974e-05	0.0592537						730	81617	6.4	CE09874 WBGene00003159 locus:mcm-7 cell division control protein status:Confirmed UniProt:O16297 protein_id:CCD68490.1
K05C4.6a	1	1	0.025	1.42096e-05	0.0592537						678	74511	5.8	CE19974 WBGene00001979 locus:hmp-2 Armadillo\/beta-catenin-like repeats (4 domains) status:Confirmed UniProt:O44326 protein_id:CAB04572.1
T19A5.2a	1	1	0.025	1.47536e-05	0.0592537						653	71222	7.2	CE07510 WBGene00001526 locus:gck-1 serine\/threonine kinase status:Partially_confirmed protein_id:CCD72150.1
R74.5a	1	1	0.025	2.38468e-05	0.0592537						404	43790	9.2	CE01058 WBGene00011279 locus:asd-1 RNA binding protein status:Confirmed UniProt:G5EEW7 protein_id:CAA85276.1
Y38C1AA.2	1	1	0.024	1.92297e-05	0.0568175						501	55884	6.6	CE33861 WBGene00000815 locus:csn-3 status:Partially_confirmed UniProt:Q9N425 protein_id:CCD70246.1
F54B11.3a	1	1	0.023	8.67156e-06	0.0543869						1111	125861	8.6	CE28236 WBGene00006816 locus:unc-84 status:Confirmed UniProt:Q20745 protein_id:CAA94142.2
[truncated: 423 more rows]
