# Supplementary material for: The Specification and Global Reprogramming of Histone Epigenetic Marks during Gamete Formation and Early Embryo Development in C. elegans
Source: PLoS Genet. 2014 Oct 9;10(10):e1004588. doi: 10.1371/journal.pgen.1004588 (PMC4191889; doi:10.1371/journal.pgen.1004588)
Supplement: Table S3 — Peptides from all histone H2A proteins that were identified by MuDPIT analysis. Full tryptic peptides matching to each histone H2A proteins (locus) are listed. Sequence count is the number of unique peptides identified that match to the proteins shown. Spectrum Count is the total number of full-tryptic peptides identified that match to each set of proteins shown. Peptides shown in grey text were not included in spectral counts. Sequence Coverage is the % of the protein that was detected by peptides identified. Peptide features identified by mass spectrometric analysis are shown. NSAF and EMPAI are relative abundance values in which higher values correlate with higher abundance [48]–[50]. Modified residues (PTMs) are denoted by adjacent parenthesis with the molecular weight of the modification shown: acetylation (42.0106), methylation (14.0157), di-methylation (28.0313), and ubiquitination (114.0429). Peptides shown in grey text were not included in spectral counts. (XLSX) [file pgen.1004588.s016.xlsx]

## Sheet: Table S4-H2A 
Sample	Gene Class
Embryo 1
		Locus	Sequence Ct	Spectrum Ct	Sequence Cov	Length	MolWt	pI	NSAF	EMPAI	Descriptive Name
	H2A-common		4	5							Peptides that map to S-phase histones and HTZ-1
		Sequence Ct	FileName	XCorr	DeltCN	Conf%	M+H+	CalcM+H+	PPM	TotalIntensity	SpR	Prob Score	IonProportion	Redundancy	Sequence
		1	Embryo1_09_c.3763.3763.2	2.604	0.3631	100	944.529	944.531	-2.6	4541.8	1	11.9542	100	1	R.AGLQFPVGR.L
		2	Embryo1_10b.3658.3658.2	2.3101	0.287	100	944.533	944.531	1.3	11509.4	1	5.97895	92.9	1	R.AGLQFPVGR.I
		3	Embryo1_11.4062.4062.2	2.243	0.2563	100	945.534	944.531	-0.6	7014.5	1	7.73025	85.7	1	R.AGLQFPVGR.I
		4	Embryo1_12.3865.3865.2	2.5381	0.3247	100	944.531	944.531	0.1	3426.1	1	6.12436	78.6	2	R.AGLQFPVGR.I
		Locus	Sequence Ct	Spectrum Ct	Sequence Cov	Length	MolWt	pI	NSAF	EMPAI	Descriptive Name
	S-phase	B0035.7	109	1313	0.772	127	13405	10.7	0.118266	4.91562	HIS-47
		ZK131.6	109	1313	0.772	127	13405	10.7	0.118266	4.91562	HIS-12
		ZK131.10	109	1313	0.772	127	13405	10.7	0.118266	4.91562	HIS-16
		T23D8.6	109	1313	0.772	127	13405	10.7	0.118266	4.91562	HIS-68
		T10C6.12	109	1313	0.772	127	13405	10.7	0.118266	4.91562	HIS-3
		K06C4.3	109	1313	0.772	127	13405	10.7	0.118266	4.91562	HIS-21
		K06C4.11	109	1313	0.772	127	13405	10.7	0.118266	4.91562	HIS-19
		H02I12.7	109	1313	0.772	127	13405	10.7	0.118266	4.91562	HIS-65
		F55G1.10	109	1313	0.772	127	13405	10.7	0.118266	4.91562	HIS-61
		F54E12.5	109	1313	0.772	127	13405	10.7	0.118266	4.91562	HIS-57
		F45F2.4	109	1313	0.772	127	13405	10.7	0.118266	4.91562	HIS-7
		F35H10.1	109	1313	0.772	127	13405	10.7	0.118266	4.91562	HIS-30
		F17E9.13	109	1313	0.772	127	13405	10.7	0.118266	4.91562	HIS-33
		F08G2.2	109	1313	0.772	127	13405	10.7	0.118266	4.91562	HIS-43
		F07B7.3	109	1313	0.772	127	13405	10.7	0.118266	4.91562	HIS-53
		F07B7.10	109	1313	0.772	127	13405	10.7	0.118266	4.91562	HIS-51
		Sequence Ct	FileName	XCorr	DeltCN	Conf%	M+H+	CalcM+H+	PPM	TotalIntensity	SpR	Prob Score	IonProportion	Redundancy	Sequence
		1	Embryo1_11.2899.2899.3	3.2491	0.1869	100	1517.82	1517.83	-4.2	3990.1	15	5.16974	48.8	1	K.SRSSRAGLQFPVGR.L
		2	Embryo1_07.3610.3610.2	3.3372	0.277	100	1274.7	1274.7	1.3	12479.7	1	10.6591	94.7	1	R.SSRAGLQFPVGR.L
		3	Embryo1_08.4197.4197.2	3.6311	0.3127	100	1274.7	1274.7	-0.8	14174.9	1	11.1562	100	1	R.SSRAGLQFPVGR.L
		4	Embryo1_09_c.3014.3014.2	3.2328	0.2322	100	1275.7	1274.7	-0.5	4565.6	1	12.5815	100	1	R.SSRAGLQFPVGR.L
		5	Embryo1_10b.2900.2900.2	3.7575	0.2946	100	1275.7	1274.7	0.4	12301.7	1	9.70172	94.4	1	R.SSRAGLQFPVGR.L
		6	Embryo1_11.3306.3306.2	3.6141	0.2061	100	1275.7	1274.7	-1.2	16878.6	1	9.09672	94.4	1	R.SSRAGLQFPVGR.L
		7	Embryo1_04.993.993.2	2.1529	0.2527	100	836.438	836.437	1.2	2437.3	1	6.09366	75	1	R.KGNYAQR.V
		8	Embryo1_06.16266.16266.2	5.5754	0.5849	100	2871.56	2871.56	-0.3	8489.2	1	16.53	83.9	2	R.VGAGAPVYLAAVLEYLAAEVLELAGNAAR.D
		9	Embryo1_08.15345.15345.2	5.855	0.4863	100	2873.56	2871.56	-3.7	24973.6	1	8.64955	63.3	2	R.VGAGAPVYLAAVLEYLAAEVLELAGNAAR.D
		10	Embryo1_09_a.310.310.2	7.8224	0.5757	100	2873.57	2871.56	0.6	38504.5	1	22.2211	93.5	6	R.VGAGAPVYLAAVLEYLAAEVLELAGNAAR.D
		11	Embryo1_09_b.10009.10009.2	7.8667	0.6153	100	2872.56	2871.56	-2.7	33966.6	1	18.8405	90	31	R.VGAGAPVYLAAVLEYLAAEVLELAGNAAR.D
		12	Embryo1_10a.8838.8838.2	6.6482	0.6113	100	2872.56	2871.56	-3.2	15562.3	1	16.4925	86.2	30	R.VGAGAPVYLAAVLEYLAAEVLELAGNAAR.D
		13	Embryo1_10b.14429.14429.2	7.3249	0.5485	100	2873.56	2871.56	-1.7	23886	1	18.0143	86.7	23	R.VGAGAPVYLAAVLEYLAAEVLELAGNAAR.D
		14	Embryo1_11.15014.15014.2	6.3208	0.5281	100	2873.55	2871.56	-5.7	100670	1	16.5068	83.3	28	R.VGAGAPVYLAAVLEYLAAEVLELAGNAAR.D
		15	Embryo1_08.15439.15439.3	5.1897	0.5058	100	2873.56	2871.56	-3.7	18073.7	1	17.5589	55.3	2	R.VGAGAPVYLAAVLEYLAAEVLELAGNAAR.D
		16	Embryo1_09_a.11780.11780.3	5.724	0.4727	100	2873.56	2871.56	-3.4	96982	1	19.4477	60	12	R.VGAGAPVYLAAVLEYLAAEVLELAGNAAR.D
		17	Embryo1_09_b.11506.11506.3	5.3864	0.3126	100	2872.56	2871.56	-0.1	5709.4	1	17.5649	57.3	7	R.VGAGAPVYLAAVLEYLAAEVLELAGNAAR.D
		18	Embryo1_09_c.14759.14759.3	5.3679	0.4961	100	2872.57	2871.56	1.5	7890.9	1	15.5018	53.9	7	R.VGAGAPVYLAAVLEYLAAEVLELAGNAAR.D
		19	Embryo1_10a.10228.10228.3	5.5132	0.5107	100	2873.57	2871.56	-0.1	5591.9	1	12.4686	49.3	8	R.VGAGAPVYLAAVLEYLAAEVLELAGNAAR.D
		20	Embryo1_10b.14830.14830.3	4.9978	0.5006	100	2872.57	2871.56	0.5	3850.8	1	13.2003	45.3	8	R.VGAGAPVYLAAVLEYLAAEVLELAGNAAR.D
		21	Embryo1_11.15641.15641.3	4.7811	0.453	100	2872.57	2871.56	2.1	14764.3	1	17.9041	55.1	10	R.VGAGAPVYLAAVLEYLAAEVLELAGNAAR.D
		22	Embryo1_12.16585.16585.3	5.1636	0.4821	100	2872.57	2871.56	1.1	8387.8	1	18.4946	58.7	8	R.VGAGAPVYLAAVLEYLAAEVLELAGNAAR.D
		23	Embryo1_07.15606.15606.4	3.7317	0.4535	100	2871.57	2871.56	1.7	2970.4	1	9.4738	30.6	1	R.VGAGAPVYLAAVLEYLAAEVLELAGNAAR.D
		24	Embryo1_08.15383.15383.4	4.8433	0.4354	100	2871.57	2871.56	1.2	5711.8	1	19.1919	47.9	1	R.VGAGAPVYLAAVLEYLAAEVLELAGNAAR.D
		25	Embryo1_09_a.688.688.4	6.3494	0.5446	100	2873.57	2871.56	-0.6	6302.5	1	11.8811	44.2	2	R.VGAGAPVYLAAVLEYLAAEVLELAGNAAR.D
		26	Embryo1_09_b.10735.10735.4	5.1348	0.4671	100	2873.57	2871.56	-0.7	5010.7	1	11.3308	39.3	6	R.VGAGAPVYLAAVLEYLAAEVLELAGNAAR.D
		27	Embryo1_09_c.14671.14671.4	7.1543	0.5989	100	2872.57	2871.56	0.4	115449	1	20.4587	48.4	7	R.VGAGAPVYLAAVLEYLAAEVLELAGNAAR.D
		28	Embryo1_10a.9648.9648.4	4.4247	0.443	100	2873.57	2871.56	-0.7	3355.8	1	7.76434	38.2	7	R.VGAGAPVYLAAVLEYLAAEVLELAGNAAR.D
		29	Embryo1_10b.16415.16415.4	5.9874	0.5206	100	2873.57	2871.56	-0.6	3638.7	1	11.3308	39.3	7	R.VGAGAPVYLAAVLEYLAAEVLELAGNAAR.D
		30	Embryo1_11.14981.14981.4	5.9226	0.522	100	2872.57	2871.56	0.4	39815	1	16.9466	46	8	R.VGAGAPVYLAAVLEYLAAEVLELAGNAAR.D
		31	Embryo1_12.16617.16617.4	5.2703	0.4995	100	2872.57	2871.56	0.5	4420.7	1	12.9682	44.2	5	R.VGAGAPVYLAAVLEYLAAEVLELAGNAAR.D
		32	Embryo1_10b.2417.2417.3	4.3666	0.3364	100	2117.17	2116.16	1.3	6710.4	2	7.77997	52	1	R.IAPRHLQLAVRNDEELNK.L
		33	Embryo1_11.2796.2796.3	3.0685	0.278	100	2116.16	2116.16	0	19571.1	1	8.72618	58.3	1	R.IAPRHLQLAVRNDEELNK.L
		34	Embryo1_05.2965.2965.2	2.312	0.1267	100	836.51	836.51	0.1	72552.5	1	6.45122	100	3	R.HLQLAVR.N
		35	Embryo1_06.3256.3256.2	2.3476	0.1216	100	836.512	836.51	2.2	199087	1	7.43747	100	5	R.HLQLAVR.N
		36	Embryo1_07.2747.2747.2	2.2816	0.1108	100	836.509	836.51	-0.8	37439.4	1	6.82363	100	1	R.HLQLAVR.N
		37	Embryo1_08.3317.3317.2	2.3898	0.1239	100	836.509	836.51	-0.7	16528.8	1	7.89093	100	1	R.HLQLAVR.N
		38	Embryo1_09_c.2104.2104.2	2.1356	0.0848	99.9	836.51	836.51	-0.1	7469.6	1	9.55056	100	1	R.HLQLAVR.N
		39	Embryo1_10b.1956.1956.2	2.3696	0.1028	100	836.509	836.51	-1.8	8640.8	1	8.65496	100	1	R.HLQLAVR.N
		40	Embryo1_11.2325.2325.2	2.2689	0.0902	100	836.51	836.51	-0.1	4788.5	1	8.65496	100	1	R.HLQLAVR.N
		41	Embryo1_10b.2264.2264.2	4.2594	0.4515	100	1678.89	1678.89	0.6	7080.6	1	8.76246	75	1	R.HLQLAVRNDEELNK.L
		42	Embryo1_11.2615.2615.2	3.9802	0.3978	100	1678.89	1678.89	1.2	7089.9	1	8.14094	73.9	2	R.HLQLAVRNDEELNK.L
		43	Embryo1_12.9873.9873.3	4.3658	0.3934	100	3947.26	3945.26	-1.7	38681.9	39	2.55408	35.4	1	R.HLQLAVRNDEELNKLLAGVTIAQGGVLPNIQAVLLPK.K
		44	Embryo1_02.8486.8486.2	3.6047	0.3957	100	2266.22	2265.21	4.1	4198.8	1	8.26916	58.8	1	R.NDEELNKLLAGVTIAQGGVLPN.I
		45	Embryo1_02.11468.11468.2	3.9233	0.5016	100	3128.77	3127.77	-2.6	22319	20	2.44002	37.9	1	R.NDEELNKLLAGVTIAQGGVLPNIQAVLLPK.K
		46	Embryo1_05.10974.10974.2	5.1702	0.5589	100	3128.77	3127.77	-1.9	53068.6	1	12.502	76.7	4	R.NDEELNKLLAGVTIAQGGVLPNIQAVLLPK.K
		47	Embryo1_06.11427.11427.2	5.6041	0.5618	100	3129.77	3127.77	-2.1	20589.7	1	8.30378	61.3	2	R.NDEELNKLLAGVTIAQGGVLPNIQAVLLPK.K
		48	Embryo1_07.10835.10835.2	5.0754	0.5842	100	3128.77	3127.77	-0.8	24224.6	1	13.9958	75.8	2	R.NDEELNKLLAGVTIAQGGVLPNIQAVLLPK.K
		49	Embryo1_08.10814.10814.2	5.2863	0.5266	100	3129.77	3127.77	-4.3	15999.1	1	8.30378	61.3	2	R.NDEELNKLLAGVTIAQGGVLPNIQAVLLPK.K
		50	Embryo1_09_a.7097.7097.2	4.4775	0.529	100	3128.77	3127.77	-2.6	14252.9	1	7.67291	57.6	1	R.NDEELNKLLAGVTIAQGGVLPNIQAVLLPK.K
		51	Embryo1_09_b.5394.5394.2	5.2668	0.5788	100	3129.77	3127.77	-1.4	30559.5	1	11.6565	69.7	2	R.NDEELNKLLAGVTIAQGGVLPNIQAVLLPK.K
		52	Embryo1_09_c.9983.9983.2	3.2415	0.3719	100	3129.77	3127.77	-4.4	5065.7	1	4.51985	45.5	1	R.NDEELNKLLAGVTIAQGGVLPNIQAVLLPK.K
		53	Embryo1_10a.4180.4180.2	4.7341	0.5525	100	3128.78	3127.77	-0.2	27592.5	1	12.502	76.7	1	R.NDEELNKLLAGVTIAQGGVLPNIQAVLLPK.K
		54	Embryo1_10b.9844.9844.2	4.8874	0.4941	100	3128.76	3127.77	-4.2	10151.8	1	10.3251	67.7	2	R.NDEELNKLLAGVTIAQGGVLPNIQAVLLPK.K
		55	Embryo1_11.10284.10284.2	3.2643	0.3733	100	3127.78	3127.77	1.5	7151.6	1	4.70317	51.7	2	R.NDEELNKLLAGVTIAQGGVLPNIQAVLLPK.K
		56	Embryo1_12.10523.10523.2	3.1032	0.3443	100	3127.77	3127.77	-0.5	24162.2	1	4.21706	45.2	1	R.NDEELNKLLAGVTIAQGGVLPNIQAVLLPK.K
		57	Embryo1_03.10740.10740.3	5.792	0.407	100	3129.77	3127.77	-4.3	43643.3	1	11.3876	46.2	1	R.NDEELNKLLAGVTIAQGGVLPNIQAVLLPK.K
		58	Embryo1_04.11079.11079.3	5.3771	0.4993	100	3129.77	3127.77	-2.5	58814.2	1	17.8971	56.2	14	R.NDEELNKLLAGVTIAQGGVLPNIQAVLLPK.K
		59	Embryo1_05.11018.11018.3	4.9628	0.5817	100	3128.79	3127.77	3.5	1.62445e+06	1	26.0762	65.9	16	R.NDEELNKLLAGVTIAQGGVLPNIQAVLLPK.K
		60	Embryo1_06.11843.11843.3	4.216	0.4105	100	3129.76	3127.77	-5.3	10141.9	3	6.53986	36.6	10	R.NDEELNKLLAGVTIAQGGVLPNIQAVLLPK.K
		61	Embryo1_07.10967.10967.3	4.9225	0.4898	100	3129.78	3127.77	0.5	24855.7	1	15.8678	55	3	R.NDEELNKLLAGVTIAQGGVLPNIQAVLLPK.K
		62	Embryo1_08.10684.10684.3	3.2633	0.3231	100	3129.79	3127.77	2	11252.6	1	7.85642	39.5	1	R.NDEELNKLLAGVTIAQGGVLPNIQAVLLPK.K
		63	Embryo1_09_a.7494.7494.3	3.1956	0.255	100	3129.77	3127.77	-2.5	4925.8	16	3.85438	30.4	1	R.NDEELNKLLAGVTIAQGGVLPNIQAVLLPK.K
		64	Embryo1_10a.4106.4106.3	3.2038	0.251	100	3129.77	3127.77	-1.8	13466.2	6	4.6858	32.5	1	R.NDEELNKLLAGVTIAQGGVLPNIQAVLLPK.K
		65	Embryo1_10b.9768.9768.3	2.4028	0.2095	99.9	3128.78	3127.77	1.7	4471.1	2	5.86599	34.9	1	R.NDEELNKLLAGVTIAQGGVLPNIQAVLLPK.K
		66	Embryo1_11.10371.10371.3	2.1571	0.2419	99.9	3129.79	3127.77	2.1	5153	15	3.66963	29.6	1	R.NDEELNKLLAGVTIAQGGVLPNIQAVLLPK.K
		67	Embryo1_04.10780.10780.4	4.4656	0.4999	100	3128.78	3127.77	2.7	25075.6	1	16.4656	46.2	4	R.NDEELNKLLAGVTIAQGGVLPNIQAVLLPK.K
		68	Embryo1_05.11087.11087.4	4.7604	0.4518	100	3128.78	3127.77	1.1	78080.6	1	16.8976	50.8	2	R.NDEELNKLLAGVTIAQGGVLPNIQAVLLPK.K
		69	Embryo1_06.11417.11417.4	3.1083	0.315	100	3128.77	3127.77	-0.9	2648.7	5	3.71957	26.4	1	R.NDEELNKLLAGVTIAQGGVLPNIQAVLLPK.K
		70	Embryo1_08.10727.10727.4	4.932	0.4318	100	3129.78	3127.77	-0.5	13285.4	1	8.86176	38.4	1	R.NDEELNKLLAGVTIAQGGVLPNIQAVLLPK.K
		71	Embryo1_09_b.5354.5354.4	3.6402	0.3157	100	3128.78	3127.77	2.5	5707	1	5.78154	33.1	1	R.NDEELNKLLAGVTIAQGGVLPNIQAVLLPK.K
		72	Embryo1_10a.4147.4147.4	3.5154	0.3239	100	3128.77	3127.77	-0.4	3832.6	1	10.4677	35.6	1	R.NDEELNKLLAGVTIAQGGVLPNIQAVLLPK.K
		73	Embryo1_12.10503.10503.4	4.108	0.426	100	3129.78	3127.77	0	7046.6	1	6.55136	34.4	1	R.NDEELNKLLAGVTIAQGGVLPNIQAVLLPK.K
		74	Embryo1_09_b.4595.4595.3	6.0068	0.4959	100	3256.87	3255.87	0.6	31407.3	1	8.64397	41.2	3	R.NDEELNKLLAGVTIAQGGVLPNIQAVLLPKK.T
		75	Embryo1_09_c.9247.9247.3	4.6168	0.4203	100	3257.89	3255.87	4	5736.3	1	7.41003	38.1	1	R.NDEELNKLLAGVTIAQGGVLPNIQAVLLPKK.T
		76	Embryo1_10b.9099.9099.3	4.975	0.4947	100	3256.86	3255.87	-2.3	8066.4	1	7.88358	41.2	2	R.NDEELNKLLAGVTIAQGGVLPNIQAVLLPKK.T
		77	Embryo1_12.9781.9781.3	4.4144	0.4603	100	3256.88	3255.87	1.6	32071.8	1	8.02157	44	2	R.NDEELNKLLAGVTIAQGGVLPNIQAVLLPKK.T
		78	Embryo1_09_b.4037.4037.3	5.2328	0.4165	100	3844.13	3843.12	0	185963	1	12.4799	51.2	1	R.NDEELNKLLAGVTIAQGGVLPNIQAVLLPKKTGGDKE.-
		79	Embryo1_09_c.8700.8700.3	3.306	0.2153	100	3843.1	3843.12	-5.3	6502.3	1	5.94978	34.1	1	R.NDEELNKLLAGVTIAQGGVLPNIQAVLLPKKTGGDKE.-
		80	Embryo1_10b.8547.8547.3	3.8847	0.3279	100	3845.12	3843.12	-1.9	7306.9	1	8.26083	40.4	2	R.NDEELNKLLAGVTIAQGGVLPNIQAVLLPKKTGGDKE.-
		81	Embryo1_11.9031.9031.3	5.0711	0.4571	100	3843.12	3843.12	-0.4	23889.3	1	7.14356	40.5	3	R.NDEELNKLLAGVTIAQGGVLPNIQAVLLPKKTGGDKE.-
		82	Embryo1_09_b.3916.3916.4	3.3618	0.3433	100	3845.13	3843.12	1.1	136113	1	11.2673	43	1	R.NDEELNKLLAGVTIAQGGVLPNIQAVLLPKKTGGDKE.-
		83	Embryo1_04.14992.14992.2	6.607	0.5533	100	2287.4	2285.4	-0.9	24813.5	1	16.7644	79.4	34	K.LLAGVTIAQGGVLPNIQAVLLPK.K
		84	Embryo1_05.15470.15470.2	6.79	0.6066	100	2287.4	2285.4	-0.4	38436.3	1	18.8483	84.8	41	K.LLAGVTIAQGGVLPNIQAVLLPK.K
		85	Embryo1_08.10056.10056.2	6.475	0.5475	100	2287.4	2285.4	0.1	67822.5	1	16.01	78.8	43	K.LLAGVTIAQGGVLPNIQAVLLPK.K
		86	Embryo1_09_a.6467.6467.2	6.7513	0.5744	100	2287.39	2285.4	-5.5	116586	1	13.4702	72.7	47	K.LLAGVTIAQGGVLPNIQAVLLPK.K
		87	Embryo1_09_b.5211.5211.2	6.5767	0.6058	100	2287.39	2285.4	-3.8	38236.8	1	18.0337	84.8	91	K.LLAGVTIAQGGVLPNIQAVLLPK.K
		88	Embryo1_09_c.9365.9365.2	6.2254	0.5498	100	2286.39	2285.4	-1.7	14667.3	1	14.7062	75.8	69	K.LLAGVTIAQGGVLPNIQAVLLPK.K
		89	Embryo1_10a.9337.9337.2	6.257	0.5895	100	2286.39	2285.4	-2.1	6817.9	1	13.4702	72.7	70	K.LLAGVTIAQGGVLPNIQAVLLPK.K
		90	Embryo1_10b.8838.8838.2	6.0052	0.5768	100	2286.4	2285.4	-0.1	147654	1	17.3879	81.8	75	K.LLAGVTIAQGGVLPNIQAVLLPK.K
		91	Embryo1_11.9244.9244.2	5.8087	0.5558	100	2286.4	2285.4	-0.1	345384	1	23.0471	93.8	31	K.LLAGVTIAQGGVLPNIQAVLLPK.K
		92	Embryo1_12.9502.9502.2	4.8464	0.5804	100	2286.41	2285.4	2.9	22106.4	1	10.6558	72.4	21	K.LLAGVTIAQGGVLPNIQAVLLPK.K
		93	Embryo1_04.9632.9632.3	5.4758	0.4709	100	2286.4	2285.4	2.1	265397	1	12.9254	56.1	40	K.LLAGVTIAQGGVLPNIQAVLLPK.K
		94	Embryo1_05.10259.10259.3	5.7954	0.5203	100	2286.4	2285.4	2.2	58666.2	1	20.6329	67.6	42	K.LLAGVTIAQGGVLPNIQAVLLPK.K
		95	Embryo1_06.11076.11076.3	5.8932	0.4931	100	2287.39	2285.4	-4.2	100599	1	15.8409	63.1	40	K.LLAGVTIAQGGVLPNIQAVLLPK.K
		96	Embryo1_07.10066.10066.3	5.4945	0.4574	100	2286.4	2285.4	0.6	24791.6	1	14.6353	59.1	32	K.LLAGVTIAQGGVLPNIQAVLLPK.K
		97	Embryo1_08.9838.9838.3	5.2551	0.464	100	2286.4	2285.4	1.3	21327.1	1	16.0258	56.3	50	K.LLAGVTIAQGGVLPNIQAVLLPK.K
		98	Embryo1_09_b.4165.4165.3	5.551	0.5111	100	2286.4	2285.4	0.3	1.86457e+06	1	23.6983	72.7	60	K.LLAGVTIAQGGVLPNIQAVLLPK.K
		99	Embryo1_09_c.8980.8980.3	5.7684	0.4875	100	2286.4	2285.4	0.7	47840.8	1	18.3692	62.3	62	K.LLAGVTIAQGGVLPNIQAVLLPK.K
		100	Embryo1_10a.3729.3729.3	4.6959	0.4246	100	2286.39	2285.4	-2.4	14807.1	1	14.01	52.8	49	K.LLAGVTIAQGGVLPNIQAVLLPK.K
		101	Embryo1_10b.8816.8816.3	5.3566	0.4997	100	2286.4	2285.4	1.2	91717.6	1	17.7495	61.8	25	K.LLAGVTIAQGGVLPNIQAVLLPK.K
		102	Embryo1_11.9233.9233.3	4.8843	0.5053	100	2286.4	2285.4	1.1	447578	1	20.3693	69.7	15	K.LLAGVTIAQGGVLPNIQAVLLPK.K
		103	Embryo1_12.9342.9342.3	4.8768	0.4476	100	2286.41	2285.4	3.2	11808	1	9.31905	49.2	14	K.LLAGVTIAQGGVLPNIQAVLLPK.K
		104	Embryo1_12.8450.8450.2	4.8479	0.5302	100	2415.51	2413.49	4.2	54776.1	1	7.27765	54.5	3	K.LLAGVTIAQGGVLPNIQAVLLPKK.T
		105	Embryo1_09_c.7979.7979.3	2.9525	0.3832	100	2415.5	2413.49	1.2	6093.1	1	7.733	41.4	2	K.LLAGVTIAQGGVLPNIQAVLLPKK.T
		106	Embryo1_10b.7822.7822.3	3.689	0.3383	100	2414.5	2413.49	1.9	6855.3	4	4.44882	36.9	2	K.LLAGVTIAQGGVLPNIQAVLLPKK.T
		107	Embryo1_11.8235.8235.3	3.3947	0.3396	100	2414.5	2413.49	2.6	12130.2	1	7.06218	41.4	1	K.LLAGVTIAQGGVLPNIQAVLLPKK.T
		108	Embryo1_10b.7312.7312.3	3.2124	0.369	100	3001.75	3000.75	-0.9	6727.9	5	4.12476	32.9	1	K.LLAGVTIAQGGVLPNIQAVLLPKKTGGDKE.-
		109	Embryo1_12.7770.7770.3	3.9334	0.3052	100	3000.75	3000.75	3	67389.2	1	5.04968	43.9	1	K.LLAGVTIAQGGVLPNIQAVLLPKKTGGDKE.-
	PTMs		Sequence Ct	Spectrum Ct
			5	9
	Sup1 Slide #	Sequence Ct	FileName	XCorr	DeltCN	Conf%	M+H+	CalcM+H+	PPM	TotalIntensity	SpR	Prob Score	IonProportion	Redundancy	Sequence	residue	modification	Scan #	Corresponding mammalian site
	2	1	Embryo1_02	2.9328	0.2909	100	1114.62	1114.62	-0.7	3018.2	1	11.5745	94.1	3	R.GK(42.0106)GGK(42.0106)AK(42.0106)TGGK.A	K5, K8, K10	ac	1664	K5, K9, K13
	3	2	Embryo1_03	3.5928	0.3549	100	3171.79	3169.78	0.9	28568.1	5	3.85633	42.4	2	R.NDEELNK(42.0106)LLAGVTIAQGGVLPNIQAVLLPK.K	K96	ac	11543	K95
	4	3	Embryo1_06	3.622	0.3296	100	2457.5	2455.5	-2.2	11032.2	24	4.6986	37.3	1	K.LLAGVTIAQGGVLPNIQAVLLPK(42.0106)K.T	K119	ac	10174	K118
	5	4	Embryo1_09_a	3.7514	0.2794	100	2455.5	2455.5	0.6	18208.3	1	14.01	52.8	2	K.LLAGVTIAQGGVLPNIQAVLLPK(42.0106)K.T	K119	ac	5994	K118
	6	5	Embryo1_09_b	3.4286	0.1767	96	2457.5	2455.5	-1.3	14545.1	23	4.26846	38.1	1	K.LLAGVTIAQGGVLPNIQAVLLPK(42.0106)K.T	K119	ac	4004	K118
	7		Embryo1_09_a	4.6272	0.0369	97.7	3371.91	3369.91	-1.8	13840.6	39	3.83043	29.8	1	R.NDEELNKLLAGVTIAQGGVLPNIQAVLLPK(114.042927)K.T	K119	ub	6505	K118
	8		Embryo1_09_b	5.2723	0.0481	100	3370.91	3369.91	-1.6	38038	1	13.4702	53.9	1	R.NDEELNKLLAGVTIAQGGVLPNIQAVLLPK(114.042927)K.T	K119	ub	4320	K118
	9		Embryo1_09_b	4.9046	0.4947	100	2529.53	2527.53	-5.6	245730	1	7.33628	48.4	3	K.LLAGVTIAQGGVLPNIQAVLLPK(114.042927)K.T	K119	ub	3256	K118
	10		Embryo1_11	5.2574	0.404	100	2529.53	2527.53	-4.8	362127	1	8.30005	40.8	4	K.LLAGVTIAQGGVLPNIQAVLLPK(114.042927)K.T	K119	ub	8405	K118
	11		Embryo1_12	5.2144	0.4422	100	2529.53	2527.53	-5.7	313565	2	8.39234	42.9	76	K.LLAGVTIAQGGVLPNIQAVLLPK(114.042927)K.T	K119	ub	8889	K118
			Embryo1_04	3.0017	0.116	95.8	3243.82	3241.82	0.3	6315.4	24	5.18347	33.8	1	R.NDEELNK(114.042927)LLAGVTIAQGGVLPNIQAVLLPK.K	K96	ub	8862
		Locus	Sequence Ct	Spectrum Ct	Sequence Cov	Length	MolWt	pI	NSAF	EMPAI	Descriptive Name
	HTZ-1	R08C7.3	86	1067	0.693	140	14669	10.6	0.077465	3.93174	HTZ-1
		Sequence Ct	FileName	XCorr	DeltCN	Conf%	M+H+	CalcM+H+	PPM	TotalIntensity	SpR	Prob Score	IonProportion	Redundancy	Sequence
		1	Embryo1_09_b.8399.8399.3	3.585	0.3314	100	3484.82	3484.82	1.5	18395.5	1	7.78559	44.7	1	R.TTSSGRVGATAAVYSAAILEYLTAEVLELAGNASK.D
		2	Embryo1_09_c.12801.12801.3	3.6048	0.353	100	3485.82	3484.82	-0.5	11497.3	2	6.84389	38.6	1	R.TTSSGRVGATAAVYSAAILEYLTAEVLELAGNASK.D
		3	Embryo1_10a.7093.7093.3	4.1343	0.3979	100	3485.82	3484.82	-1.5	11268.8	2	6.43304	38.5	1	R.TTSSGRVGATAAVYSAAILEYLTAEVLELAGNASK.D
		4	Embryo1_11.13109.13109.3	4.5918	0.3638	100	3486.82	3484.82	-2.2	7513.2	1	7.61245	42	1	R.TTSSGRVGATAAVYSAAILEYLTAEVLELAGNASK.D
		5	Embryo1_12.13420.13420.3	3.6703	0.388	100	3486.81	3484.82	-3.2	13313.3	1	6.71002	38.8	1	R.TTSSGRVGATAAVYSAAILEYLTAEVLELAGNASK.D
		6	Embryo1_11.13270.13270.3	3.2111	0.2632	100	3843.03	3841.02	0	3794.4	1	5.92068	35.6	1	R.TTSSGRVGATAAVYSAAILEYLTAEVLELAGNASKDLK.V
		7	Embryo1_03.15158.15158.2	6.188	0.5685	100	2897.54	2895.53	-1	7781	1	14.405	80	26	R.VGATAAVYSAAILEYLTAEVLELAGNASK.D
		8	Embryo1_04.15253.15253.2	6.008	0.6088	100	2896.54	2895.53	0.8	54335.1	1	17.2853	89.3	21	R.VGATAAVYSAAILEYLTAEVLELAGNASK.D
		9	Embryo1_05.15684.15684.2	6.7366	0.6139	100	2897.54	2895.53	-1.6	54635.3	1	19.6349	90	19	R.VGATAAVYSAAILEYLTAEVLELAGNASK.D
		10	Embryo1_07.15287.15287.2	6.2752	0.6111	100	2896.53	2895.53	-2.8	23443.5	1	20.8662	96.4	30	R.VGATAAVYSAAILEYLTAEVLELAGNASK.D
		11	Embryo1_08.15453.15453.2	6.34	0.5827	100	2897.55	2895.53	1.8	11762.9	1	15.7315	82.8	24	R.VGATAAVYSAAILEYLTAEVLELAGNASK.D
		12	Embryo1_09_a.11441.11441.2	6.963	0.611	100	2897.53	2895.53	-2.5	29861.9	1	18.0143	86.7	23	R.VGATAAVYSAAILEYLTAEVLELAGNASK.D
		13	Embryo1_09_b.9722.9722.2	7.5481	0.6176	100	2897.54	2895.53	-2.1	39698.2	1	19.6349	90	32	R.VGATAAVYSAAILEYLTAEVLELAGNASK.D
		14	Embryo1_09_c.14316.14316.2	6.8675	0.5936	100	2897.54	2895.53	-0.7	17960	1	15.7315	82.8	28	R.VGATAAVYSAAILEYLTAEVLELAGNASK.D
		15	Embryo1_10a.8315.8315.2	6.8651	0.5337	100	2897.55	2895.53	1.3	7892.8	1	16.5068	83.3	19	R.VGATAAVYSAAILEYLTAEVLELAGNASK.D
		16	Embryo1_10b.14039.14039.2	6.7952	0.5526	100	2897.54	2895.53	-1.6	7190.7	1	15.0366	82.8	36	R.VGATAAVYSAAILEYLTAEVLELAGNASK.D
		17	Embryo1_11.14404.14404.2	6.2119	0.5994	100	2896.54	2895.53	0.2	51364.7	1	17.2853	89.3	25	R.VGATAAVYSAAILEYLTAEVLELAGNASK.D
		18	Embryo1_12.14786.14786.2	6.0318	0.5972	100	2896.54	2895.53	1.5	40734	1	19.7727	93.1	19	R.VGATAAVYSAAILEYLTAEVLELAGNASK.D
		19	Embryo1_03.16142.16142.3	6.3561	0.6244	100	2897.54	2895.53	-1	6239.5	1	15.4169	52.7	10	R.VGATAAVYSAAILEYLTAEVLELAGNASK.D
		20	Embryo1_04.15374.15374.3	6.0589	0.5998	100	2896.54	2895.53	0.7	16851.2	1	26.3642	68.4	9	R.VGATAAVYSAAILEYLTAEVLELAGNASK.D
		21	Embryo1_05.15706.15706.3	5.9552	0.6063	100	2896.54	2895.53	0.4	17119.3	1	23.1142	64.5	9	R.VGATAAVYSAAILEYLTAEVLELAGNASK.D
		22	Embryo1_06.15990.15990.3	6.5753	0.5823	100	2897.54	2895.53	-1.2	38733.2	1	23.4882	63.2	10	R.VGATAAVYSAAILEYLTAEVLELAGNASK.D
		23	Embryo1_07.15199.15199.3	6.1982	0.5872	100	2896.54	2895.53	1	42186.1	1	27.4987	69.7	10	R.VGATAAVYSAAILEYLTAEVLELAGNASK.D
		24	Embryo1_08.15837.15837.3	5.9012	0.6007	100	2896.54	2895.53	1.5	13892.2	1	20.0846	60.5	9	R.VGATAAVYSAAILEYLTAEVLELAGNASK.D
		25	Embryo1_09_a.11189.11189.3	6.1041	0.6322	100	2896.54	2895.53	-0.4	561668	1	28.6597	71.1	13	R.VGATAAVYSAAILEYLTAEVLELAGNASK.D
		26	Embryo1_09_b.10922.10922.3	5.7579	0.5546	100	2896.54	2895.53	0.7	9858.2	1	14.9028	51.3	11	R.VGATAAVYSAAILEYLTAEVLELAGNASK.D
		27	Embryo1_09_c.14182.14182.3	7.0255	0.6106	100	2897.54	2895.53	-0.8	62992.6	1	21.4186	60.5	13	R.VGATAAVYSAAILEYLTAEVLELAGNASK.D
		28	Embryo1_10a.8767.8767.3	6.5193	0.6246	100	2897.54	2895.53	-0.9	18703.2	1	18.4894	56.6	13	R.VGATAAVYSAAILEYLTAEVLELAGNASK.D
		29	Embryo1_10b.13995.13995.3	6.7313	0.6021	100	2897.54	2895.53	-2.1	29962.4	1	23.4882	63.2	11	R.VGATAAVYSAAILEYLTAEVLELAGNASK.D
		30	Embryo1_11.15927.15927.3	6.1762	0.521	100	2896.54	2895.53	-0.5	4595.4	1	18.8146	59.5	11	R.VGATAAVYSAAILEYLTAEVLELAGNASK.D
		31	Embryo1_12.14797.14797.3	5.8445	0.554	100	2896.54	2895.53	2.1	72227.2	1	28.6597	71.1	8	R.VGATAAVYSAAILEYLTAEVLELAGNASK.D
		32	Embryo1_03.16319.16319.4	3.614	0.3081	100	2897.54	2895.53	0.2	1383.5	1	10.4416	29.2	7	R.VGATAAVYSAAILEYLTAEVLELAGNASK.D
		33	Embryo1_04.15154.15154.4	5.106	0.4474	100	2896.55	2895.53	2.4	2576.4	1	13.4017	35.5	4	R.VGATAAVYSAAILEYLTAEVLELAGNASK.D
		34	Embryo1_05.15555.15555.4	5.0762	0.4479	100	2896.54	2895.53	0.1	3931.1	1	16.1456	44	7	R.VGATAAVYSAAILEYLTAEVLELAGNASK.D
		35	Embryo1_06.15671.15671.4	5.5668	0.5396	100	2896.55	2895.53	2.7	202437	1	16.325	45.8	5	R.VGATAAVYSAAILEYLTAEVLELAGNASK.D
		36	Embryo1_07.16849.16849.4	5.0588	0.4568	100	2896.54	2895.53	0.8	6266.9	1	11.3068	41.2	6	R.VGATAAVYSAAILEYLTAEVLELAGNASK.D
		37	Embryo1_08.14864.14864.4	5.6462	0.4845	100	2896.54	2895.53	0.9	10768.3	1	14.7278	43.8	5	R.VGATAAVYSAAILEYLTAEVLELAGNASK.D
		38	Embryo1_09_a.11222.11222.4	5.628	0.5445	100	2896.54	2895.53	-0.7	11249.3	1	14.5117	45.4	8	R.VGATAAVYSAAILEYLTAEVLELAGNASK.D
		39	Embryo1_09_b.9630.9630.4	5.3071	0.5055	100	2896.54	2895.53	1	9773	1	11.3068	41.2	4	R.VGATAAVYSAAILEYLTAEVLELAGNASK.D
		40	Embryo1_09_c.14074.14074.4	6.1792	0.4522	100	2896.54	2895.53	1.3	114449	1	14.0288	44.9	5	R.VGATAAVYSAAILEYLTAEVLELAGNASK.D
		41	Embryo1_10a.8448.8448.4	6.5279	0.4817	100	2896.54	2895.53	0.2	22586.2	1	18.0795	53.5	7	R.VGATAAVYSAAILEYLTAEVLELAGNASK.D
		42	Embryo1_10b.13929.13929.4	4.8759	0.4827	100	2896.54	2895.53	-0.1	5731.8	1	6.61998	37.2	2	R.VGATAAVYSAAILEYLTAEVLELAGNASK.D
		43	Embryo1_11.14405.14405.4	4.508	0.4069	100	2896.54	2895.53	0.9	6290.8	1	13.2971	43.4	2	R.VGATAAVYSAAILEYLTAEVLELAGNASK.D
		44	Embryo1_08.14620.14620.3	1.8458	0.2998	100	3253.75	3251.74	1.5	1647.4	1	5.32105	23.4	1	R.VGATAAVYSAAILEYLTAEVLELAGNASKDLK.V
		45	Embryo1_09_b.8602.8602.3	2.606	0.2102	100	3253.75	3251.74	-0.2	9506.2	36	3.18995	32.4	1	R.VGATAAVYSAAILEYLTAEVLELAGNASKDLK.V
		46	Embryo1_09_b.8706.8706.3	4.0725	0.4172	100	3480.91	3478.9	0.5	9710.6	5	3.82107	32.5	1	R.VGATAAVYSAAILEYLTAEVLELAGNASKDLKVK.R
		47	Embryo1_11.13383.13383.3	3.0557	0.1738	100	3479.9	3478.9	-1.4	5105.7	1	6.40754	36.1	1	R.VGATAAVYSAAILEYLTAEVLELAGNASKDLKVK.R
		48	Embryo1_11.13322.13322.4	3.5019	0.4289	100	3480.9	3478.9	-1.9	2903.5	1	7.8385	29	1	R.VGATAAVYSAAILEYLTAEVLELAGNASKDLKVK.R
		49	Embryo1_12.13631.13631.4	4.9604	0.5112	100	3480.92	3478.9	1.9	10127.7	4	5.47202	30.4	1	R.VGATAAVYSAAILEYLTAEVLELAGNASKDLKVK.R
		50	Embryo1_09_c.2657.2657.2	2.4182	0.2779	100	859.524	859.526	-1.9	2867.7	1	12	100	7	R.HLHLAIR.G
		51	Embryo1_10b.2053.2053.2	2.1656	0.2533	100	859.527	859.526	1.2	11830.6	1	9.55056	100	3	R.HLHLAIR.G
		52	Embryo1_11.2609.2609.2	2.1649	0.2723	100	859.526	859.526	-0.1	4480.8	1	11.0498	100	2	R.HLHLAIR.G
		53	Embryo1_12.2512.2512.2	1.7495	0.2796	100	859.523	859.526	-3.7	3144.5	1	9.78657	83.3	2	R.HLHLAIR.G
		54	Embryo1_08.6133.6133.2	5.2243	0.4236	100	1974.09	1973.08	0.7	84388.8	1	18.1877	92.6	66	R.HLHLAIRGDEELDTLIK.A
		55	Embryo1_09_a.2579.2579.2	5.1718	0.3678	100	1975.09	1973.08	0.4	80908.9	1	13.555	81.5	66	R.HLHLAIRGDEELDTLIK.A
		56	Embryo1_09_b.11749.11749.2	4.0729	0.3475	100	1974.08	1973.08	0	7065.7	1	8.75734	66.7	7	R.HLHLAIRGDEELDTLIK.A
		57	Embryo1_09_c.4952.4952.2	3.9737	0.4104	100	1974.09	1973.08	0.8	9688.3	1	8.70208	69.2	6	R.HLHLAIRGDEELDTLIK.A
		58	Embryo1_10b.4829.4829.2	4.4196	0.3132	100	1974.08	1973.08	-1.5	12056.9	1	12.2331	77.8	4	R.HLHLAIRGDEELDTLIK.A
		59	Embryo1_11.5245.5245.2	3.4919	0.4109	100	1973.09	1973.08	3	9959.7	1	7.11635	61.5	1	R.HLHLAIRGDEELDTLIK.A
		60	Embryo1_12.5210.5210.2	3.7275	0.402	100	1973.08	1973.08	0.6	48535.3	1	12.255	80.8	1	R.HLHLAIRGDEELDTLIK.A
		61	Embryo1_08.11202.11202.3	3.5459	0.4238	100	1974.08	1973.08	-0.4	21265.3	1	13.2937	60.4	56	R.HLHLAIRGDEELDTLIK.A
		62	Embryo1_09_a.10032.10032.3	4.0467	0.3928	100	1974.09	1973.08	0.7	13320.7	1	13.1949	58.5	55	R.HLHLAIRGDEELDTLIK.A
		63	Embryo1_09_b.10747.10747.3	3.8143	0.4218	100	1974.09	1973.08	1.1	5639.8	1	16.4599	59.6	22	R.HLHLAIRGDEELDTLIK.A
		64	Embryo1_09_c.27.27.3	3.293	0.3389	100	1974.09	1973.08	1.2	4512.6	1	12.4456	50	42	R.HLHLAIRGDEELDTLIK.A
		65	Embryo1_10a.3842.3842.3	3.5764	0.3517	100	1974.08	1973.08	-4	9647.6	1	10.4885	56.9	65	R.HLHLAIRGDEELDTLIK.A
		66	Embryo1_10b.16562.16562.3	3.1734	0.2818	100	1974.08	1973.08	-0.6	3951	1	12.7028	51	11	R.HLHLAIRGDEELDTLIK.A
		67	Embryo1_11.16992.16992.3	3.6743	0.3642	100	1974.08	1973.08	-1.5	4475.2	1	12.0543	54	3	R.HLHLAIRGDEELDTLIK.A
		68	Embryo1_12.5202.5202.3	3.2307	0.4595	100	1974.08	1973.08	-2.4	41285	1	12.5764	62	1	R.HLHLAIRGDEELDTLIK.A
		69	Embryo1_08.17466.17466.4	4.0934	0.2317	100	1974.08	1973.08	-0.3	21483.4	1	13.5132	57.3	14	R.HLHLAIRGDEELDTLIK.A
		70	Embryo1_09_a.12088.12088.4	4.2525	0.2312	100	1974.08	1973.08	-0.5	30786.7	1	15.0565	61.3	19	R.HLHLAIRGDEELDTLIK.A
		71	Embryo1_09_b.10819.10819.4	4.1136	0.2388	100	1973.07	1973.08	-3.3	4363	1	13.7334	48	7	R.HLHLAIRGDEELDTLIK.A
		72	Embryo1_09_c.15345.15345.4	3.55	0.3355	100	1973.08	1973.08	-1.3	3582.1	1	13.5838	48.6	2	R.HLHLAIRGDEELDTLIK.A
		73	Embryo1_10a.6603.6603.4	4.471	0.2114	100	1974.08	1973.08	-3.2	7794.7	1	14.0047	54.5	15	R.HLHLAIRGDEELDTLIK.A
		74	Embryo1_10b.15404.15404.4	3.7421	0.2651	100	1974.09	1973.08	0.7	2399.7	1	14.1061	40.3	1	R.HLHLAIRGDEELDTLIK.A
		75	Embryo1_01.5339.5339.2	3.4059	0.1952	100	1132.57	1132.57	-0.8	11048.9	1	8.47544	93.8	5	R.GDEELDTLIK.A
		76	Embryo1_09_c.2796.2796.2	4.2752	0.4603	100	1398.8	1398.8	0.8	5.58369e+06	1	14.4667	100	17	K.ATIAGGGVIPHIHR.Y
		77	Embryo1_10b.2745.2745.2	4.2109	0.4562	100	1398.8	1398.8	2	1.6455e+06	1	14.9112	100	8	K.ATIAGGGVIPHIHR.Y
		78	Embryo1_11.3203.3203.2	3.8419	0.4432	100	1398.8	1398.8	0.3	16836.1	1	9.61169	86.4	3	K.ATIAGGGVIPHIHR.Y
		79	Embryo1_12.2995.2995.2	3.6495	0.3832	100	1398.79	1398.8	-1.2	12013.6	1	6.54407	72.7	3	K.ATIAGGGVIPHIHR.Y
		80	Embryo1_09_c.2829.2829.3	2.0614	0.3789	100	1398.8	1398.8	0.6	392790	1	9.46083	61.9	1	K.ATIAGGGVIPHIHR.Y
		81	Embryo1_10b.1247.1247.2	4.7139	0.5171	100	1543.84	1542.84	0.4	11321.7	1	12.6722	82.8	2	K.KGAPVPGKPGAPGQGPQ.-
		82	Embryo1_11.1707.1707.2	4.9509	0.5385	100	1542.84	1542.84	1.2	117874	1	19.4729	96.6	24	K.KGAPVPGKPGAPGQGPQ.-
		83	Embryo1_12.2007.2007.2	4.7203	0.5284	100	1542.84	1542.84	0.7	13324.2	1	15.4528	89.7	8	K.KGAPVPGKPGAPGQGPQ.-
		84	Embryo1_04.2293.2293.2	3.4611	0.5373	100	1414.75	1414.74	1.3	11448.5	1	10.9461	70.4	2	K.GAPVPGKPGAPGQGPQ.-
		85	Embryo1_05.2693.2693.2	3.2523	0.5387	100	1414.74	1414.74	0.4	17255.8	1	13.9604	88.5	2	K.GAPVPGKPGAPGQGPQ.-
		86	Embryo1_06.2993.2993.2	2.2954	0.4109	100	1414.74	1414.74	-1.8	6628.2	1	3.87517	56	1	K.GAPVPGKPGAPGQGPQ.-
Embryo 2
		Locus	Sequence Ct	Spectrum Ct	Sequence Cov	Length	MolWt	pI	NSAF	EMPAI	Descriptive Name
	H2A-common		3	4							Peptides that map to S-phase histones and HTZ-1
		Sequence Ct	FileName	XCorr	DeltCN	Conf%	M+H+	CalcM+H+	PPM	TotalIntensity	SpR	Prob Score	IonProportion	Redundancy	Sequence
		1	Embryo2_06.2509.2509.2	2.1833	0.262	100	944.529	944.531	-2.7	2370	1	8.78463	85.7	1	R.AGLQFPVGR.I
		2	Embryo2_10.4878.4878.2	1.9472	0.2968	100	944.53	944.531	-0.8	3812.6	1	7.29931	84.6	1	R.AGLQFPVGR.I
		3	Embryo2_12.3507.3507.2	2.398	0.2966	100	944.533	944.531	1.7	3819.1	1	8.61476	92.9	2	R.AGLQFPVGR.I
		Locus	Sequence Ct	Spectrum Ct	Sequence Cov	Length	MolWt	pI	NSAF	EMPAI	Descriptive Name
	S-phase	B0035.7	81	1199	0.701	127	13405	10.7	0.097234	4.02343	HIS-47
		ZK131.6	81	1199	0.701	127	13405	10.7	0.097234	4.02343	HIS-12
		ZK131.10	81	1199	0.701	127	13405	10.7	0.097234	4.02343	HIS-16
		T23D8.6	81	1199	0.701	127	13405	10.7	0.097234	4.02343	HIS-68
		T10C6.12	81	1199	0.701	127	13405	10.7	0.097234	4.02343	HIS-3
		K06C4.3	81	1199	0.701	127	13405	10.7	0.097234	4.02343	HIS-21
		K06C4.11	81	1199	0.701	127	13405	10.7	0.097234	4.02343	HIS-19
		H02I12.7	81	1199	0.701	127	13405	10.7	0.097234	4.02343	HIS-65
		F55G1.10	81	1199	0.701	127	13405	10.7	0.097234	4.02343	HIS-61
		F54E12.5	81	1199	0.701	127	13405	10.7	0.097234	4.02343	HIS-57
		F45F2.4	81	1199	0.701	127	13405	10.7	0.097234	4.02343	HIS-7
		F35H10.1	81	1199	0.701	127	13405	10.7	0.097234	4.02343	HIS-30
		F17E9.13	81	1199	0.701	127	13405	10.7	0.097234	4.02343	HIS-33
		F08G2.2	81	1199	0.701	127	13405	10.7	0.097234	4.02343	HIS-43
		F07B7.3	81	1199	0.701	127	13405	10.7	0.097234	4.02343	HIS-53
		F07B7.10	81	1199	0.701	127	13405	10.7	0.097234	4.02343	HIS-51
		Sequence Ct	FileName	XCorr	DeltCN	Conf%	M+H+	CalcM+H+	PPM	TotalIntensity	SpR	Prob Score	IonProportion	Redundancy	Sequence
		1	Embryo2_06.1745.1745.2	3.4947	0.246	100	1274.7	1274.7	0.2	20059.1	1	10.6591	94.7	1	R.SSRAGLQFPVGR.L
		2	Embryo2_09.4353.4353.2	3.4444	0.3007	100	1274.7	1274.7	1.8	17872.5	1	9.39277	94.4	1	R.SSRAGLQFPVGR.L
		3	Embryo2_05.15203.15203.2	4.9816	0.4668	100	2873.56	2871.56	-2.8	15372.3	5	4.10792	46.4	1	R.VGAGAPVYLAAVLEYLAAEVLELAGNAAR.D
		4	Embryo2_06.14070.14070.2	6.4785	0.5525	100	2873.56	2871.56	-1.5	9467.1	1	16.4925	86.2	5	R.VGAGAPVYLAAVLEYLAAEVLELAGNAAR.D
		5	Embryo2_07.16162.16162.2	7.5061	0.6172	100	2873.57	2871.56	1.1	21153.9	1	20.4449	90.3	4	R.VGAGAPVYLAAVLEYLAAEVLELAGNAAR.D
		6	Embryo2_08.14681.14681.2	6.1207	0.522	100	2872.56	2871.56	-2.1	9462.1	1	16.4925	86.2	4	R.VGAGAPVYLAAVLEYLAAEVLELAGNAAR.D
		7	Embryo2_09.16309.16309.2	6.1393	0.5868	100	2872.55	2871.56	-4	6180.2	1	15.0366	82.8	8	R.VGAGAPVYLAAVLEYLAAEVLELAGNAAR.D
		8	Embryo2_10.16116.16116.2	7.5616	0.4972	100	2873.58	2871.56	2.7	12949.3	1	13.8262	77.4	11	R.VGAGAPVYLAAVLEYLAAEVLELAGNAAR.D
		9	Embryo2_11.15599.15599.2	6.5746	0.622	100	2872.55	2871.56	-4.2	15426.4	1	16.5068	83.3	10	R.VGAGAPVYLAAVLEYLAAEVLELAGNAAR.D
		10	Embryo2_12.15719.15719.2	6.1547	0.5465	100	2872.55	2871.56	-4.3	18255.9	1	15.8114	86.2	20	R.VGAGAPVYLAAVLEYLAAEVLELAGNAAR.D
		11	Embryo2_03.14030.14030.3	3.181	0.2561	99.9	2873.58	2871.56	5.1	2005.3	1	9.10697	34.7	3	R.VGAGAPVYLAAVLEYLAAEVLELAGNAAR.D
		12	Embryo2_04.14798.14798.3	3.6059	0.2355	100	2873.56	2871.56	-3.1	4334	2	6.35896	37.3	1	R.VGAGAPVYLAAVLEYLAAEVLELAGNAAR.D
		13	Embryo2_06.13791.13791.3	4.3262	0.4376	100	2871.57	2871.56	3.7	3245.6	1	15.201	50	3	R.VGAGAPVYLAAVLEYLAAEVLELAGNAAR.D
		14	Embryo2_07.16129.16129.3	4.6423	0.5069	100	2872.57	2871.56	1.9	25726.1	1	20.4245	61.3	3	R.VGAGAPVYLAAVLEYLAAEVLELAGNAAR.D
		15	Embryo2_08.14802.14802.3	4.9072	0.4479	100	2872.57	2871.56	0.3	5594.9	1	15.7749	54.7	7	R.VGAGAPVYLAAVLEYLAAEVLELAGNAAR.D
		16	Embryo2_09.16231.16231.3	6.1768	0.4313	100	2873.56	2871.56	-3.4	61730.5	1	21.4186	60.5	4	R.VGAGAPVYLAAVLEYLAAEVLELAGNAAR.D
		17	Embryo2_10.16906.16906.3	4.9251	0.4234	100	2873.57	2871.56	0.3	3488.3	1	14.0433	46.7	6	R.VGAGAPVYLAAVLEYLAAEVLELAGNAAR.D
		18	Embryo2_11.15666.15666.3	4.9339	0.4985	100	2872.57	2871.56	1.1	908934	1	28.931	68.4	8	R.VGAGAPVYLAAVLEYLAAEVLELAGNAAR.D
		19	Embryo2_12.15826.15826.3	4.6135	0.4193	100	2873.56	2871.56	-3.5	67712.3	1	14.0764	52	5	R.VGAGAPVYLAAVLEYLAAEVLELAGNAAR.D
		20	Embryo2_07.16140.16140.4	3.4665	0.371	100	2872.57	2871.56	2.4	1237.2	1	15.2513	30.4	1	R.VGAGAPVYLAAVLEYLAAEVLELAGNAAR.D
		21	Embryo2_08.14648.14648.4	4.8184	0.4423	100	2873.56	2871.56	-2.8	4122.1	1	12.799	36.7	1	R.VGAGAPVYLAAVLEYLAAEVLELAGNAAR.D
		22	Embryo2_09.16220.16220.4	6.4004	0.5027	100	2872.57	2871.56	2.7	6481.4	1	18.4504	48.7	4	R.VGAGAPVYLAAVLEYLAAEVLELAGNAAR.D
		23	Embryo2_10.16059.16059.4	5.6626	0.5433	100	2873.56	2871.56	-2.4	9315.5	1	11.4931	40.2	9	R.VGAGAPVYLAAVLEYLAAEVLELAGNAAR.D
		24	Embryo2_11.15677.15677.4	6.6785	0.5364	100	2872.57	2871.56	2.1	41277.7	1	19.749	45.9	7	R.VGAGAPVYLAAVLEYLAAEVLELAGNAAR.D
		25	Embryo2_12.15837.15837.4	4.404	0.5108	100	2873.56	2871.56	-3.9	5835.5	1	8.94201	30.4	6	R.VGAGAPVYLAAVLEYLAAEVLELAGNAAR.D
		26	Embryo2_12.3158.3158.3	2.8637	0.2226	99.9	2117.16	2116.16	-3.7	6788	11	4.79952	41.2	1	R.IAPRHLQLAVRNDEELNK.L
		27	Embryo2_05.2196.2196.2	2.3243	0.1158	100	836.51	836.51	0.3	142170	1	7.43747	100	4	R.HLQLAVR.N
		28	Embryo2_06.1379.1379.2	2.2934	0.1455	100	836.509	836.51	-1	2057.9	1	10.5447	100	1	R.HLQLAVR.N
		29	Embryo2_07.3183.3183.2	2.285	0.0915	99.9	836.51	836.51	-0.3	31965.7	1	6.6341	100	1	R.HLQLAVR.N
		30	Embryo2_10.3253.3253.2	2.2981	0.0873	99.9	836.51	836.51	0.5	6581.1	1	8.65496	100	1	R.HLQLAVR.N
		31	Embryo2_11.3117.3117.2	3.1549	0.4184	100	1678.89	1678.89	1.8	9004.6	1	4.68813	56.5	1	R.HLQLAVRNDEELNK.L
		32	Embryo2_12.10220.10220.3	4.7386	0.5791	100	3946.27	3945.26	-0.4	31084.5	2	4.0155	39.4	2	R.HLQLAVRNDEELNKLLAGVTIAQGGVLPNIQAVLLPK.K
		33	Embryo2_04.9457.9457.2	5.5738	0.5859	100	3129.79	3127.77	2.3	89305.3	1	13.7617	80	7	R.NDEELNKLLAGVTIAQGGVLPNIQAVLLPK.K
		34	Embryo2_05.10405.10405.2	4.5497	0.3911	100	3128.77	3127.77	-2	20242.9	1	8.58795	60.6	2	R.NDEELNKLLAGVTIAQGGVLPNIQAVLLPK.K
		35	Embryo2_06.8939.8939.2	4.594	0.5829	100	3127.76	3127.77	-4.9	48759.8	1	13.8262	77.4	2	R.NDEELNKLLAGVTIAQGGVLPNIQAVLLPK.K
		36	Embryo2_07.11205.11205.2	5.4973	0.592	100	3129.78	3127.77	1.5	32950.5	1	10.9879	68.8	3	R.NDEELNKLLAGVTIAQGGVLPNIQAVLLPK.K
		37	Embryo2_08.9887.9887.2	4.0571	0.4953	100	3128.77	3127.77	-1.2	14988.4	1	6.9363	58.1	2	R.NDEELNKLLAGVTIAQGGVLPNIQAVLLPK.K
		38	Embryo2_09.11436.11436.2	5.0995	0.466	100	3129.77	3127.77	-3.9	18838.8	1	9.51111	71.4	2	R.NDEELNKLLAGVTIAQGGVLPNIQAVLLPK.K
		39	Embryo2_10.11290.11290.2	4.1198	0.5316	100	3128.77	3127.77	-1.6	16388.2	1	7.14922	62.1	1	R.NDEELNKLLAGVTIAQGGVLPNIQAVLLPK.K
		40	Embryo2_11.10743.10743.2	4.5899	0.5857	100	3129.77	3127.77	-2	22126.6	1	6.09836	54.8	1	R.NDEELNKLLAGVTIAQGGVLPNIQAVLLPK.K
		41	Embryo2_12.10820.10820.2	3.819	0.471	100	3129.76	3127.77	-5.8	35996.1	1	6.57366	68	1	R.NDEELNKLLAGVTIAQGGVLPNIQAVLLPK.K
		42	Embryo2_02.11597.11597.3	3.7886	0.3738	100	3129.77	3127.77	-2.9	7515.2	7	4.6858	32.5	1	R.NDEELNKLLAGVTIAQGGVLPNIQAVLLPK.K
		43	Embryo2_03.8770.8770.3	4.8747	0.4876	100	3129.77	3127.77	-3.2	162337	2	6.81357	37.5	2	R.NDEELNKLLAGVTIAQGGVLPNIQAVLLPK.K
		44	Embryo2_04.10088.10088.3	5.1851	0.5158	100	3129.77	3127.77	-2	117126	1	18.8071	57.5	16	R.NDEELNKLLAGVTIAQGGVLPNIQAVLLPK.K
		45	Embryo2_05.10328.10328.3	4.4867	0.4729	100	3128.78	3127.77	1.9	485962	1	26.0762	65.9	10	R.NDEELNKLLAGVTIAQGGVLPNIQAVLLPK.K
		46	Embryo2_06.9288.9288.3	4.0233	0.4463	100	3129.77	3127.77	-2.8	14426.3	1	9.15997	42.9	5	R.NDEELNKLLAGVTIAQGGVLPNIQAVLLPK.K
		47	Embryo2_08.10144.10144.3	3.2187	0.3028	100	3129.77	3127.77	-3.2	7807.3	59	2.85548	27.2	1	R.NDEELNKLLAGVTIAQGGVLPNIQAVLLPK.K
		48	Embryo2_11.10668.10668.3	4.241	0.3897	100	3129.79	3127.77	2	12441.2	2	6.85548	39.2	1	R.NDEELNKLLAGVTIAQGGVLPNIQAVLLPK.K
		49	Embryo2_04.9611.9611.4	4.514	0.5411	100	3128.78	3127.77	2.3	72785.2	1	13.2456	49.6	3	R.NDEELNKLLAGVTIAQGGVLPNIQAVLLPK.K
		50	Embryo2_05.10361.10361.4	5.0166	0.4142	100	3129.78	3127.77	1.6	12751.8	1	11.0235	42.9	2	R.NDEELNKLLAGVTIAQGGVLPNIQAVLLPK.K
		51	Embryo2_09.10721.10721.3	3.9969	0.372	100	3257.87	3255.87	-0.4	48041.2	1	6.92671	41	1	R.NDEELNKLLAGVTIAQGGVLPNIQAVLLPKK.T
		52	Embryo2_10.10577.10577.3	6.0523	0.5522	100	3256.87	3255.87	-1.1	33981.3	1	17.0087	55	1	R.NDEELNKLLAGVTIAQGGVLPNIQAVLLPKK.T
		53	Embryo2_11.10051.10051.3	5.2855	0.5491	100	3257.89	3255.87	4.5	14964.7	1	5.6243	36.2	2	R.NDEELNKLLAGVTIAQGGVLPNIQAVLLPKK.T
		54	Embryo2_12.10062.10062.3	5.2379	0.4883	100	3256.89	3255.87	4.9	16198.3	1	7.1127	43.8	1	R.NDEELNKLLAGVTIAQGGVLPNIQAVLLPKK.T
		55	Embryo2_12.9493.9493.3	4.1556	0.3727	100	3844.13	3843.12	0.9	33852.4	1	6.62416	40	1	R.NDEELNKLLAGVTIAQGGVLPNIQAVLLPKKTGGDKE.-
		56	Embryo2_10.10126.10126.4	3.1877	0.337	100	3844.13	3843.12	0	79429.6	1	8.5799	39.1	1	R.NDEELNKLLAGVTIAQGGVLPNIQAVLLPKKTGGDKE.-
		57	Embryo2_11.9610.9610.4	3.3358	0.3575	100	3844.13	3843.12	2.2	59906.2	1	7.00136	36.1	1	R.NDEELNKLLAGVTIAQGGVLPNIQAVLLPKKTGGDKE.-
		58	Embryo2_02.14812.14812.2	6.4786	0.573	100	2286.41	2285.4	3.3	36455.1	1	27.3239	100	36	K.LLAGVTIAQGGVLPNIQAVLLPK.K
		59	Embryo2_03.10156.10156.2	6.3094	0.6098	100	2286.4	2285.4	1.7	51501	1	21.2562	90.6	38	K.LLAGVTIAQGGVLPNIQAVLLPK.K
		60	Embryo2_04.9155.9155.2	6.4557	0.6226	100	2286.4	2285.4	0.3	253622	1	21.2027	88.2	35	K.LLAGVTIAQGGVLPNIQAVLLPK.K
		61	Embryo2_05.9166.9166.2	6.3773	0.6033	100	2286.4	2285.4	0.6	3.87955e+06	1	23.874	93.9	43	K.LLAGVTIAQGGVLPNIQAVLLPK.K
		62	Embryo2_06.8377.8377.2	6.4147	0.5955	100	2286.4	2285.4	0.1	43018.1	1	21.2562	90.6	48	K.LLAGVTIAQGGVLPNIQAVLLPK.K
		63	Embryo2_07.10870.10870.2	6.5543	0.5936	100	2287.39	2285.4	-5.9	78692.9	1	18.8483	84.8	64	K.LLAGVTIAQGGVLPNIQAVLLPK.K
		64	Embryo2_09.10456.10456.2	6.3704	0.6133	100	2286.4	2285.4	0.1	207273	1	19.6048	87.5	55	K.LLAGVTIAQGGVLPNIQAVLLPK.K
		65	Embryo2_10.12367.12367.2	6.2008	0.5004	100	2287.41	2285.4	5.4	15241.5	1	11.1841	66.7	92	K.LLAGVTIAQGGVLPNIQAVLLPK.K
		66	Embryo2_11.9709.9709.2	5.7899	0.588	100	2286.41	2285.4	2.8	491172	1	23.0471	93.8	94	K.LLAGVTIAQGGVLPNIQAVLLPK.K
		67	Embryo2_12.9807.9807.2	4.9238	0.5399	100	2286.4	2285.4	-0.1	39784.4	1	15.2589	78.1	10	K.LLAGVTIAQGGVLPNIQAVLLPK.K
		68	Embryo2_02.15507.15507.3	5.4878	0.4842	100	2286.4	2285.4	1.2	6681.5	1	18.7518	59.4	35	K.LLAGVTIAQGGVLPNIQAVLLPK.K
		69	Embryo2_03.7263.7263.3	5.7318	0.5383	100	2286.4	2285.4	1.5	525160	1	16.801	60.3	35	K.LLAGVTIAQGGVLPNIQAVLLPK.K
		70	Embryo2_04.8781.8781.3	5.5784	0.5165	100	2286.4	2285.4	1.4	273994	1	19.7556	69.2	32	K.LLAGVTIAQGGVLPNIQAVLLPK.K
		71	Embryo2_05.9177.9177.3	6.1139	0.5484	100	2286.4	2285.4	1.7	399630	1	20.4158	68.2	42	K.LLAGVTIAQGGVLPNIQAVLLPK.K
		72	Embryo2_06.7948.7948.3	5.921	0.5045	100	2286.41	2285.4	2.7	189762	1	16.7018	61.8	54	K.LLAGVTIAQGGVLPNIQAVLLPK.K
		73	Embryo2_07.10199.10199.3	5.3294	0.5396	100	2286.4	2285.4	0.9	141280	1	18.9913	65.7	65	K.LLAGVTIAQGGVLPNIQAVLLPK.K
		74	Embryo2_08.8835.8835.3	5.1455	0.5049	100	2286.4	2285.4	1.5	119002	1	14.982	57.4	54	K.LLAGVTIAQGGVLPNIQAVLLPK.K
		75	Embryo2_09.10467.10467.3	5.4919	0.5251	100	2286.4	2285.4	1.1	22560.1	1	18.3692	62.3	19	K.LLAGVTIAQGGVLPNIQAVLLPK.K
		76	Embryo2_10.10225.10225.3	5.314	0.4744	100	2286.4	2285.4	1.1	323209	1	19.7556	69.2	63	K.LLAGVTIAQGGVLPNIQAVLLPK.K
		77	Embryo2_11.9720.9720.3	4.8102	0.4966	100	2286.4	2285.4	2.5	42336.1	1	15.5942	59.1	61	K.LLAGVTIAQGGVLPNIQAVLLPK.K
		78	Embryo2_12.9612.9612.3	4.3978	0.5194	100	2286.4	2285.4	-0.6	8203.5	1	13.1947	55.9	6	K.LLAGVTIAQGGVLPNIQAVLLPK.K
		79	Embryo2_12.8741.8741.2	4.5621	0.4932	100	2414.49	2413.49	-1	36963	1	8.17566	57.6	2	K.LLAGVTIAQGGVLPNIQAVLLPKK.T
		80	Embryo2_12.8784.8784.3	3.8086	0.4023	100	2414.5	2413.49	2.4	31128	1	11.5335	60	1	K.LLAGVTIAQGGVLPNIQAVLLPKK.T
		81	Embryo2_11.8217.8217.3	3.5383	0.4012	100	3002.76	3000.75	1	19745.4	4	3.275	34.7	1	K.LLAGVTIAQGGVLPNIQAVLLPKKTGGDKE.-
	PTMs		Sequence Ct	Spectrum Ct
			3	3
	Sup1 Slide #	Sequence Ct	FileName	XCorr	DeltCN	Conf%	M+H+	CalcM+H+	PPM	TotalIntensity	SpR	Prob Score	IonProportion	Redundancy	Sequence	residue	modification	Scan #	Corresponding mammalian site
	12	1	Embryo2_06	2.8207	0.2542	90	3298.89	3297.88	1.3	9689.9	3	6.29292	38	1	R.NDEELNKLLAGVTIAQGGVLPNIQAVLLPK(42.0106)K.T	K119	ac	8862	K118
	13	2	Embryo2_04	3.395	0.2143	90.3	2457.5	2455.5	-2.6	8598.4	54	3.4133	36.5	1	K.LLAGVTIAQGGVLPNIQAVLLPK(42.0106)K.T	K119	ac	8445	K118
	14	3	Embryo2_06	2.8889	0.3246	100	2456.51	2455.5	0.4	7669.2	1	9.70818	47.1	1	K.LLAGVTIAQGGVLPNIQAVLLPK(42.0106)K.T	K119	ac	7831	K118
	15		Embryo2_08	4.0701	0.0374	87.8	3370.91	3369.91	-0.9	25403.1	3	6.29338	37.3	1	R.NDEELNKLLAGVTIAQGGVLPNIQAVLLPK(114.042927)K.T	K119	ub	8939	K118
	16		Embryo2_09	6.8238	0.0033	100	3371.92	3369.91	0.3	49022.9	2	14.3141	50	2	R.NDEELNKLLAGVTIAQGGVLPNIQAVLLPK(114.042927)K.T	K119	ub	10676	K118
	17		Embryo2_10	3.3152	0.0575	76.7	4073.22	4071.21	1.7	24563.9	26	3.58994	30.2	1	R.NDEELNKLLAGVTIAQGGVLPNIQAVLLPK(114.042927)K(114.042927)TGGDKE.-	K119, K120	ub	9908	K118, K119
	18		Embryo2_12	5.8495	0.5206	100	2528.55	2527.53	4	1.84845e+06	1	18.1318	67.2	42	K.LLAGVTIAQGGVLPNIQAVLLPK(114.042927)K.T	K119	ub	8630	K118
			Embryo2_05	2.9976	0.3066	100	3243.83	3241.82	1.7	7593.1	17	4.79464	32.9	1	R.NDEELNK(114.042927)LLAGVTIAQGGVLPNIQAVLLPK.K	K96	ub	10530
		Sequence Ct	FileName	XCorr	DeltCN	Conf%	M+H+	CalcM+H+	PPM	TotalIntensity	SpR	Prob Score	IonProportion	Redundancy	Sequence
		R08C7.3	57	1124	0.686	140	14669	10.6	0.0778634	3.85288	HTZ-1
		Sequence Ct	FileName	XCorr	DeltCN	Conf%	M+H+	CalcM+H+	PPM	TotalIntensity	SpR	Prob Score	IonProportion	Redundancy	Sequence
		1	Embryo2_09.14356.14356.3	4.021	0.3693	100	3486.83	3484.82	0.7	9293.8	1	8.79203	42.7	1	R.TTSSGRVGATAAVYSAAILEYLTAEVLELAGNASK.D
		2	Embryo2_03.12947.12947.2	6.2325	0.5964	100	2897.54	2895.53	0	24222.5	1	16.4323	85.7	31	R.VGATAAVYSAAILEYLTAEVLELAGNASK.D
		3	Embryo2_04.14478.14478.2	6.436	0.5953	100	2897.53	2895.53	-3.3	19934.4	1	16.5068	83.3	25	R.VGATAAVYSAAILEYLTAEVLELAGNASK.D
		4	Embryo2_05.17372.17372.2	5.9342	0.5691	100	2897.53	2895.53	-3.9	8030.6	1	14.2942	82.1	28	R.VGATAAVYSAAILEYLTAEVLELAGNASK.D
		5	Embryo2_06.13798.13798.2	5.9147	0.6195	100	2897.54	2895.53	-0.6	10293.7	1	11.698	75	22	R.VGATAAVYSAAILEYLTAEVLELAGNASK.D
		6	Embryo2_07.15286.15286.2	6.3662	0.5847	100	2897.54	2895.53	0.1	13414.3	1	18.0621	89.7	25	R.VGATAAVYSAAILEYLTAEVLELAGNASK.D
		7	Embryo2_08.14183.14183.2	6.8277	0.5859	100	2897.53	2895.53	-4	23838.2	1	15.7326	85.7	29	R.VGATAAVYSAAILEYLTAEVLELAGNASK.D
		8	Embryo2_09.15607.15607.2	6.887	0.5869	100	2897.54	2895.53	-0.5	41151.5	1	17.2853	89.3	23	R.VGATAAVYSAAILEYLTAEVLELAGNASK.D
		9	Embryo2_10.15467.15467.2	6.0894	0.6104	100	2896.54	2895.53	1.5	26074.5	1	20.8662	96.4	28	R.VGATAAVYSAAILEYLTAEVLELAGNASK.D
		10	Embryo2_11.14942.14942.2	6.1715	0.5979	100	2896.54	2895.53	-0.1	17964.5	1	17.2853	89.3	27	R.VGATAAVYSAAILEYLTAEVLELAGNASK.D
		11	Embryo2_12.14997.14997.2	5.7929	0.5884	100	2896.54	2895.53	1.9	37573.4	1	17.2853	89.3	11	R.VGATAAVYSAAILEYLTAEVLELAGNASK.D
		12	Embryo2_03.14808.14808.3	6.3879	0.5853	100	2897.54	2895.53	0.3	5845.9	1	15.5018	53.9	9	R.VGATAAVYSAAILEYLTAEVLELAGNASK.D
		13	Embryo2_04.15181.15181.3	6.2663	0.5532	100	2896.54	2895.53	1.5	9171.6	1	20.7733	62.2	12	R.VGATAAVYSAAILEYLTAEVLELAGNASK.D
		14	Embryo2_05.14250.14250.3	6.5734	0.61	100	2897.55	2895.53	1.6	10617.7	1	14.9143	53.3	14	R.VGATAAVYSAAILEYLTAEVLELAGNASK.D
		15	Embryo2_06.14396.14396.3	6.2099	0.4775	100	2896.55	2895.53	2.3	9628.5	1	18.1827	57.9	13	R.VGATAAVYSAAILEYLTAEVLELAGNASK.D
		16	Embryo2_07.15656.15656.3	6.6868	0.6111	100	2897.53	2895.53	-3.3	46005.2	1	25.6544	65.8	13	R.VGATAAVYSAAILEYLTAEVLELAGNASK.D
		17	Embryo2_08.15604.15604.3	5.7762	0.5604	100	2896.55	2895.53	2.6	12874.6	1	18.4946	58.7	16	R.VGATAAVYSAAILEYLTAEVLELAGNASK.D
		18	Embryo2_09.15769.15769.3	6.7608	0.6092	100	2897.53	2895.53	-4.8	24866	1	18.4894	56.6	13	R.VGATAAVYSAAILEYLTAEVLELAGNASK.D
		19	Embryo2_10.17071.17071.3	6.5272	0.6237	100	2897.54	2895.53	-0.7	12700.9	1	22.4415	61.8	16	R.VGATAAVYSAAILEYLTAEVLELAGNASK.D
		20	Embryo2_11.15172.15172.3	6.6373	0.5778	100	2897.53	2895.53	-4.5	12910.7	1	16.6511	53.9	12	R.VGATAAVYSAAILEYLTAEVLELAGNASK.D
		21	Embryo2_12.14975.14975.3	5.7063	0.5718	100	2896.55	2895.53	3.4	89193.9	1	22.4415	61.8	7	R.VGATAAVYSAAILEYLTAEVLELAGNASK.D
		22	Embryo2_03.12948.12948.4	4.7131	0.4814	100	2896.54	2895.53	1.1	1694.4	1	9.64202	29.8	6	R.VGATAAVYSAAILEYLTAEVLELAGNASK.D
		23	Embryo2_04.14994.14994.4	4.2573	0.2907	100	2897.55	2895.53	3.2	1706.7	1	10.5951	30.8	6	R.VGATAAVYSAAILEYLTAEVLELAGNASK.D
		24	Embryo2_05.14503.14503.4	5.1765	0.5124	100	2896.54	2895.53	1.6	7981.9	1	16.785	44	4	R.VGATAAVYSAAILEYLTAEVLELAGNASK.D
		25	Embryo2_06.14661.14661.4	4.9232	0.4299	100	2896.54	2895.53	0.9	2924.5	1	16.1215	42.1	8	R.VGATAAVYSAAILEYLTAEVLELAGNASK.D
		26	Embryo2_07.16921.16921.4	5.0142	0.4305	100	2896.54	2895.53	2.2	2757.7	1	8.28932	35.7	8	R.VGATAAVYSAAILEYLTAEVLELAGNASK.D
		27	Embryo2_08.13963.13963.4	5.77	0.472	100	2896.54	2895.53	1	13755.2	1	17.5804	47.1	8	R.VGATAAVYSAAILEYLTAEVLELAGNASK.D
		28	Embryo2_09.15519.15519.4	5.2752	0.5574	100	2896.54	2895.53	-0.1	35636.6	1	22.5395	52.5	4	R.VGATAAVYSAAILEYLTAEVLELAGNASK.D
		29	Embryo2_10.15621.15621.4	5.0566	0.4089	100	2897.53	2895.53	-3.1	3652.4	1	8.8638	36.1	5	R.VGATAAVYSAAILEYLTAEVLELAGNASK.D
		30	Embryo2_11.14870.14870.4	4.3838	0.4575	100	2896.55	2895.53	2.6	20115.7	1	12.5451	42.9	2	R.VGATAAVYSAAILEYLTAEVLELAGNASK.D
		31	Embryo2_12.15019.15019.4	5.3937	0.4601	100	2897.55	2895.53	1.2	5488.8	1	14.219	45.3	1	R.VGATAAVYSAAILEYLTAEVLELAGNASK.D
		32	Embryo2_07.15267.15267.3	3.2027	0.4081	100	3253.76	3251.74	3.8	5280.4	40	3.07202	30.8	1	R.VGATAAVYSAAILEYLTAEVLELAGNASKDLK.V
		33	Embryo2_11.14603.14603.3	2.9935	0.2501	100	3252.74	3251.74	0	6658.4	1	5.23506	35.4	1	R.VGATAAVYSAAILEYLTAEVLELAGNASKDLK.V
		34	Embryo2_10.3486.3486.2	1.8846	0.2878	100	859.526	859.526	-0.3	3685.4	1	9.96257	91.7	1	R.HLHLAIR.G
		35	Embryo2_11.3152.3152.2	2.2505	0.2903	100	859.527	859.526	0.7	176217	1	7.43747	100	3	R.HLHLAIR.G
		36	Embryo2_12.1665.1665.2	2.2309	0.3381	100	859.526	859.526	0.3	1144.5	1	12.7039	100	3	R.HLHLAIR.G
		37	Embryo2_07.6926.6926.2	4.937	0.3178	100	1974.08	1973.08	-0.8	26163.5	1	10.9978	74.1	110	R.HLHLAIRGDEELDTLIK.A
		38	Embryo2_08.13157.13157.2	5.3006	0.428	100	1974.08	1973.08	-0.5	17023	1	14.9751	85.2	60	R.HLHLAIRGDEELDTLIK.A
		39	Embryo2_09.13234.13234.2	5.1561	0.4447	100	1974.09	1973.08	0.7	15706.3	1	14.35	85.2	91	R.HLHLAIRGDEELDTLIK.A
		40	Embryo2_10.6258.6258.2	4.763	0.3786	100	1974.09	1973.08	0.8	24021.2	1	9.84116	70.4	108	R.HLHLAIRGDEELDTLIK.A
		41	Embryo2_11.5733.5733.2	4.3359	0.3565	100	1974.09	1973.08	2.6	27665.3	1	7.40221	60.7	8	R.HLHLAIRGDEELDTLIK.A
		42	Embryo2_12.5514.5514.2	3.7292	0.3549	100	1974.08	1973.08	-0.2	29711.3	1	9.83161	76	3	R.HLHLAIRGDEELDTLIK.A
		43	Embryo2_07.13720.13720.3	3.5465	0.4007	100	1974.09	1973.08	0.7	6173.7	1	9.20926	53.1	43	R.HLHLAIRGDEELDTLIK.A
		44	Embryo2_08.15461.15461.3	4.3584	0.3934	100	1974.09	1973.08	0.7	12897.5	1	11.3827	54.7	55	R.HLHLAIRGDEELDTLIK.A
		45	Embryo2_09.16140.16140.3	4.0064	0.3702	100	1974.09	1973.08	1.1	9146.9	1	16.0905	60.4	55	R.HLHLAIRGDEELDTLIK.A
		46	Embryo2_10.16731.16731.3	3.6218	0.3892	100	1974.09	1973.08	3.2	4313.9	1	12.648	49.1	43	R.HLHLAIRGDEELDTLIK.A
		47	Embryo2_11.10.10.3	3.111	0.2796	100	1974.09	1973.08	1.1	4841.1	1	9.16939	47.1	24	R.HLHLAIRGDEELDTLIK.A
		48	Embryo2_12.38.38.3	2.476	0.3271	100	1974.09	1973.08	0.3	2665.4	1	6.95541	36.7	2	R.HLHLAIRGDEELDTLIK.A
		49	Embryo2_08.9727.9727.4	4.187	0.2626	100	1974.08	1973.08	-0.3	13486.5	1	16.775	58.2	29	R.HLHLAIRGDEELDTLIK.A
		50	Embryo2_09.16894.16894.4	4.0328	0.1846	100	1975.08	1973.08	-2.7	6369.9	1	8.7174	49.3	11	R.HLHLAIRGDEELDTLIK.A
		51	Embryo2_10.16402.16402.4	3.807	0.2697	100	1974.09	1973.08	0.1	3798.5	1	11.1753	39.2	6	R.HLHLAIRGDEELDTLIK.A
		52	Embryo2_11.16155.16155.4	3.7979	0.2399	100	1973.08	1973.08	-0.4	2450.5	1	10.6578	39.7	3	R.HLHLAIRGDEELDTLIK.A
		53	Embryo2_11.3591.3591.2	4.1201	0.4466	100	1398.8	1398.8	2.7	3774602	1	11.3858	90.9	5	K.ATIAGGGVIPHIHR.Y
		54	Embryo2_12.2536.2536.2	4.0096	0.4267	100	1398.8	1398.8	1.5	43474.1	1	13.8091	100	11	K.ATIAGGGVIPHIHR.Y
		55	Embryo2_12.2371.2371.2	5.0109	0.5411	100	1542.84	1542.84	1.3	28641	1	18.8205	96.6	18	K.KGAPVPGKPGAPGQGPQ.-
		56	Embryo2_02.2097.2097.2	3.1157	0.5216	100	1414.75	1414.74	1.4	197627	1	13.4355	88.5	2	K.GAPVPGKPGAPGQGPQ.-
		57	Embryo2_03.15.15.2	2.2518	0.3221	100	1415.75	1414.74	1.3	2062.5	1	7.77407	50	1	K.GAPVPGKPGAPGQGPQ.-
Sperm 1
		Locus	Sequence Count	Spectrum Count	Sequence Coverage	Length	MolWt	pI	NSAF	EMPAI	Descriptive Name
	H2A-common		3	3							Peptides that map to S-phase histones and HTZ-1
		Sequence Ct	FileName	XCorr	DeltCN	Conf%	M+H+	CalcM+H+	PPM	TotalIntensity	SpR	Prob Score	IonProportion	Redundancy
		1	Sperm1_08.3626.3626.2	2.3825	0.2739	100	944.526	944.531	-5.9	28522.7	1	6.6123	100	1	R.AGLQFPVGR.L
		2	Sperm1_10.4041.4041.2	2.8385	0.3239	100	944.53	944.531	-1.6	14323.3	1	6.17159	92.9	1	R.AGLQFPVGR.L
		3	Sperm1_11.3971.3971.2	2.6493	0.3051	100	944.528	944.531	-3.9	30885.7	1	7.73979	100	1	R.AGLQFPVGR.L
	S-phase	Locus	Sequence Ct	Spectrum Ct	Sequence Cov	Length	MolWt	pI	NSAF	EMPAI	Descriptive Name
		B0035.7	75	464	0.724	127	13405	10.7	0.0353255	4.29663	HIS-47
		ZK131.6	75	464	0.724	127	13405	10.7	0.0353255	4.29663	HIS-12
		ZK131.10	75	464	0.724	127	13405	10.7	0.0353255	4.29663	HIS-16
		T23D8.6	75	464	0.724	127	13405	10.7	0.0353255	4.29663	HIS-68
		T10C6.12	75	464	0.724	127	13405	10.7	0.0353255	4.29663	HIS-3
		K06C4.3	75	464	0.724	127	13405	10.7	0.0353255	4.29663	HIS-21
		K06C4.11	75	464	0.724	127	13405	10.7	0.0353255	4.29663	HIS-19
		H02I12.7	75	464	0.724	127	13405	10.7	0.0353255	4.29663	HIS-65
		F55G1.10	75	464	0.724	127	13405	10.7	0.0353255	4.29663	HIS-61
		F54E12.5	75	464	0.724	127	13405	10.7	0.0353255	4.29663	HIS-57
		F45F2.4	75	464	0.724	127	13405	10.7	0.0353255	4.29663	HIS-7
		F35H10.1	75	464	0.724	127	13405	10.7	0.0353255	4.29663	HIS-30
		F17E9.13	75	464	0.724	127	13405	10.7	0.0353255	4.29663	HIS-33
		F08G2.2	75	464	0.724	127	13405	10.7	0.0353255	4.29663	HIS-43
		F07B7.3	75	464	0.724	127	13405	10.7	0.0353255	4.29663	HIS-53
		F07B7.10	75	464	0.724	127	13405	10.7	0.0353255	4.29663	HIS-51
		Sequence Ct	FileName	XCorr	DeltCN	Conf%	M+H+	CalcM+H+	PPM	TotalIntensity	SpR	Prob Score	IonProportion	Redundancy	Sequence
		1	Sperm1_09.3649.3649.2	2.9709	0.2994	100	1274.69	1274.7	-1.3	10842.8	1	8.23944	88.9	1	R.SSRAGLQFPVGR.L
		2	Sperm1_10.3273.3273.2	3.5177	0.2848	100	1274.69	1274.7	-5.5	114431	1	11.1562	100	1	R.SSRAGLQFPVGR.L
		3	Sperm1_11.3265.3265.2	3.511	0.2368	100	1275.69	1274.7	-4.1	347636	1	10.6591	94.7	1	R.SSRAGLQFPVGR.L
		4	Sperm1_01.577.577.2	2.8137	0.3269	100	836.433	836.437	-5.8	16763.2	1	7.65927	100	12	R.KGNYAQR.V
		5	Sperm1_01.14365.14365.2	7.4052	0.6058	100	2873.56	2871.56	-2.8	125332	1	24.188	96.8	8	R.VGAGAPVYLAAVLEYLAAEVLELAGNAAR.D
		6	Sperm1_02.19128.19128.2	7.5436	0.5998	100	2873.56	2871.56	-2.2	894689	1	20.4449	90.3	15	R.VGAGAPVYLAAVLEYLAAEVLELAGNAAR.D
		7	Sperm1_03.20317.20317.2	7.2382	0.5968	100	2873.55	2871.56	-5.1	35163.5	1	19.6205	90.3	39	R.VGAGAPVYLAAVLEYLAAEVLELAGNAAR.D
		8	Sperm1_06.14134.14134.2	6.6362	0.589	100	2873.57	2871.56	0.4	46806.8	1	16.53	83.9	3	R.VGAGAPVYLAAVLEYLAAEVLELAGNAAR.D
		9	Sperm1_08.15313.15313.2	5.6376	0.5782	100	2871.56	2871.56	-0.2	173296	1	19.7727	93.1	2	R.VGAGAPVYLAAVLEYLAAEVLELAGNAAR.D
		10	Sperm1_09.14033.14033.2	5.4517	0.5447	100	2871.55	2871.56	-4	1.18424e+06	1	21.362	93.5	3	R.VGAGAPVYLAAVLEYLAAEVLELAGNAAR.D
		11	Sperm1_10.16732.16732.2	5.8516	0.598	100	2871.56	2871.56	-0.1	563248	1	19.7727	93.1	8	R.VGAGAPVYLAAVLEYLAAEVLELAGNAAR.D
		12	Sperm1_11.15586.15586.2	5.4722	0.6037	100	2871.56	2871.56	0.3	302460	1	21.362	93.5	2	R.VGAGAPVYLAAVLEYLAAEVLELAGNAAR.D
		13	Sperm1_01.14233.14233.3	6.3609	0.5513	100	2872.56	2871.56	-1.8	36004.7	1	20.0846	60.5	9	R.VGAGAPVYLAAVLEYLAAEVLELAGNAAR.D
		14	Sperm1_02.20880.20880.3	5.2458	0.5585	100	2872.56	2871.56	-0.6	209987	1	24.1725	65.8	11	R.VGAGAPVYLAAVLEYLAAEVLELAGNAAR.D
		15	Sperm1_03.19524.19524.3	4.7492	0.5088	100	2872.56	2871.56	-0.3	836955	1	23.4997	65.3	1	R.VGAGAPVYLAAVLEYLAAEVLELAGNAAR.D
		16	Sperm1_06.14041.14041.3	3.2634	0.338	100	2871.56	2871.56	-0.1	15196.1	1	9.32684	42.5	1	R.VGAGAPVYLAAVLEYLAAEVLELAGNAAR.D
		17	Sperm1_08.17580.17580.3	3.8104	0.2721	100	2873.56	2871.56	-2.8	5942	1	10.0363	41	6	R.VGAGAPVYLAAVLEYLAAEVLELAGNAAR.D
		18	Sperm1_09.14030.14030.3	2.7635	0.2989	100	2871.56	2871.56	-1.1	3416.4	1	10.8357	36.6	1	R.VGAGAPVYLAAVLEYLAAEVLELAGNAAR.D
		19	Sperm1_10.17349.17349.3	3.3493	0.3156	100	2873.56	2871.56	-3.4	2275.6	2	8.71385	28	2	R.VGAGAPVYLAAVLEYLAAEVLELAGNAAR.D
		20	Sperm1_11.17840.17840.3	3.8302	0.4479	100	2873.57	2871.56	-1.1	4342.9	1	8.65781	34.2	7	R.VGAGAPVYLAAVLEYLAAEVLELAGNAAR.D
		21	Sperm1_12.17091.17091.3	4.1902	0.3067	100	2873.56	2871.56	-4.1	7543.7	1	9.34006	43.4	6	R.VGAGAPVYLAAVLEYLAAEVLELAGNAAR.D
		22	Sperm1_02.20528.20528.4	7.5726	0.6339	100	2872.56	2871.56	-2.4	64456.4	1	24.2869	52.5	7	R.VGAGAPVYLAAVLEYLAAEVLELAGNAAR.D
		23	Sperm1_03.20226.20226.4	4.2869	0.4217	100	2873.56	2871.56	-3.8	8778.4	1	10.375	36.3	1	R.VGAGAPVYLAAVLEYLAAEVLELAGNAAR.D
		24	Sperm1_01.11492.11492.2	2.3104	0.1587	100	836.508	836.51	-2.4	1617.1	1	14.6622	100	2	R.HLQLAVR.N
		25	Sperm1_03.4498.4498.2	5.0393	0.4699	100	1678.88	1678.89	-5.1	580027	1	18.4692	100	2	R.HLQLAVRNDEELNK.L
		26	Sperm1_03.4503.4503.3	2.8145	0.2581	100	1678.88	1678.89	-4.1	66110.9	1	6.30698	52.4	1	R.HLQLAVRNDEELNK.L
		27	Sperm1_01.10539.10539.2	5.2794	0.5702	100	3128.76	3127.77	-3.6	15045.4	1	10.5778	66.7	24	R.NDEELNKLLAGVTIAQGGVLPNIQAVLLPK.K
		28	Sperm1_04.13314.13314.2	4.6815	0.6117	100	3127.76	3127.77	-3.8	1.16239e+06	1	16.608	81.8	5	R.NDEELNKLLAGVTIAQGGVLPNIQAVLLPK.K
		29	Sperm1_05.13166.13166.2	4.4555	0.5683	100	3127.76	3127.77	-4.5	1.3782e+06	1	13.9958	75.8	5	R.NDEELNKLLAGVTIAQGGVLPNIQAVLLPK.K
		30	Sperm1_06.7949.7949.2	5.22	0.5694	100	3128.76	3127.77	-5.2	1.16438e+06	1	12.7946	72.7	2	R.NDEELNKLLAGVTIAQGGVLPNIQAVLLPK.K
		31	Sperm1_07.6449.6449.2	4.7723	0.6121	100	3128.77	3127.77	-3.1	534132	1	16.608	81.8	2	R.NDEELNKLLAGVTIAQGGVLPNIQAVLLPK.K
		32	Sperm1_09.8039.8039.2	4.9646	0.5461	100	3128.77	3127.77	-1.9	402799	1	11.9858	74.2	3	R.NDEELNKLLAGVTIAQGGVLPNIQAVLLPK.K
		33	Sperm1_10.11071.11071.2	4.218	0.4761	100	3128.76	3127.77	-4.9	170243	1	9.15633	66.7	1	R.NDEELNKLLAGVTIAQGGVLPNIQAVLLPK.K
		34	Sperm1_11.9534.9534.2	4.7332	0.5538	100	3128.76	3127.77	-4.6	240287	1	9.28528	64.5	1	R.NDEELNKLLAGVTIAQGGVLPNIQAVLLPK.K
		35	Sperm1_01.10088.10088.3	3.4005	0.3918	100	3128.76	3127.77	-4.8	2288.5	1	13.7207	32.9	2	R.NDEELNKLLAGVTIAQGGVLPNIQAVLLPK.K
		36	Sperm1_02.13038.13038.3	5.076	0.5447	100	3128.77	3127.77	-0.8	5.77404e+06	1	25.0157	64.6	3	R.NDEELNKLLAGVTIAQGGVLPNIQAVLLPK.K
		37	Sperm1_03.13896.13896.3	5.8149	0.5994	100	3129.77	3127.77	-3.2	1.0981e+06	1	17.3268	54.9	15	R.NDEELNKLLAGVTIAQGGVLPNIQAVLLPK.K
		38	Sperm1_04.13270.13270.3	4.1955	0.561	100	3128.77	3127.77	-2.1	2.11175e+06	1	21.6687	61.2	4	R.NDEELNKLLAGVTIAQGGVLPNIQAVLLPK.K
		39	Sperm1_05.13199.13199.3	5.0005	0.5251	100	3128.77	3127.77	-1.8	1701029	1	22.3039	63.8	4	R.NDEELNKLLAGVTIAQGGVLPNIQAVLLPK.K
		40	Sperm1_06.7905.7905.3	5.0866	0.6105	100	3128.77	3127.77	-2.2	4.63681e+06	1	24.7326	65	2	R.NDEELNKLLAGVTIAQGGVLPNIQAVLLPK.K
		41	Sperm1_07.6515.6515.3	3.7499	0.3913	100	3128.78	3127.77	0.5	307511	1	12.667	50	2	R.NDEELNKLLAGVTIAQGGVLPNIQAVLLPK.K
		42	Sperm1_09.8130.8130.3	4.7388	0.454	100	3128.76	3127.77	-5.1	943907	1	21.3293	60.5	1	R.NDEELNKLLAGVTIAQGGVLPNIQAVLLPK.K
		43	Sperm1_11.9587.9587.3	4.5843	0.5588	100	3128.78	3127.77	1.9	568905	1	28.0075	68.8	1	R.NDEELNKLLAGVTIAQGGVLPNIQAVLLPK.K
		44	Sperm1_02.13115.13115.4	4.5315	0.5532	100	3128.77	3127.77	-2.2	447472	1	13.8755	43.7	2	R.NDEELNKLLAGVTIAQGGVLPNIQAVLLPK.K
		45	Sperm1_03.13369.13369.4	5.0678	0.5651	100	3128.77	3127.77	-3.3	2.80996e+06	1	16.8806	45.3	2	R.NDEELNKLLAGVTIAQGGVLPNIQAVLLPK.K
		46	Sperm1_04.13303.13303.4	4.5145	0.4291	100	3129.76	3127.77	-5.1	1.09348e+06	1	9.57185	46.1	1	R.NDEELNKLLAGVTIAQGGVLPNIQAVLLPK.K
		47	Sperm1_09.8086.8086.4	4.9245	0.4466	100	3129.78	3127.77	-0.6	155501	1	13.1803	42.3	1	R.NDEELNKLLAGVTIAQGGVLPNIQAVLLPK.K
		48	Sperm1_11.9576.9576.4	4.7699	0.4631	100	3128.77	3127.77	-0.9	47625.2	1	8.32804	44.2	1	R.NDEELNKLLAGVTIAQGGVLPNIQAVLLPK.K
		49	Sperm1_03.12448.12448.3	5.0251	0.523	100	3256.87	3255.87	-0.9	59828.2	1	8.21402	42.3	1	R.NDEELNKLLAGVTIAQGGVLPNIQAVLLPKK.T
		50	Sperm1_04.12247.12247.3	6.9903	0.5601	100	3256.86	3255.87	-2.9	211026	1	16.7321	54.3	1	R.NDEELNKLLAGVTIAQGGVLPNIQAVLLPKK.T
		51	Sperm1_05.12178.12178.3	5.5285	0.5651	100	3256.86	3255.87	-2	91256.3	1	16.7214	56.2	1	R.NDEELNKLLAGVTIAQGGVLPNIQAVLLPKK.T
		52	Sperm1_06.6978.6978.3	5.2826	0.4594	100	3256.86	3255.87	-3.7	119526	1	11.194	47.5	1	R.NDEELNKLLAGVTIAQGGVLPNIQAVLLPKK.T
		53	Sperm1_07.5520.5520.3	4.7168	0.4122	100	3256.86	3255.87	-4.7	211119	2	5.85007	39.2	1	R.NDEELNKLLAGVTIAQGGVLPNIQAVLLPKK.T
		54	Sperm1_04.12230.12230.4	4.0891	0.347	100	3257.87	3255.87	-1	76273.1	1	6.89473	34.9	1	R.NDEELNKLLAGVTIAQGGVLPNIQAVLLPKK.T
		55	Sperm1_06.6983.6983.4	3.5323	0.236	99.9	3257.87	3255.87	-1.5	66699.9	5	5.51362	30.8	1	R.NDEELNKLLAGVTIAQGGVLPNIQAVLLPKK.T
		56	Sperm1_06.6272.6272.3	5.2538	0.3887	100	3845.11	3843.12	-3.8	188793	1	11.2405	44.3	1	R.NDEELNKLLAGVTIAQGGVLPNIQAVLLPKKTGGDKE.-
		57	Sperm1_10.9599.9599.3	6.1304	0.4618	100	3845.11	3843.12	-4	86840.3	1	10.861	50.6	2	R.NDEELNKLLAGVTIAQGGVLPNIQAVLLPKKTGGDKE.-
		58	Sperm1_12.8325.8325.3	4.801	0.2926	100	3845.12	3843.12	-1.4	90062.8	1	10.1669	49.4	2	R.NDEELNKLLAGVTIAQGGVLPNIQAVLLPKKTGGDKE.-
		59	Sperm1_01.10561.10561.2	6.3674	0.5826	100	2286.39	2285.4	-2.7	16720.3	1	22.0689	90.9	22	K.LLAGVTIAQGGVLPNIQAVLLPK.K
		60	Sperm1_02.16833.16833.2	6.1584	0.5908	100	2286.4	2285.4	-0.4	614702	1	23.0471	93.8	55	K.LLAGVTIAQGGVLPNIQAVLLPK.K
		61	Sperm1_05.12187.12187.2	5.3611	0.5807	100	2286.39	2285.4	-2.2	221908	1	18.8483	84.8	7	K.LLAGVTIAQGGVLPNIQAVLLPK.K
		62	Sperm1_06.6676.6676.2	5.6478	0.5683	100	2287.39	2285.4	-4.5	140868	1	18.0653	84.4	6	K.LLAGVTIAQGGVLPNIQAVLLPK.K
		63	Sperm1_07.6111.6111.2	6.0619	0.5677	100	2287.4	2285.4	0.3	94617.4	1	21.2562	90.6	6	K.LLAGVTIAQGGVLPNIQAVLLPK.K
		64	Sperm1_08.9651.9651.2	5.7281	0.6098	100	2286.39	2285.4	-5	45559.4	1	18.0653	84.4	3	K.LLAGVTIAQGGVLPNIQAVLLPK.K
		65	Sperm1_12.8747.8747.2	5.8317	0.5794	100	2286.4	2285.4	-0.3	210144	1	20.4029	87.9	10	K.LLAGVTIAQGGVLPNIQAVLLPK.K
		66	Sperm1_01.9648.9648.3	3.7289	0.3083	100	2286.39	2285.4	-2.5	2416.5	1	9.76306	34.4	4	K.LLAGVTIAQGGVLPNIQAVLLPK.K
		67	Sperm1_02.15634.15634.3	5.7449	0.4994	100	2286.4	2285.4	-0.5	93634.9	1	18.4525	57.5	28	K.LLAGVTIAQGGVLPNIQAVLLPK.K
		68	Sperm1_03.20638.20638.3	4.3431	0.3154	100	2286.39	2285.4	-3.5	14171.4	1	9.61913	47.8	13	K.LLAGVTIAQGGVLPNIQAVLLPK.K
		69	Sperm1_04.21495.21495.3	5.1527	0.5179	100	2287.39	2285.4	-4.5	19229.6	1	14.398	56.7	15	K.LLAGVTIAQGGVLPNIQAVLLPK.K
		70	Sperm1_05.21123.21123.3	4.401	0.3109	100	2286.39	2285.4	-3.4	13796.5	1	7.63533	50	18	K.LLAGVTIAQGGVLPNIQAVLLPK.K
		71	Sperm1_06.16431.16431.3	4.3463	0.3264	100	2286.39	2285.4	-4.9	12290.9	1	8.91104	46.3	12	K.LLAGVTIAQGGVLPNIQAVLLPK.K
		72	Sperm1_07.5448.5448.3	4.6992	0.5037	100	2286.4	2285.4	-1.3	84771.2	1	16.5217	60.6	10	K.LLAGVTIAQGGVLPNIQAVLLPK.K
		73	Sperm1_08.9901.9901.3	3.9127	0.3117	100	2286.4	2285.4	0.9	11266.8	1	10.045	50.8	1	K.LLAGVTIAQGGVLPNIQAVLLPK.K
		74	Sperm1_10.10954.10954.3	4.0268	0.3325	100	2287.39	2285.4	-4.5	45049.7	1	7.54116	49.2	5	K.LLAGVTIAQGGVLPNIQAVLLPK.K
		75	Sperm1_12.8528.8528.3	3.6664	0.2185	100	2286.39	2285.4	-3.7	53981.4	3	5.80069	45.9	1	K.LLAGVTIAQGGVLPNIQAVLLPK.K
	PTMs		Sequence Ct	Spectrum Ct
			0	0
	Sup1 Slide #	Sequence Ct	FileName	XCorr	DeltCN	Conf%	M+H+	CalcM+H+	PPM	TotalIntensity	SpR	Prob Score	IonProportion	Redundancy	Sequence	residue	modification	Scan #	Corresponding mammalian site
		Locus	Sequence Ct	Spectrum Ct	Sequence Cov	Length	MolWt	pI	NSAF	EMPAI	Descriptive Name
	HTZ-1	R08C7.3	56	879	0.614	140	14669	10.6	0.0480445	3.1115	HTZ-1
		Sequence Ct	FileName	XCorr	DeltCN	Conf%	M+H+	CalcM+H+	PPM	TotalIntensity	SpR	Prob Score	IonProportion	Redundancy	Sequence
		1	Sperm1_01.12020.12020.2	6.1765	0.5919	100	2896.53	2895.53	-1.2	59682.2	1	20.8662	96.4	12	R.VGATAAVYSAAILEYLTAEVLELAGNASK.D
		2	Sperm1_06.13378.13378.2	6.5962	0.6296	100	2896.53	2895.53	-1.2	32382	1	18.0143	86.7	9	R.VGATAAVYSAAILEYLTAEVLELAGNASK.D
		3	Sperm1_08.14573.14573.2	6.4129	0.5617	100	2896.52	2895.53	-5	34427.7	1	17.2853	89.3	10	R.VGATAAVYSAAILEYLTAEVLELAGNASK.D
		4	Sperm1_10.15651.15651.2	7.2671	0.5939	100	2897.53	2895.53	-3.6	2.66673e+06	1	23.0694	100	38	R.VGATAAVYSAAILEYLTAEVLELAGNASK.D
		5	Sperm1_11.14629.14629.2	6.6842	0.6221	100	2897.53	2895.53	-4.4	1.19283e+06	1	21.3961	93.3	19	R.VGATAAVYSAAILEYLTAEVLELAGNASK.D
		6	Sperm1_12.13995.13995.2	6.9498	0.5954	100	2897.53	2895.53	-3	1.94155e+06	1	20.8662	96.4	24	R.VGATAAVYSAAILEYLTAEVLELAGNASK.D
		7	Sperm1_01.12320.12320.3	3.3202	0.3963	100	2897.54	2895.53	-1.6	3809.3	1	10.4082	41.1	2	R.VGATAAVYSAAILEYLTAEVLELAGNASK.D
		8	Sperm1_03.18710.18710.3	5.3163	0.5669	100	2896.53	2895.53	-1.2	146495	1	22.4415	61.8	2	R.VGATAAVYSAAILEYLTAEVLELAGNASK.D
		9	Sperm1_04.18514.18514.3	5.1464	0.5868	100	2896.53	2895.53	-2.3	172795	1	22.0804	63.2	1	R.VGATAAVYSAAILEYLTAEVLELAGNASK.D
		10	Sperm1_05.18369.18369.3	5.3272	0.5564	100	2896.53	2895.53	-1.7	97723.2	1	25.6544	65.8	2	R.VGATAAVYSAAILEYLTAEVLELAGNASK.D
		11	Sperm1_06.13084.13084.3	5.5414	0.515	100	2896.54	2895.53	-1	117978	1	22.0804	63.2	1	R.VGATAAVYSAAILEYLTAEVLELAGNASK.D
		12	Sperm1_07.10722.10722.3	3.8856	0.4767	100	2897.53	2895.53	-3	5349.1	1	8.80916	39	2	R.VGATAAVYSAAILEYLTAEVLELAGNASK.D
		13	Sperm1_08.14441.14441.3	5.3482	0.5246	100	2896.53	2895.53	-1.4	48238.7	1	20.0846	60.5	3	R.VGATAAVYSAAILEYLTAEVLELAGNASK.D
		14	Sperm1_09.13117.13117.3	4.8851	0.5154	100	2896.53	2895.53	-2.6	39431.5	1	21.0706	61.8	4	R.VGATAAVYSAAILEYLTAEVLELAGNASK.D
		15	Sperm1_10.16057.16057.3	6.3475	0.6472	100	2897.53	2895.53	-3.3	170384	1	16.0549	55.4	3	R.VGATAAVYSAAILEYLTAEVLELAGNASK.D
		16	Sperm1_11.14716.14716.3	5.8112	0.5519	100	2896.54	2895.53	-0.7	277121	1	21.4186	60.5	5	R.VGATAAVYSAAILEYLTAEVLELAGNASK.D
		17	Sperm1_12.17244.17244.3	5.8397	0.5136	100	2897.54	2895.53	0	13163.5	1	11.6748	46.1	5	R.VGATAAVYSAAILEYLTAEVLELAGNASK.D
		18	Sperm1_03.18688.18688.4	4.3443	0.3902	100	2896.53	2895.53	-2.3	28393.8	1	7.48946	37.1	1	R.VGATAAVYSAAILEYLTAEVLELAGNASK.D
		19	Sperm1_05.18402.18402.4	5.7288	0.4569	100	2897.53	2895.53	-3.7	24783.6	1	12.6736	39.7	3	R.VGATAAVYSAAILEYLTAEVLELAGNASK.D
		20	Sperm1_06.15447.15447.4	3.5297	0.2432	99.9	2897.53	2895.53	-3.1	9616.5	1	8.01517	38.4	1	R.VGATAAVYSAAILEYLTAEVLELAGNASK.D
		21	Sperm1_08.14463.14463.4	5.3251	0.3564	100	2897.54	2895.53	-0.8	19403	1	8.01517	38.4	1	R.VGATAAVYSAAILEYLTAEVLELAGNASK.D
		22	Sperm1_10.15782.15782.4	5.3288	0.5035	100	2896.53	2895.53	-2.6	33025.4	1	12.0287	43.2	1	R.VGATAAVYSAAILEYLTAEVLELAGNASK.D
		23	Sperm1_12.14059.14059.4	4.6289	0.4557	100	2896.53	2895.53	-2.5	107307	1	10.8382	34.2	2	R.VGATAAVYSAAILEYLTAEVLELAGNASK.D
		24	Sperm1_09.3221.3221.2	2.3631	0.2469	100	859.522	859.526	-5.2	18023.9	1	10.2465	100	5	R.HLHLAIR.G
		25	Sperm1_10.6109.6109.2	2.493	0.2956	100	859.525	859.526	-1.1	8282.1	1	10.6327	100	24	R.HLHLAIR.G
		26	Sperm1_11.4245.4245.2	2.3852	0.2607	100	859.524	859.526	-2.7	21562.6	1	10.6327	100	15	R.HLHLAIR.G
		27	Sperm1_07.12130.12130.2	5.133	0.4554	100	1974.08	1973.08	-4.4	56204.5	1	15.7326	85.7	87	R.HLHLAIRGDEELDTLIK.A
		28	Sperm1_08.4932.4932.2	5.3399	0.4489	100	1974.08	1973.08	-2.3	1.02886e+06	1	16.5102	88.9	59	R.HLHLAIRGDEELDTLIK.A
		29	Sperm1_09.5351.5351.2	5.1869	0.473	100	1974.08	1973.08	-4	122179	1	18.1877	92.6	34	R.HLHLAIRGDEELDTLIK.A
		30	Sperm1_10.14992.14992.2	5.1173	0.4311	100	1974.08	1973.08	-2.1	95960.5	1	16.7341	92.3	22	R.HLHLAIRGDEELDTLIK.A
		31	Sperm1_11.17429.17429.2	3.9587	0.3688	100	1974.08	1973.08	-4.3	38191.4	1	14.9751	85.2	7	R.HLHLAIRGDEELDTLIK.A
		32	Sperm1_12.3838.3838.2	5.1229	0.4557	100	1975.08	1973.08	-4.9	112070	1	15.1071	88.5	5	R.HLHLAIRGDEELDTLIK.A
		33	Sperm1_07.8088.8088.3	3.8315	0.4666	100	1974.08	1973.08	-1.1	415098	1	12.6872	59.6	36	R.HLHLAIRGDEELDTLIK.A
		34	Sperm1_08.13220.13220.3	3.8754	0.4287	100	1974.08	1973.08	-2.1	1.54501e+06	1	11.6249	62.5	43	R.HLHLAIRGDEELDTLIK.A
		35	Sperm1_09.14322.14322.3	3.874	0.5061	100	1974.08	1973.08	-3.4	179129	1	15.7926	63	58	R.HLHLAIRGDEELDTLIK.A
		36	Sperm1_10.14717.14717.3	3.945	0.4602	100	1974.08	1973.08	-2.6	54745.2	1	10.7811	58	79	R.HLHLAIRGDEELDTLIK.A
		37	Sperm1_11.17504.17504.3	3.5938	0.4464	100	1974.08	1973.08	-1.2	19690.9	1	11.855	62	48	R.HLHLAIRGDEELDTLIK.A
		38	Sperm1_12.15084.15084.3	3.7068	0.4193	100	1974.09	1973.08	0.5	26167	1	15.2349	64.2	50	R.HLHLAIRGDEELDTLIK.A
		39	Sperm1_07.4546.4546.4	3.9466	0.1545	100	1974.08	1973.08	-3.6	2.049e+06	1	11.5769	51.9	6	R.HLHLAIRGDEELDTLIK.A
		40	Sperm1_08.13.13.4	4.0635	0.1965	99.9	1974.07	1973.08	-5.6	2596191	1	15.6766	64.4	11	R.HLHLAIRGDEELDTLIK.A
		41	Sperm1_09.13887.13887.4	3.9744	0.1858	99.9	1974.08	1973.08	-3.8	1.46742e+06	1	12.7352	56	7	R.HLHLAIRGDEELDTLIK.A
		42	Sperm1_10.341.341.4	4.5694	0.294	100	1974.08	1973.08	-3.7	102290	1	13.2105	60.3	15	R.HLHLAIRGDEELDTLIK.A
		43	Sperm1_11.8224.8224.4	4.4388	0.3439	100	1974.08	1973.08	-3.6	28772.6	1	11.6881	57.5	22	R.HLHLAIRGDEELDTLIK.A
		44	Sperm1_12.15060.15060.4	4.2986	0.3444	100	1974.08	1973.08	-2.3	72563	1	11.919	56	17	R.HLHLAIRGDEELDTLIK.A
		45	Sperm1_08.5091.5091.2	4.1727	0.357	100	1399.79	1398.8	-4.2	138644	1	11.3858	90.9	18	K.ATIAGGGVIPHIHR.Y
		46	Sperm1_09.5263.5263.2	4.2291	0.4412	100	1398.8	1398.8	-0.9	48154.8	1	10.019	90.5	11	K.ATIAGGGVIPHIHR.Y
		47	Sperm1_11.3003.3003.2	3.658	0.3987	100	1398.79	1398.8	-3.2	71505	1	7.58094	77.3	3	K.ATIAGGGVIPHIHR.Y
		48	Sperm1_08.5331.5331.3	2.0228	0.3181	100	1399.79	1398.8	-3.9	27627.3	18	4.52812	53.5	1	K.ATIAGGGVIPHIHR.Y
		49	Sperm1_09.3382.3382.3	1.9893	0.3182	100	1398.79	1398.8	-4.1	3.9868e+06	1	13.8373	68.2	1	K.ATIAGGGVIPHIHR.Y
		50	Sperm1_02.3500.3500.2	4.7629	0.5248	100	1542.84	1542.84	-1.3	105998	1	17.0409	93.1	20	K.KGAPVPGKPGAPGQGPQ.-
		51	Sperm1_05.3553.3553.2	4.8432	0.5307	100	1542.84	1542.84	-2.1	67138.3	1	15.4528	89.7	2	K.KGAPVPGKPGAPGQGPQ.-
		52	Sperm1_06.1497.1497.2	4.1702	0.5298	100	1542.84	1542.84	0.3	44126.1	1	9.20749	72.4	1	K.KGAPVPGKPGAPGQGPQ.-
		53	Sperm1_07.1977.1977.2	4.4318	0.5133	100	1542.84	1542.84	-1.4	42342.1	1	14.0057	86.2	2	K.KGAPVPGKPGAPGQGPQ.-
		54	Sperm1_03.980.980.3	3.4458	0.5019	100	1542.83	1542.84	-2.8	54492.7	1	22.5507	82.4	6	K.KGAPVPGKPGAPGQGPQ.-
		55	Sperm1_04.3574.3574.3	2.9017	0.5119	100	1543.84	1542.84	-3.6	411479	1	10.5285	70.2	3	K.KGAPVPGKPGAPGQGPQ.-
		56	Sperm1_01.2143.2143.2	3.6665	0.525	100	1414.74	1414.74	-3.9	475010	1	20.058	96.3	10	K.GAPVPGKPGAPGQGPQ.-
		Locus	Sequence Ct	Spectrum Ct	Sequence Cov	Length	MolWt	pI	NSAF	EMPAI	Descriptive Name
	HTAS-1	ZK1251.1	14	85	0.49	145	16206	10.8	0.00401997	2.0903	HTAS-1
		Sequence Ct	FileName	XCorr	DeltCN	Conf%	M+H+	CalcM+H+	PPM	TotalIntensity	SpR	Prob Score	IonProportion	Redundancy	Sequence
		1	Sperm1_12.14638.14638.3	4.0221	0.4234	100	3352.63	3350.62	0.4	26421.7	2	4.8551	34.6	1	R.ISAGASVFMAATLEYLTTELMEMSAIAANESK.K
		2	Sperm1_09.13573.13573.4	4.2496	0.3972	100	3352.62	3350.62	-3	19420.8	1	6.96416	41.1	1	R.ISAGASVFMAATLEYLTTELMEMSAIAANESK.K
		3	Sperm1_10.16268.16268.4	4.2386	0.3874	100	3352.61	3350.62	-4.6	40677.5	1	7.75535	42.9	2	R.ISAGASVFMAATLEYLTTELMEMSAIAANESK.K
		4	Sperm1_12.14654.14654.4	4.0988	0.3911	100	3352.63	3350.62	-0.3	17901.1	1	12.3734	42.5	1	R.ISAGASVFMAATLEYLTTELMEMSAIAANESK.K
		5	Sperm1_01.14297.14297.3	2.9697	0.3343	100	3480.71	3478.72	-2.1	8148	1	5.11491	35	2	R.ISAGASVFMAATLEYLTTELMEMSAIAANESKK.S
		6	Sperm1_04.6574.6574.2	4.8884	0.5599	100	2066.06	2065.07	-5.3	48932.2	1	17.2853	89.3	1	R.HLHLAIYGDQETAQLLDK.V
		7	Sperm1_05.7482.7482.2	6.1106	0.5163	100	2066.07	2065.07	-2.9	518898	1	20.8662	96.4	23	R.HLHLAIYGDQETAQLLDK.V
		8	Sperm1_08.4765.4765.2	5.247	0.5341	100	2066.07	2065.07	-2.3	50003.5	1	20.8662	96.4	1	R.HLHLAIYGDQETAQLLDK.V
		9	Sperm1_04.6557.6557.3	4.4012	0.3405	100	2066.07	2065.07	-3.4	75627.9	1	10.6267	64.6	3	R.HLHLAIYGDQETAQLLDK.V
		10	Sperm1_05.6646.6646.3	5.5839	0.4375	100	2066.07	2065.07	-2.2	1.52519e+06	1	16.2898	74	38	R.HLHLAIYGDQETAQLLDK.V
		11	Sperm1_06.5248.5248.3	4.323	0.4747	100	2066.08	2065.07	1.4	34694.1	1	10.6132	57.4	7	R.HLHLAIYGDQETAQLLDK.V
		12	Sperm1_08.4741.4741.3	5.272	0.4306	100	2066.07	2065.07	-3.2	88254.9	1	13.2456	68	2	R.HLHLAIYGDQETAQLLDK.V
		13	Sperm1_12.4236.4236.3	5.0191	0.3576	100	2439.38	2438.38	-2	110051	1	17.3309	67.2	1	L.LDKVTLPQGGVTPMPIHPSLLPK.K
		14	Sperm1_01.9299.9299.2	4.5484	0.5035	100	2083.17	2082.18	-3.4	4985.7	1	12.5498	64.5	2	K.VTLPQGGVTPMPIHPSLLPK.K
Sperm 2
		Locus	Sequence Count	Spectrum Count	Sequence Coverage	Length	MolWt	pI	NSAF	EMPAI	Descriptive Name
	H2A-common		2	4							Peptides that map to S-phase histones and HTZ-1
		Sequence Ct	FileName	XCorr	DeltCN	Conf%	M+H+	CalcM+H+	PPM	TotalIntensity	SpR	Prob Score	IonProportion	Redundancy	Sequence
		1	Sperm2_07.4135.4135.2	2.4076	0.2779	100	944.529	944.531	-2.6	15316.2	1	5.7931	92.9	1	R.AGLQFPVGR.I
		2	Sperm2_12.3524.3524.2	2.7024	0.3379	100	944.528	944.531	-3.1	4833.7	1	8.93265	92.9	3	R.AGLQFPVGR.I
	S-Phase	Locus	Sequence Ct	Spectrum Ct	Sequence Cov	Length	MolWt	pI	NSAF	EMPAI	Descriptive Name
		B0035.7	89	478	0.795	127	13405	10.7	0.0201092	5.23735	HIS-47
		ZK131.6	89	478	0.795	127	13405	10.7	0.0201092	5.23735	HIS-12
		ZK131.10	89	478	0.795	127	13405	10.7	0.0201092	5.23735	HIS-16
		T23D8.6	89	478	0.795	127	13405	10.7	0.0201092	5.23735	HIS-68
		T10C6.12	89	478	0.795	127	13405	10.7	0.0201092	5.23735	HIS-3
		K06C4.3	89	478	0.795	127	13405	10.7	0.0201092	5.23735	HIS-21
		K06C4.11	89	478	0.795	127	13405	10.7	0.0201092	5.23735	HIS-19
		H02I12.7	89	478	0.795	127	13405	10.7	0.0201092	5.23735	HIS-65
		F55G1.10	89	478	0.795	127	13405	10.7	0.0201092	5.23735	HIS-61
		F54E12.5	89	478	0.795	127	13405	10.7	0.0201092	5.23735	HIS-57
		F45F2.4	89	478	0.795	127	13405	10.7	0.0201092	5.23735	HIS-7
		F35H10.1	89	478	0.795	127	13405	10.7	0.0201092	5.23735	HIS-30
		F17E9.13	89	478	0.795	127	13405	10.7	0.0201092	5.23735	HIS-33
		F08G2.2	89	478	0.795	127	13405	10.7	0.0201092	5.23735	HIS-43
		F07B7.3	89	478	0.795	127	13405	10.7	0.0201092	5.23735	HIS-53
		F07B7.10	89	478	0.795	127	13405	10.7	0.0201092	5.23735	HIS-51
		Sequence Ct	FileName	XCorr	DeltCN	Conf%	M+H+	CalcM+H+	PPM	TotalIntensity	SpR	Prob Score	IonProportion	Redundancy	Sequence
		1	Sperm2_11.2877.2877.3	3.7136	0.1804	100	1518.83	1517.83	-4.1	82141.5	1	10.8492	73.2	1	K.SRSSRAGLQFPVGR.L
		2	Sperm2_11.3120.3120.2	3.7492	0.2652	100	1274.69	1274.7	-5.7	176759	1	11.1562	100	1	R.SSRAGLQFPVGR.L
		3	Sperm2_12.2617.2617.2	2.8102	0.2323	100	1275.69	1274.7	-4.8	10715.6	1	7.95419	88.9	1	R.SSRAGLQFPVGR.L
		4	Sperm2_01.597.597.2	2.5021	0.2502	100	836.434	836.437	-4	13584.5	1	6.27454	100	3	R.KGNYAQR.V
		5	Sperm2_01.13059.13059.2	7.7312	0.5822	100	2873.56	2871.56	-2.2	203978	1	24.188	96.8	10	R.VGAGAPVYLAAVLEYLAAEVLELAGNAAR.D
		6	Sperm2_02.18298.18298.2	7.5625	0.5927	100	2873.56	2871.56	-1.5	3.6288e+06	1	19.7727	93.1	10	R.VGAGAPVYLAAVLEYLAAEVLELAGNAAR.D
		7	Sperm2_03.18935.18935.2	7.5052	0.5549	100	2873.56	2871.56	-3.9	38942.5	1	15.0366	82.8	32	R.VGAGAPVYLAAVLEYLAAEVLELAGNAAR.D
		8	Sperm2_04.18200.18200.2	6.4081	0.5838	100	2872.56	2871.56	-1.2	35271.5	1	16.4925	86.2	3	R.VGAGAPVYLAAVLEYLAAEVLELAGNAAR.D
		9	Sperm2_05.17770.17770.2	5.3066	0.6066	100	2871.56	2871.56	-1.9	169245	1	21.675	96.6	2	R.VGAGAPVYLAAVLEYLAAEVLELAGNAAR.D
		10	Sperm2_06.17253.17253.2	5.3748	0.5807	100	2871.56	2871.56	-0.8	638416	1	18.019	87.1	2	R.VGAGAPVYLAAVLEYLAAEVLELAGNAAR.D
		11	Sperm2_07.17536.17536.2	5.3691	0.5747	100	2871.55	2871.56	-3.1	213388	1	21.675	96.6	2	R.VGAGAPVYLAAVLEYLAAEVLELAGNAAR.D
		12	Sperm2_12.16553.16553.2	5.1538	0.5738	100	2871.55	2871.56	-3.7	546979	1	21.362	93.5	2	R.VGAGAPVYLAAVLEYLAAEVLELAGNAAR.D
		13	Sperm2_01.13502.13502.3	5.5685	0.4489	100	2873.57	2871.56	-0.4	42756.5	1	21.4251	62.7	12	R.VGAGAPVYLAAVLEYLAAEVLELAGNAAR.D
		14	Sperm2_02.19209.19209.3	5.0175	0.4612	100	2872.56	2871.56	-0.3	272238	1	25.2557	67.1	9	R.VGAGAPVYLAAVLEYLAAEVLELAGNAAR.D
		15	Sperm2_03.18609.18609.3	4.266	0.3965	100	2872.56	2871.56	-1.7	34987.2	1	14.6548	50.6	1	R.VGAGAPVYLAAVLEYLAAEVLELAGNAAR.D
		16	Sperm2_05.20424.20424.3	4.1789	0.2739	100	2873.57	2871.56	1.3	18430.2	2	6.9015	40.8	2	R.VGAGAPVYLAAVLEYLAAEVLELAGNAAR.D
		17	Sperm2_07.20213.20213.3	3.4053	0.3155	100	2873.55	2871.56	-5.2	14843.8	1	6.61644	40.6	1	R.VGAGAPVYLAAVLEYLAAEVLELAGNAAR.D
		18	Sperm2_09.19467.19467.3	2.3478	0.2244	99.9	2873.56	2871.56	-1.5	13228.4	2	4.20903	35.2	1	R.VGAGAPVYLAAVLEYLAAEVLELAGNAAR.D
		19	Sperm2_10.16881.16881.3	3.27	0.3793	100	2871.56	2871.56	0.4	5753.9	1	12.3802	44	2	R.VGAGAPVYLAAVLEYLAAEVLELAGNAAR.D
		20	Sperm2_11.16745.16745.3	3.7441	0.2769	100	2871.57	2871.56	2.7	5393.2	1	16.0437	50	2	R.VGAGAPVYLAAVLEYLAAEVLELAGNAAR.D
		21	Sperm2_12.16551.16551.3	3.4759	0.3753	100	2871.56	2871.56	-0.3	16332.2	1	10.5762	42.7	1	R.VGAGAPVYLAAVLEYLAAEVLELAGNAAR.D
		22	Sperm2_02.19319.19319.4	6.6767	0.5154	100	2872.56	2871.56	-0.2	49300.2	1	21.3924	51.7	6	R.VGAGAPVYLAAVLEYLAAEVLELAGNAAR.D
		23	Sperm2_03.19732.19732.4	4.2141	0.414	100	2872.56	2871.56	-0.9	26760.8	2	6.40028	35.4	5	R.VGAGAPVYLAAVLEYLAAEVLELAGNAAR.D
		24	Sperm2_01.13861.13861.3	3.3233	0.4406	100	3230.73	3228.73	-2.4	10757.7	1	4.95796	32.9	1	R.VGAGAPVYLAAVLEYLAAEVLELAGNAARDNK.K
		25	Sperm2_10.16639.16639.3	2.8754	0.3589	100	3230.72	3228.73	-3.4	35892.5	1	5.70418	35	1	R.VGAGAPVYLAAVLEYLAAEVLELAGNAARDNK.K
		26	Sperm2_11.16471.16471.4	3.5321	0.2165	100	3229.73	3228.73	0.4	23448.6	1	7.04913	37.2	1	R.VGAGAPVYLAAVLEYLAAEVLELAGNAARDNK.K
		27	Sperm2_09.2525.2525.2	2.933	0.334	100	1273.78	1273.79	-3.4	57397.3	1	5.63701	81.2	1	R.IAPRHLQLAVR.N
		28	Sperm2_10.2466.2466.2	2.4282	0.2116	100	1273.78	1273.79	-4.6	24176.9	3	3.71442	68.8	1	R.IAPRHLQLAVR.N
		29	Sperm2_11.2572.2572.2	2.998	0.3304	100	1273.78	1273.79	-3.2	36032.6	1	5.63701	81.2	1	R.IAPRHLQLAVR.N
		30	Sperm2_01.6689.6689.2	2.5964	0.127	100	836.507	836.51	-3.1	1932.8	1	11.6535	91.7	2	R.HLQLAVR.N
		31	Sperm2_11.2330.2330.2	2.2363	0.1539	100	836.505	836.51	-5.5	12667.9	1	9.23461	100	1	R.HLQLAVR.N
		32	Sperm2_02.3052.3052.2	5.3097	0.4561	100	1678.88	1678.89	-1.5	329503	1	18.4692	100	4	R.HLQLAVRNDEELNK.L
		33	Sperm2_03.3610.3610.2	4.8621	0.4631	100	1678.88	1678.89	-3.3	278506	1	18.4692	100	1	R.HLQLAVRNDEELNK.L
		34	Sperm2_02.3057.3057.3	3.8298	0.3919	100	1679.89	1678.89	-0.4	19432	1	11.2878	66.7	1	R.HLQLAVRNDEELNK.L
		35	Sperm2_03.3590.3590.3	2.7972	0.3321	100	1678.88	1678.89	-2.4	50062.4	1	9.27018	64.3	2	R.HLQLAVRNDEELNK.L
		36	Sperm2_12.9672.9672.3	6.2014	0.5795	100	3947.26	3945.26	-3.9	138394	1	11.0328	54.3	5	R.HLQLAVRNDEELNKLLAGVTIAQGGVLPNIQAVLLPK.K
		37	Sperm2_01.8446.8446.2	5.9316	0.5334	100	3129.78	3127.77	-1.3	163590	1	16.608	81.8	29	R.NDEELNKLLAGVTIAQGGVLPNIQAVLLPK.K
		38	Sperm2_02.14177.14177.2	5.5565	0.5788	100	3129.77	3127.77	-2.9	761919	1	9.12517	60.6	30	R.NDEELNKLLAGVTIAQGGVLPNIQAVLLPK.K
		39	Sperm2_03.12342.12342.2	4.8679	0.5247	100	3129.76	3127.77	-5.1	245362	1	12.2974	69.7	3	R.NDEELNKLLAGVTIAQGGVLPNIQAVLLPK.K
		40	Sperm2_04.11857.11857.2	5.3547	0.5967	100	3129.77	3127.77	-3.6	4.21787e+06	1	12.7946	72.7	6	R.NDEELNKLLAGVTIAQGGVLPNIQAVLLPK.K
		41	Sperm2_05.11664.11664.2	5.4847	0.5988	100	3128.76	3127.77	-3.6	1.05558e+06	1	12.5915	74.2	4	R.NDEELNKLLAGVTIAQGGVLPNIQAVLLPK.K
		42	Sperm2_06.11183.11183.2	5.1582	0.5634	100	3129.77	3127.77	-3.6	860695	1	12.502	76.7	4	R.NDEELNKLLAGVTIAQGGVLPNIQAVLLPK.K
		43	Sperm2_07.11465.11465.2	5.4405	0.6043	100	3129.77	3127.77	-2.6	1.27098e+06	1	15.1363	80.6	5	R.NDEELNKLLAGVTIAQGGVLPNIQAVLLPK.K
		44	Sperm2_08.11000.11000.2	4.6068	0.5048	100	3129.78	3127.77	-1.2	310627	1	8.30379	61.3	3	R.NDEELNKLLAGVTIAQGGVLPNIQAVLLPK.K
		45	Sperm2_09.10826.10826.2	4.7468	0.5233	100	3128.76	3127.77	-4.5	237756	1	8.16994	63.3	2	R.NDEELNKLLAGVTIAQGGVLPNIQAVLLPK.K
		46	Sperm2_11.10659.10659.2	4.3793	0.4848	100	3128.79	3127.77	4.2	175138	1	6.54076	63	2	R.NDEELNKLLAGVTIAQGGVLPNIQAVLLPK.K
		47	Sperm2_01.8644.8644.3	3.9848	0.3903	100	3128.77	3127.77	-1.8	7463.3	1	10.466	35.8	11	R.NDEELNKLLAGVTIAQGGVLPNIQAVLLPK.K
		48	Sperm2_02.14408.14408.3	4.7778	0.5936	100	3129.78	3127.77	-0.2	1.18038e+06	1	19.7389	58.7	7	R.NDEELNKLLAGVTIAQGGVLPNIQAVLLPK.K
		49	Sperm2_03.12408.12408.3	4.2497	0.4869	100	3128.77	3127.77	-1.9	1.77365e+06	1	25.0157	64.6	1	R.NDEELNKLLAGVTIAQGGVLPNIQAVLLPK.K
		50	Sperm2_05.11719.11719.3	3.8042	0.5022	100	3128.77	3127.77	-1.4	474183	1	12.8874	48.8	1	R.NDEELNKLLAGVTIAQGGVLPNIQAVLLPK.K
		51	Sperm2_06.11182.11182.3	4.3174	0.4447	100	3128.77	3127.77	-1.4	1054424	1	25.4028	67.5	1	R.NDEELNKLLAGVTIAQGGVLPNIQAVLLPK.K
		52	Sperm2_02.14100.14100.4	4.3005	0.3786	100	3129.78	3127.77	-0.6	94953.8	1	10.1041	47.3	4	R.NDEELNKLLAGVTIAQGGVLPNIQAVLLPK.K
		53	Sperm2_03.12518.12518.4	3.6613	0.4189	100	3129.78	3127.77	-1.2	83037.5	1	9.43348	41	1	R.NDEELNKLLAGVTIAQGGVLPNIQAVLLPK.K
		54	Sperm2_06.11051.11051.4	3.7411	0.4099	100	3128.77	3127.77	-1.7	50909.2	3	7.05949	32.3	1	R.NDEELNKLLAGVTIAQGGVLPNIQAVLLPK.K
		55	Sperm2_07.11400.11400.4	3.5042	0.3727	100	3129.78	3127.77	-0.7	53678.2	3	5.13676	36.1	1	R.NDEELNKLLAGVTIAQGGVLPNIQAVLLPK.K
		56	Sperm2_08.10998.10998.4	3.533	0.3713	100	3129.78	3127.77	-1.2	72402.4	1	6.2515	42.7	1	R.NDEELNKLLAGVTIAQGGVLPNIQAVLLPK.K
		57	Sperm2_10.10795.10795.4	3.6313	0.3807	100	3128.77	3127.77	-1.8	44396.4	1	6.77517	43.1	1	R.NDEELNKLLAGVTIAQGGVLPNIQAVLLPK.K
		58	Sperm2_11.10663.10663.4	4.0687	0.3941	100	3128.78	3127.77	1.1	53957	1	11.1295	44.3	1	R.NDEELNKLLAGVTIAQGGVLPNIQAVLLPK.K
		59	Sperm2_03.11492.11492.3	3.2879	0.24	100	3257.87	3255.87	-0.6	12435.1	4	4.57951	32.1	2	R.NDEELNKLLAGVTIAQGGVLPNIQAVLLPKK.T
		60	Sperm2_04.10920.10920.3	3.8483	0.3454	100	3256.87	3255.87	-1.6	30289.8	2	4.69299	36	1	R.NDEELNKLLAGVTIAQGGVLPNIQAVLLPKK.T
		61	Sperm2_08.9569.9569.3	5.4087	0.4845	100	3845.13	3843.12	0.4	103375	1	11.1772	46	1	R.NDEELNKLLAGVTIAQGGVLPNIQAVLLPKKTGGDKE.-
		62	Sperm2_09.9391.9391.3	5.6977	0.4873	100	3845.15	3843.12	4.7	101953	1	11.7444	50	2	R.NDEELNKLLAGVTIAQGGVLPNIQAVLLPKKTGGDKE.-
		63	Sperm2_10.9323.9323.3	5.592	0.4275	100	3845.12	3843.12	-1.5	183854	1	10.9872	46.9	2	R.NDEELNKLLAGVTIAQGGVLPNIQAVLLPKKTGGDKE.-
		64	Sperm2_11.9260.9260.3	5.7895	0.5033	100	3845.12	3843.12	-3.5	93368.2	1	11.5219	49.4	2	R.NDEELNKLLAGVTIAQGGVLPNIQAVLLPKKTGGDKE.-
		65	Sperm2_12.9195.9195.3	5.7878	0.3181	100	3845.14	3843.12	2.4	162158	1	8.9226	44	2	R.NDEELNKLLAGVTIAQGGVLPNIQAVLLPKKTGGDKE.-
		66	Sperm2_12.9180.9180.4	3.3683	0.2442	100	3845.13	3843.12	-0.3	109894	6	5.65301	43	1	R.NDEELNKLLAGVTIAQGGVLPNIQAVLLPKKTGGDKE.-
		67	Sperm2_01.13678.13678.2	6.213	0.5922	100	2286.4	2285.4	0.6	113081	1	23.874	93.9	25	K.LLAGVTIAQGGVLPNIQAVLLPK.K
		68	Sperm2_02.13847.13847.2	6.2509	0.6001	100	2286.4	2285.4	-1.1	494744	1	21.2027	88.2	64	K.LLAGVTIAQGGVLPNIQAVLLPK.K
		69	Sperm2_03.11407.11407.2	5.1671	0.5361	100	2286.4	2285.4	-0.7	114867	1	15.2589	78.1	12	K.LLAGVTIAQGGVLPNIQAVLLPK.K
		70	Sperm2_04.10755.10755.2	3.7998	0.5243	100	2287.39	2285.4	-3.7	59280.4	1	9.4679	62.5	6	K.LLAGVTIAQGGVLPNIQAVLLPK.K
		71	Sperm2_06.10093.10093.2	6.1746	0.5994	100	2286.4	2285.4	-1.5	794870	1	23.0471	93.8	8	K.LLAGVTIAQGGVLPNIQAVLLPK.K
		72	Sperm2_07.10508.10508.2	5.7302	0.5918	100	2286.39	2285.4	-3.6	252243	1	21.2562	90.6	5	K.LLAGVTIAQGGVLPNIQAVLLPK.K
		73	Sperm2_08.9973.9973.2	5.649	0.595	100	2286.39	2285.4	-4.6	445172	1	20.4029	87.9	6	K.LLAGVTIAQGGVLPNIQAVLLPK.K
		74	Sperm2_09.9913.9913.2	5.3628	0.5609	100	2286.39	2285.4	-3	288913	1	16.53	83.9	10	K.LLAGVTIAQGGVLPNIQAVLLPK.K
		75	Sperm2_11.10323.10323.2	5.5764	0.5487	100	2286.39	2285.4	-4.4	36527.6	1	9.56195	69	10	K.LLAGVTIAQGGVLPNIQAVLLPK.K
		76	Sperm2_12.9701.9701.2	4.382	0.4738	100	2286.39	2285.4	-4	63564.6	1	5.03151	51.7	2	K.LLAGVTIAQGGVLPNIQAVLLPK.K
		77	Sperm2_01.13890.13890.3	4.4948	0.4395	100	2286.4	2285.4	0.9	7232	1	12.9421	57.1	26	K.LLAGVTIAQGGVLPNIQAVLLPK.K
		78	Sperm2_02.10955.10955.3	4.9784	0.4806	100	2286.39	2285.4	-3	81576.5	1	16.0286	66.1	15	K.LLAGVTIAQGGVLPNIQAVLLPK.K
		79	Sperm2_03.11385.11385.3	4.3719	0.4843	100	2286.4	2285.4	-1.4	56065.2	1	10.7969	52.3	2	K.LLAGVTIAQGGVLPNIQAVLLPK.K
		80	Sperm2_04.10612.10612.3	3.1311	0.3133	100	2286.4	2285.4	-1.4	36490.2	2	7.79905	40	1	K.LLAGVTIAQGGVLPNIQAVLLPK.K
		81	Sperm2_05.10300.10300.3	3.1341	0.2567	100	2286.39	2285.4	-4.5	65834.6	3	5.75126	38.8	1	K.LLAGVTIAQGGVLPNIQAVLLPK.K
		82	Sperm2_06.10313.10313.3	5.034	0.5217	100	2286.4	2285.4	-1.5	69396.6	1	13.8174	60.3	5	K.LLAGVTIAQGGVLPNIQAVLLPK.K
		83	Sperm2_07.10640.10640.3	5.4106	0.434	100	2287.41	2285.4	2.6	75416.9	1	12.7036	53.7	3	K.LLAGVTIAQGGVLPNIQAVLLPK.K
		84	Sperm2_08.10116.10116.3	4.8155	0.4033	100	2286.39	2285.4	-4.9	58141.2	1	10.5512	54	2	K.LLAGVTIAQGGVLPNIQAVLLPK.K
		85	Sperm2_09.9957.9957.3	4.6129	0.4442	100	2286.4	2285.4	-0.3	80682.6	1	7.63145	50.8	5	K.LLAGVTIAQGGVLPNIQAVLLPK.K
		86	Sperm2_10.9753.9753.3	3.5356	0.2847	100	2286.4	2285.4	-0.1	203798	1	8.81543	46.9	1	K.LLAGVTIAQGGVLPNIQAVLLPK.K
		87	Sperm2_11.9517.9517.3	3.3912	0.1596	100	2286.39	2285.4	-2.3	23914.3	1	8.22818	44.8	1	K.LLAGVTIAQGGVLPNIQAVLLPK.K
		88	Sperm2_12.9470.9470.3	4.207	0.3973	100	2287.41	2285.4	3.5	28854.3	1	7.51049	51.6	1	K.LLAGVTIAQGGVLPNIQAVLLPK.K
		89	Sperm2_11.7719.7719.3	3.0173	0.3654	100	3001.74	3000.75	-3.7	55701.9	1	6.44991	42.9	2	K.LLAGVTIAQGGVLPNIQAVLLPKKTGGDKE.-
	PTMs		Sequence Ct	Spectrum Ct
			1	1
	Sup1 Slide #	Sequence Ct	FileName	XCorr	DeltCN	Conf%	M+H+	CalcM+H+	PPM	TotalIntensity	SpR	Prob Score	IonProportion	Redundancy	Sequence	residue	modification	Scan #	Corresponding mammalian site
	21	1	Sperm2_03	3.1853	0.2906	97.1	3171.78	3169.78	-2	72565	19	3.4454	43.3	1	R.NDEELNK(42.0106)LLAGVTIAQGGVLPNIQAVLLPK.K	K96	ac	13842	K95
		Locus	Sequence Ct	Spectrum Ct	Sequence Cov	Length	MolWt	pI	NSAF	EMPAI	Descriptive Name
		R08C7.3	69	1486	0.7	140	14669	10.6	0.0667309	4.01187	HTZ-1
		Sequence Ct	FileName	XCorr	DeltCN	Conf%	M+H+	CalcM+H+	PPM	TotalIntensity	SpR	Prob Score	IonProportion	Redundancy	Sequence
		1	Sperm2_01.13381.13381.2	6.9585	0.6091	100	2897.53	2895.53	-4.5	34220.7	1	18.0198	89.3	14	R.VGATAAVYSAAILEYLTAEVLELAGNASK.D
		2	Sperm2_03.18178.18178.2	6.0631	0.5891	100	2897.54	2895.53	-0.6	57458.3	1	18.8265	89.7	5	R.VGATAAVYSAAILEYLTAEVLELAGNASK.D
		3	Sperm2_05.16589.16589.2	5.7075	0.6546	100	2896.53	2895.53	-1.5	50762.3	1	16.4925	86.2	2	R.VGATAAVYSAAILEYLTAEVLELAGNASK.D
		4	Sperm2_08.15904.15904.2	6.8884	0.6124	100	2897.53	2895.53	-3.6	1.30904e+06	1	21.3961	93.3	9	R.VGATAAVYSAAILEYLTAEVLELAGNASK.D
		5	Sperm2_09.16002.16002.2	6.3565	0.5992	100	2897.53	2895.53	-4.3	80398.2	1	18.9796	92.9	6	R.VGATAAVYSAAILEYLTAEVLELAGNASK.D
		6	Sperm2_10.15705.15705.2	6.7119	0.5945	100	2897.53	2895.53	-5	861468	1	17.2222	86.2	8	R.VGATAAVYSAAILEYLTAEVLELAGNASK.D
		7	Sperm2_11.15495.15495.2	6.6886	0.5928	100	2897.53	2895.53	-3.7	1.3096e+06	1	15.7326	85.7	10	R.VGATAAVYSAAILEYLTAEVLELAGNASK.D
		8	Sperm2_01.13568.13568.3	3.2677	0.3463	100	2896.54	2895.53	0.8	11562.6	1	13.0382	52.8	1	R.VGATAAVYSAAILEYLTAEVLELAGNASK.D
		9	Sperm2_02.17529.17529.3	3.689	0.5276	100	2896.53	2895.53	-1.5	57578.9	1	12.2422	48.7	2	R.VGATAAVYSAAILEYLTAEVLELAGNASK.D
		10	Sperm2_03.17610.17610.3	3.7926	0.3726	100	2896.53	2895.53	-2.3	14242.4	1	6.49959	37.8	1	R.VGATAAVYSAAILEYLTAEVLELAGNASK.D
		11	Sperm2_06.19644.19644.3	3.0814	0.1904	100	2897.54	2895.53	-2.1	16047.8	1	7.38818	44.1	1	R.VGATAAVYSAAILEYLTAEVLELAGNASK.D
		12	Sperm2_07.17004.17004.3	4.7168	0.4649	100	2897.54	2895.53	-2	17304.7	1	12.7006	50	3	R.VGATAAVYSAAILEYLTAEVLELAGNASK.D
		13	Sperm2_08.19182.19182.3	3.8225	0.3863	100	2897.55	2895.53	3.1	18341.7	1	8.53071	42.5	1	R.VGATAAVYSAAILEYLTAEVLELAGNASK.D
		14	Sperm2_09.15901.15901.3	5.3438	0.5785	100	2896.54	2895.53	-1	43980.9	1	22.0804	63.2	3	R.VGATAAVYSAAILEYLTAEVLELAGNASK.D
		15	Sperm2_10.16332.16332.3	6.1258	0.6055	100	2897.54	2895.53	-1	28924.4	1	15.1817	54.1	2	R.VGATAAVYSAAILEYLTAEVLELAGNASK.D
		16	Sperm2_11.15536.15536.3	5.6154	0.5962	100	2896.53	2895.53	-3.3	753097	1	24.1725	65.8	4	R.VGATAAVYSAAILEYLTAEVLELAGNASK.D
		17	Sperm2_12.15242.15242.3	5.7748	0.5724	100	2896.53	2895.53	-2.7	2.83077e+06	1	24.5591	64.5	3	R.VGATAAVYSAAILEYLTAEVLELAGNASK.D
		18	Sperm2_02.20145.20145.4	3.4853	0.344	100	2897.54	2895.53	0.8	16283.9	20	5.94934	31.4	2	R.VGATAAVYSAAILEYLTAEVLELAGNASK.D
		19	Sperm2_03.17555.17555.4	4.6972	0.5163	100	2896.53	2895.53	-1.7	22457	1	7.45891	38.6	3	R.VGATAAVYSAAILEYLTAEVLELAGNASK.D
		20	Sperm2_04.17148.17148.4	4.4234	0.302	100	2896.53	2895.53	-3.3	11982.4	1	9.00726	37.8	3	R.VGATAAVYSAAILEYLTAEVLELAGNASK.D
		21	Sperm2_07.17061.17061.4	4.0931	0.2634	100	2897.54	2895.53	0.1	10149	2	7.36065	38.7	2	R.VGATAAVYSAAILEYLTAEVLELAGNASK.D
		22	Sperm2_08.15818.15818.4	4.4944	0.2946	100	2896.53	2895.53	-4.1	9097.2	1	9.99243	37.8	2	R.VGATAAVYSAAILEYLTAEVLELAGNASK.D
		23	Sperm2_09.15890.15890.4	4.8099	0.3653	100	2897.53	2895.53	-3.7	32683.4	1	10.1953	36.4	1	R.VGATAAVYSAAILEYLTAEVLELAGNASK.D
		24	Sperm2_10.15576.15576.4	4.414	0.4095	100	2896.53	2895.53	-2.2	8199.2	1	10.9906	40.5	3	R.VGATAAVYSAAILEYLTAEVLELAGNASK.D
		25	Sperm2_11.15547.15547.4	5.5222	0.4047	100	2896.53	2895.53	-3.2	49843	1	14.4132	43.7	5	R.VGATAAVYSAAILEYLTAEVLELAGNASK.D
		26	Sperm2_12.15231.15231.4	4.2229	0.4226	100	2896.53	2895.53	-2.7	93077.6	1	13.0311	36.6	2	R.VGATAAVYSAAILEYLTAEVLELAGNASK.D
		27	Sperm2_12.14907.14907.4	3.9125	0.2536	100	3253.74	3251.74	-1.8	39175.9	6	4.9686	34.7	1	R.VGATAAVYSAAILEYLTAEVLELAGNASKDLK.V
		28	Sperm2_02.2898.2898.2	2.1841	0.2811	100	859.524	859.526	-3	19627.4	1	11.5033	100	1	R.HLHLAIR.G
		29	Sperm2_03.3458.3458.2	2.1888	0.2846	100	859.522	859.526	-4.7	111599	1	8.38764	100	1	R.HLHLAIR.G
		30	Sperm2_04.3193.3193.2	2.4538	0.331	100	859.523	859.526	-3.6	23446.7	1	10.6327	100	3	R.HLHLAIR.G
		31	Sperm2_05.3547.3547.2	2.3334	0.2426	100	859.521	859.526	-5.9	25240.6	1	9.88691	100	5	R.HLHLAIR.G
		32	Sperm2_07.3500.3500.2	2.3662	0.3026	100	859.523	859.526	-3.6	29816.7	1	8.38764	100	11	R.HLHLAIR.G
		33	Sperm2_08.4189.4189.2	2.4123	0.277	100	859.521	859.526	-5.5	5634	1	12.5491	100	19	R.HLHLAIR.G
		34	Sperm2_06.11204.11204.2	5.4473	0.4381	100	1975.08	1973.08	-2.5	948936	1	20.058	96.3	66	R.HLHLAIRGDEELDTLIK.A
		35	Sperm2_07.12404.12404.2	5.684	0.469	100	1974.08	1973.08	-3.8	37611	1	12.2331	77.8	89	R.HLHLAIRGDEELDTLIK.A
		36	Sperm2_08.67.67.2	5.2564	0.4579	100	1974.08	1973.08	-3.1	67440	1	20.8322	96.3	114	R.HLHLAIRGDEELDTLIK.A
		37	Sperm2_09.15603.15603.2	4.5321	0.4607	100	1974.08	1973.08	-1.8	44906.9	1	13.555	81.5	48	R.HLHLAIRGDEELDTLIK.A
		38	Sperm2_10.5077.5077.2	4.7509	0.4073	100	1974.07	1973.08	-5.8	51394.9	1	12.9627	81.5	13	R.HLHLAIRGDEELDTLIK.A
		39	Sperm2_11.5108.5108.2	5.5328	0.3951	100	1975.08	1973.08	-4.4	137788	1	12.2331	77.8	6	R.HLHLAIRGDEELDTLIK.A
		40	Sperm2_12.4832.4832.2	3.882	0.3763	100	1973.07	1973.08	-4.4	73546.1	1	15.8522	88.9	2	R.HLHLAIRGDEELDTLIK.A
		41	Sperm2_05.13435.13435.3	3.6527	0.4485	100	1973.08	1973.08	-3.1	145474	1	13.7863	68.8	55	R.HLHLAIRGDEELDTLIK.A
		42	Sperm2_06.12271.12271.3	3.7442	0.4811	100	1974.08	1973.08	-2.8	1.49019e+06	1	14.5149	66	53	R.HLHLAIRGDEELDTLIK.A
		43	Sperm2_07.6903.6903.3	3.695	0.4852	100	1974.08	1973.08	-1.9	401396	1	13.5274	64	57	R.HLHLAIRGDEELDTLIK.A
		44	Sperm2_08.14067.14067.3	3.5275	0.3931	100	1973.08	1973.08	-3.1	25032.2	1	14.1357	64.7	106	R.HLHLAIRGDEELDTLIK.A
		45	Sperm2_10.14664.14664.3	4.1152	0.4433	100	1974.08	1973.08	-1.9	39250.3	1	12.9717	59.3	71	R.HLHLAIRGDEELDTLIK.A
		46	Sperm2_11.16199.16199.3	3.7206	0.4463	100	1974.09	1973.08	1.5	39601.9	1	12.2428	60.8	86	R.HLHLAIRGDEELDTLIK.A
		47	Sperm2_12.18352.18352.3	4.1224	0.4308	100	1974.08	1973.08	-3	27195.2	1	9.12394	54	53	R.HLHLAIRGDEELDTLIK.A
		48	Sperm2_05.19394.19394.4	4.2158	0.2523	100	1974.08	1973.08	-2	60816.2	1	10.9616	57.5	19	R.HLHLAIRGDEELDTLIK.A
		49	Sperm2_06.9301.9301.4	4.8103	0.1251	100	1974.08	1973.08	-3.2	3.31333e+06	1	15.0565	61.3	48	R.HLHLAIRGDEELDTLIK.A
		50	Sperm2_07.13.13.4	4.593	0.2785	100	1974.08	1973.08	-3.6	1.05553e+06	1	13.4411	58.7	38	R.HLHLAIRGDEELDTLIK.A
		51	Sperm2_09.9176.9176.4	4.4038	0.2753	100	1974.08	1973.08	-3.2	69959.5	1	10.1675	59.2	77	R.HLHLAIRGDEELDTLIK.A
		52	Sperm2_10.14305.14305.4	4.5354	0.1338	100	1974.08	1973.08	-1.5	44170.8	1	13.4411	58.7	75	R.HLHLAIRGDEELDTLIK.A
		53	Sperm2_11.11931.11931.4	4.4885	0.2154	100	1974.08	1973.08	-3.6	30708.7	1	10.976	58.9	53	R.HLHLAIRGDEELDTLIK.A
		54	Sperm2_12.16083.16083.4	4.56	0.2083	100	1974.08	1973.08	-3.5	34359.3	1	17.0118	57	40	R.HLHLAIRGDEELDTLIK.A
		55	Sperm2_01.5932.5932.2	4.1358	0.4791	100	1399.8	1398.8	-1.6	7298.7	1	14.895	95.5	93	K.ATIAGGGVIPHIHR.Y
		56	Sperm2_03.3733.3733.2	4.1133	0.4167	100	1399.79	1398.8	-3.5	485185	1	10.6165	90.9	7	K.ATIAGGGVIPHIHR.Y
		57	Sperm2_04.3270.3270.2	3.8298	0.4306	100	1398.79	1398.8	-2.5	324883	1	10.9921	90.9	14	K.ATIAGGGVIPHIHR.Y
		58	Sperm2_05.4868.4868.2	4.1751	0.4321	100	1399.79	1398.8	-5.2	141051	1	8.37769	81.8	23	K.ATIAGGGVIPHIHR.Y
		59	Sperm2_06.2946.2946.2	4.036	0.4558	100	1398.79	1398.8	-3.1	130137	1	12.1689	95.5	13	K.ATIAGGGVIPHIHR.Y
		60	Sperm2_07.3272.3272.2	3.6654	0.4211	100	1398.79	1398.8	-1.6	121249	1	10.6165	90.9	2	K.ATIAGGGVIPHIHR.Y
		61	Sperm2_08.2994.2994.2	3.948	0.3918	100	1398.79	1398.8	-2.9	37830	1	7.58094	77.3	1	K.ATIAGGGVIPHIHR.Y
		62	Sperm2_09.2980.2980.2	3.9091	0.3978	100	1398.79	1398.8	-2.1	37954.2	1	9.61169	86.4	1	K.ATIAGGGVIPHIHR.Y
		63	Sperm2_04.3274.3274.3	1.879	0.2788	99.9	1398.79	1398.8	-2.1	9937.1	1	5.79253	44.7	1	K.ATIAGGGVIPHIHR.Y
		64	Sperm2_07.3292.3292.3	1.8828	0.3066	100	1398.79	1398.8	-2.3	16980.2	5	4.37645	43.6	1	K.ATIAGGGVIPHIHR.Y
		65	Sperm2_04.3317.3317.4	3.2478	0.2771	100	1399.79	1398.8	-4.3	30459.1	1	16.1381	66.1	1	K.ATIAGGGVIPHIHR.Y
		66	Sperm2_01.2652.2652.2	4.8523	0.5323	100	1543.84	1542.84	-3	518475	1	12.6722	82.8	10	K.KGAPVPGKPGAPGQGPQ.-
		67	Sperm2_02.2495.2495.2	2.6929	0.4306	100	1542.84	1542.84	-0.2	4678.9	1	4.19555	41.4	1	K.KGAPVPGKPGAPGQGPQ.-
		68	Sperm2_01.967.967.3	2.4109	0.4246	100	1542.83	1542.84	-5.5	7135.2	2	4.58549	51.2	1	K.KGAPVPGKPGAPGQGPQ.-
		69	Sperm2_01.1500.1500.2	3.3284	0.488	100	1414.74	1414.74	-4.9	24661.6	1	10.9309	81.5	9	K.GAPVPGKPGAPGQGPQ.-
		Locus	Sequence Ct	Spectrum Ct	Sequence Cov	Length	MolWt	pI	NSAF	EMPAI	Descriptive Name
	HTAS-1	ZK1251.1	27	196	0.49	145	16206	10.8	0.00786663	2.0903	HTAS-1
		Sequence Ct	FileName	XCorr	DeltCN	Conf%	M+H+	CalcM+H+	PPM	TotalIntensity	SpR	Prob Score	IonProportion	Redundancy	Sequence
		1	Sperm2_01.13701.13701.3	4.4458	0.4811	100	3352.64	3350.62	3.8	14243.9	2	5.88422	37.2	3	R.ISAGASVFMAATLEYLTTELMEMSAIAANESK.K
		2	Sperm2_02.20431.20431.3	4.0364	0.4191	100	3351.62	3350.62	0.1	15736.9	1	8.85196	43.6	6	R.ISAGASVFMAATLEYLTTELMEMSAIAANESK.K
		3	Sperm2_07.17023.17023.3	3.3332	0.1405	100	3352.62	3350.62	-2.2	24907.3	21	4.08758	33.3	1	R.ISAGASVFMAATLEYLTTELMEMSAIAANESK.K
		4	Sperm2_08.16560.16560.3	2.9842	0.316	100	3352.61	3350.62	-4.3	23144.9	2	4.83059	35.1	1	R.ISAGASVFMAATLEYLTTELMEMSAIAANESK.K
		5	Sperm2_11.16105.16105.3	3.8045	0.4452	100	3352.62	3350.62	-3.3	26033.4	1	7.80553	42.5	3	R.ISAGASVFMAATLEYLTTELMEMSAIAANESK.K
		6	Sperm2_02.19498.19498.4	4.603	0.4145	100	3352.62	3350.62	-2.4	12444	3	5.55967	31.2	2	R.ISAGASVFMAATLEYLTTELMEMSAIAANESK.K
		7	Sperm2_08.16577.16577.4	3.12	0.369	100	3352.62	3350.62	-1.9	26536.1	8	4.04075	31.1	1	R.ISAGASVFMAATLEYLTTELMEMSAIAANESK.K
		8	Sperm2_01.11545.11545.3	3.2749	0.3341	100	3480.74	3478.72	3.8	3376.9	8	4.13672	22.7	7	R.ISAGASVFMAATLEYLTTELMEMSAIAANESKK.S
		9	Sperm2_07.15431.15431.3	2.587	0.231	100	3480.71	3478.72	-3.5	35306.7	16	4.02063	32.5	1	R.ISAGASVFMAATLEYLTTELMEMSAIAANESKK.S
		10	Sperm2_09.18773.18773.3	2.983	0.2472	100	3480.73	3478.72	1.7	26552.6	28	3.31683	32.4	1	R.ISAGASVFMAATLEYLTTELMEMSAIAANESKK.S
		11	Sperm2_10.15117.15117.3	3.8112	0.3826	100	3479.7	3478.72	-4.8	35906.8	1	6.87585	42.3	6	R.ISAGASVFMAATLEYLTTELMEMSAIAANESKK.S
		12	Sperm2_11.14559.14559.3	3.6483	0.5191	100	3480.71	3478.72	-4.2	55158.5	1	6.78632	44.1	4	R.ISAGASVFMAATLEYLTTELMEMSAIAANESKK.S
		13	Sperm2_12.14302.14302.3	3.8255	0.4701	100	3480.72	3478.72	0.1	195457	1	8.01194	40	2	R.ISAGASVFMAATLEYLTTELMEMSAIAANESKK.S
		14	Sperm2_03.5795.5795.2	4.4597	0.486	100	2066.07	2065.07	-0.9	57716.1	1	12.5168	73.3	6	R.HLHLAIYGDQETAQLLDK.V
		15	Sperm2_04.8438.8438.2	6.5412	0.5218	100	2067.08	2065.07	-0.6	329141	1	23.9084	100	45	R.HLHLAIYGDQETAQLLDK.V
		16	Sperm2_05.5677.5677.2	6.7559	0.5139	100	2067.07	2065.07	-5.1	272654	1	20.8662	96.4	28	R.HLHLAIYGDQETAQLLDK.V
		17	Sperm2_06.4762.4762.2	6.1639	0.4976	100	2066.07	2065.07	-3.3	94279.8	1	20.8662	96.4	2	R.HLHLAIYGDQETAQLLDK.V
		18	Sperm2_07.5352.5352.2	5.1513	0.5395	100	2066.07	2065.07	-3.6	55292.7	1	22.5091	96.6	1	R.HLHLAIYGDQETAQLLDK.V
		19	Sperm2_08.5019.5019.2	5.6167	0.5589	100	2066.07	2065.07	-1.9	86098	1	20.1144	96.4	1	R.HLHLAIYGDQETAQLLDK.V
		20	Sperm2_10.5015.5015.2	5.2249	0.5331	100	2066.06	2065.07	-5.1	48993.4	1	15.7326	85.7	1	R.HLHLAIYGDQETAQLLDK.V
		21	Sperm2_03.5559.5559.3	4.7325	0.441	100	2066.07	2065.07	-4.1	105725	1	13.5051	70.2	4	R.HLHLAIYGDQETAQLLDK.V
		22	Sperm2_04.5735.5735.3	6.1245	0.4248	100	2066.07	2065.07	-2.2	1.3051e+06	1	19.7279	80	61	R.HLHLAIYGDQETAQLLDK.V
		23	Sperm2_07.5342.5342.3	3.6293	0.4682	100	2066.07	2065.07	-1.2	42815.3	1	8.76439	61.7	1	R.HLHLAIYGDQETAQLLDK.V
		24	Sperm2_10.5003.5003.3	3.2916	0.2355	100	2065.07	2065.07	-0.9	22210.9	1	6.77091	54.2	1	R.HLHLAIYGDQETAQLLDK.V
		25	Sperm2_11.5085.5085.3	2.6555	0.2673	100	2065.07	2065.07	-1.9	22911.1	10	4.88113	47.9	1	R.HLHLAIYGDQETAQLLDK.V
		26	Sperm2_05.5392.5392.4	3.24	0.2402	99.9	2066.07	2065.07	-4.5	65861.9	1	11.8694	55.1	1	R.HLHLAIYGDQETAQLLDK.V
		27	Sperm2_01.6939.6939.2	4.916	0.5421	100	2083.18	2082.18	-1.5	12233.8	1	9.83199	64.5	5	K.VTLPQGGVTPMPIHPSLLPK.K
		Total
peptides that are shown in gray text are not included in PTM counts
	Total Embryo	Total Sperm
total HTAS-1 IDs	0	285
total H2A IDs (unmodified)	4758	3595	Total H2A includes canonical, HTZ-1, and HTAS-1
total H2A IDs (modified)	12	1
Total H2A modified and unmodified IDs	4770	3596
