# Supplementary material for: The Specification and Global Reprogramming of Histone Epigenetic Marks during Gamete Formation and Early Embryo Development in C. elegans
Source: PLoS Genet. 2014 Oct 9;10(10):e1004588. doi: 10.1371/journal.pgen.1004588 (PMC4191889; doi:10.1371/journal.pgen.1004588)
Supplement: Table S4 — Peptides from all histone H2B proteins that were identified by MuDPIT analysis. Full tryptic peptides matching to histone H2B proteins are listed. Sequence count is the number of unique peptides identified that match to the proteins shown. Spectrum Count is the total number of full-tryptic peptides identified that match to each set of proteins shown. Peptides shown in grey text were not included in spectral counts. Sequence Coverage is the % of the protein that was detected by peptides identified. Peptide features identified by mass spectrometric analysis are shown. NSAF and EMPAI are relative abundance values in which higher values correlate with higher abundance [48]–[50]. Modified residues (PTMs) are denoted by adjacent parenthesis with the molecular weight of the modification shown: acetylation (42.0106), methylation (14.0157), di-methylation (28.0313), and ubiquitination (114.0429). (XLSX) [file pgen.1004588.s017.xlsx]

## Sheet: Table S5-H2B
Sample	Gene Class
Embryo 1
		Locus	Sequence Ct	Spectrum Ct	Sequence Cov	Length	MolWt	pI	NSAF	EMPAI	Descriptive Name
	H2B-common		132	231							Peptides that map to all H2B proteins
		Sequence Ct	FileName	XCorr	DeltCN	Conf%	M+H+	CalcM+H+	PPM	TotalIntensity	SpR	Prob Score	IonProportion	Redundancy	Sequence
		1	Embryo1_09_c.2568.2568.2	3.2803	0.3556	100	1671.86	1671.86	1.8	26150.6	1	7.38109	75	1	R.HARKESYSVYIYR.V
		2	Embryo1_10b.2450.2450.2	3.6074	0.3682	100	1671.86	1671.86	1.5	32759.2	1	8.55242	80	4	R.HARKESYSVYIYR.V
		3	Embryo1_11.2840.2840.2	3.7977	0.3692	100	1671.86	1671.86	-1.4	46539.8	1	9.84606	85	4	R.HARKESYSVYIYR.V
		4	Embryo1_12.2856.2856.2	2.8789	0.287	100	1673.86	1671.86	-3.7	18104.2	1	5.59474	61.9	1	R.HARKESYSVYIYR.V
		5	Embryo1_09_c.2585.2585.3	4.1619	0.455	100	1672.87	1671.86	1.4	10571.6	1	8.94344	65.8	1	R.HARKESYSVYIYR.V
		6	Embryo1_10b.2459.2459.3	4.5948	0.4138	100	1672.86	1671.86	-0.9	21274.9	1	10.2462	73	2	R.HARKESYSVYIYR.V
		7	Embryo1_11.2851.2851.3	3.5109	0.3942	100	1671.86	1671.86	0.9	4167.6	1	10.8262	56.1	1	R.HARKESYSVYIYR.V
		8	Embryo1_03.2830.2830.2	3.7132	0.4045	100	1307.66	1307.66	0.7	339256	1	10.2124	100	5	R.KESYSVYIYR.V
		9	Embryo1_04.3759.3759.2	3.9017	0.342	100	1307.66	1307.66	0.8	11636.9	1	10.8445	100	8	R.KESYSVYIYR.V
		10	Embryo1_05.5205.5205.2	3.8211	0.3957	100	1307.67	1307.66	2.1	3910.8	1	13.662	100	9	R.KESYSVYIYR.V
		11	Embryo1_06.4558.4558.2	3.468	0.4358	100	1307.66	1307.66	-0.7	9198.7	1	10.5212	100	3	R.KESYSVYIYR.V
		12	Embryo1_07.3803.3803.2	3.5486	0.4123	100	1307.66	1307.66	0.3	12467.9	1	10.2124	100	1	R.KESYSVYIYR.V
		13	Embryo1_08.4425.4425.2	3.4315	0.4146	100	1307.66	1307.66	-1.1	10924.6	1	10.8445	100	1	R.KESYSVYIYR.V
		14	Embryo1_09_c.3176.3176.2	3.7816	0.4167	100	1307.66	1307.66	1.5	12918.9	1	10.5212	100	1	R.KESYSVYIYR.V
		15	Embryo1_10b.3042.3042.2	3.2489	0.4949	100	1307.66	1307.66	1.2	6322.2	1	7.88576	87.5	1	R.KESYSVYIYR.V
		16	Embryo1_11.3435.3435.2	3.7576	0.4272	100	1307.66	1307.66	-0.2	17575.3	1	10.8445	100	1	R.KESYSVYIYR.V
		17	Embryo1_12.3446.3446.2	3.4586	0.3561	100	1307.66	1307.66	-0.8	3976.3	1	10.8047	93.8	12	R.KESYSVYIYR.V
		18	Embryo1_09_c.4638.4638.2	4.2214	0.3776	100	1647.91	1647.91	0.1	36219.4	1	10.2925	81.8	1	R.KESYSVYIYRVLK.Q
		19	Embryo1_10b.4529.4529.2	4.605	0.3599	100	1647.91	1647.91	1.7	45067.3	1	13.654	95.2	1	R.KESYSVYIYRVLK.Q
		20	Embryo1_11.4932.4932.2	4.6291	0.3377	100	1647.91	1647.91	1	51959.7	1	9.04139	77.3	1	R.KESYSVYIYRVLK.Q
		21	Embryo1_12.4880.4880.2	5.2636	0.4363	100	1648.91	1647.91	-1.4	87946.4	1	16.9301	100	1	R.KESYSVYIYRVLK.Q
		22	Embryo1_09_c.4640.4640.3	2.771	0.2529	100	1648.91	1647.91	-1.3	10826.3	2	6.80063	55	1	R.KESYSVYIYRVLK.Q
		23	Embryo1_10b.4520.4520.3	2.709	0.2302	100	1647.91	1647.91	1	8777.1	1	10.3389	67.6	1	R.KESYSVYIYRVLK.Q
		24	Embryo1_11.4933.4933.3	3.5412	0.3326	100	1648.91	1647.91	0.6	13958.6	1	10.9206	68.4	1	R.KESYSVYIYRVLK.Q
		25	Embryo1_12.4887.4887.3	3.6349	0.232	100	1648.91	1647.91	-0.8	16483.6	1	8.70552	61.5	1	R.KESYSVYIYRVLK.Q
		26	Embryo1_09_c.5579.5579.2	3.5426	0.3349	100	2784.47	2783.47	-2.2	6564.8	1	10.1002	75	1	R.KESYSVYIYRVLKQVHPDTGVSSK.A
		27	Embryo1_10b.5445.5445.2	3.6786	0.342	100	2785.48	2783.47	1.2	10145.6	1	6.455	62.5	1	R.KESYSVYIYRVLKQVHPDTGVSSK.A
		28	Embryo1_11.5850.5850.2	3.878	0.364	100	2784.47	2783.47	-0.9	11056	1	6.59003	57.7	1	R.KESYSVYIYRVLKQVHPDTGVSSK.A
		29	Embryo1_12.5872.5872.2	3.9167	0.4167	100	2784.48	2783.47	2.7	49183.6	1	11.3594	79.2	1	R.KESYSVYIYRVLKQVHPDTGVSSK.A
		30	Embryo1_09_c.5534.5534.3	5.7239	0.4598	100	2785.48	2783.47	1.4	14959.7	1	10.5683	47.6	4	R.KESYSVYIYRVLKQVHPDTGVSSK.A
		31	Embryo1_10b.5388.5388.3	4.6265	0.2506	100	2784.48	2783.47	3.1	12053.9	1	8.3199	42.9	3	R.KESYSVYIYRVLKQVHPDTGVSSK.A
		32	Embryo1_11.5800.5800.3	4.3781	0.4206	100	2783.48	2783.47	2.9	21909.7	1	12.3461	54.2	2	R.KESYSVYIYRVLKQVHPDTGVSSK.A
		33	Embryo1_11.5818.5818.4	3.9221	0.4761	100	2784.48	2783.47	1.5	25943.6	78	3.1851	30.6	1	R.KESYSVYIYRVLKQVHPDTGVSSK.A
		34	Embryo1_09_c.3880.3880.2	1.8388	0.2998	100	1179.57	1179.57	0.9	1659.4	1	5.10515	57.1	1	K.ESYSVYIYR.V
		35	Embryo1_10b.3768.3768.2	2.0399	0.3397	100	1179.57	1179.57	-0.3	3252.2	1	8.54465	80	1	K.ESYSVYIYR.V
		36	Embryo1_11.4145.4145.2	1.6236	0.2189	99.9	1179.57	1179.57	-0.2	2828.3	6	4.19782	64.3	1	K.ESYSVYIYR.V
		37	Embryo1_09_c.5552.5552.2	3.5864	0.3042	100	1519.82	1519.82	1.1	11145	1	6.4549	73.7	1	K.ESYSVYIYRVLK.Q
		38	Embryo1_10b.5407.5407.2	3.4316	0.3718	100	1519.81	1519.82	-1.4	9494.8	1	5.18667	68.4	1	K.ESYSVYIYRVLK.Q
		39	Embryo1_11.5819.5819.2	3.8669	0.3452	100	1520.82	1519.82	2.4	26579.9	1	7.5706	78.9	1	K.ESYSVYIYRVLK.Q
		40	Embryo1_12.5877.5877.2	4.0802	0.4501	100	1519.81	1519.82	-0.5	55775.2	1	11.7899	94.7	1	K.ESYSVYIYRVLK.Q
		41	Embryo1_09_c.5562.5562.3	1.8836	0.2576	100	1519.82	1519.82	1	810.8	9	4.28643	34.5	1	K.ESYSVYIYRVLK.Q
		42	Embryo1_09_c.6293.6293.2	3.7885	0.383	100	2656.38	2655.38	0.6	10186.5	1	7.21973	59.3	2	K.ESYSVYIYRVLKQVHPDTGVSSK.A
		43	Embryo1_10b.6134.6134.2	3.4661	0.3973	100	2656.37	2655.38	-3	11785.4	1	5.54936	58.3	1	K.ESYSVYIYRVLKQVHPDTGVSSK.A
		44	Embryo1_11.6559.6559.2	4.3636	0.3842	100	2656.38	2655.38	-1.6	43816.8	1	9.6695	69.2	1	K.ESYSVYIYRVLKQVHPDTGVSSK.A
		45	Embryo1_12.6664.6664.2	3.7761	0.4163	100	2656.38	2655.38	-0.3	50146	1	6.81083	65.2	1	K.ESYSVYIYRVLKQVHPDTGVSSK.A
		46	Embryo1_09_a.3395.3395.3	6.9231	0.4976	100	2656.38	2655.38	-0.5	36489.8	1	16.4471	65.5	1	K.ESYSVYIYRVLKQVHPDTGVSSK.A
		47	Embryo1_09_c.6251.6251.3	4.9747	0.417	100	2656.38	2655.38	0.6	11418.2	1	6.86998	43.3	1	K.ESYSVYIYRVLKQVHPDTGVSSK.A
		48	Embryo1_10b.6101.6101.3	4.5863	0.5259	100	2656.38	2655.38	-0.1	10426	1	7.12238	45.8	1	K.ESYSVYIYRVLKQVHPDTGVSSK.A
		49	Embryo1_11.6505.6505.3	5.9759	0.5495	100	2656.39	2655.38	2.5	49023.8	1	14.516	62.1	1	K.ESYSVYIYRVLKQVHPDTGVSSK.A
		50	Embryo1_12.6613.6613.3	6.4307	0.5926	100	2656.38	2655.38	0.5	111894	1	16.6862	61.7	1	K.ESYSVYIYRVLKQVHPDTGVSSK.A
		51	Embryo1_06.2914.2914.2	4.7175	0.4515	100	1494.83	1494.83	2.4	21720.3	1	10.7754	86.4	1	R.VLKQVHPDTGVSSK.A
		52	Embryo1_07.2246.2246.2	4.4447	0.46	100	1494.83	1494.83	2	10532.5	1	7.91583	77.3	2	R.VLKQVHPDTGVSSK.A
		53	Embryo1_08.2581.2581.2	3.1762	0.5127	100	1494.83	1494.83	0.3	2669.1	1	6.03895	57.1	1	R.VLKQVHPDTGVSSK.A
		54	Embryo1_09_c.1490.1490.2	4.8219	0.398	100	1494.83	1494.83	1.2	69643.5	1	13.4279	95.5	2	R.VLKQVHPDTGVSSK.A
		55	Embryo1_10a.1208.1208.2	3.9031	0.5919	100	1494.83	1494.83	-0.2	3496.1	1	9.20406	76.2	2	R.VLKQVHPDTGVSSK.A
		56	Embryo1_10b.1236.1236.2	3.8848	0.4327	100	1494.83	1494.83	0.2	8024	1	9.28359	78.3	1	R.VLKQVHPDTGVSSK.A
		57	Embryo1_11.1674.1674.2	4.9075	0.4836	100	1494.83	1494.83	1.6	11443.5	1	12.2347	90.9	3	R.VLKQVHPDTGVSSK.A
		58	Embryo1_12.1907.1907.2	3.5963	0.4838	100	1494.83	1494.83	1.2	3877.9	1	9.15678	72.7	3	R.VLKQVHPDTGVSSK.A
		59	Embryo1_09_c.1461.1461.3	2.1446	0.2078	99.9	1494.83	1494.83	1.6	1850	2	5.45835	37.5	1	R.VLKQVHPDTGVSSK.A
		60	Embryo1_02.1620.1620.2	1.7969	0.2559	100	1154.58	1154.58	-1.1	29752.9	1	7.51311	66.7	2	K.QVHPDTGVSSK.A
		61	Embryo1_08.2459.2459.2	2.1005	0.1158	99.9	901.499	901.5	-0.9	9791.8	1	8.46506	100	4	R.LAHYNKR.S
		62	Embryo1_09_c.1237.1237.2	2.9065	0.3586	100	1532.83	1532.83	0.7	15357.7	1	6.91693	71.4	1	R.LAHYNKRSTISSR.E
		63	Embryo1_10b.1181.1181.2	2.4284	0.2527	100	1532.83	1532.83	0.6	10575.8	1	5.34609	65	2	R.LAHYNKRSTISSR.E
		64	Embryo1_12.6614.6614.3	2.8547	0.2227	100	2539.47	2538.47	-3.8	93545.7	4	4.38578	44.4	1	K.RSTISSREIQTAVRLILPGELAK.H
		65	Embryo1_06.3471.3471.2	3.5591	0.2585	100	1447.79	1447.79	1.3	17977.8	1	7.54118	80	1	R.STISSREIQTAVR.L
		66	Embryo1_07.2834.2834.2	3.3044	0.3516	100	1447.79	1447.79	0.1	258950	1	6.67584	78.9	1	R.STISSREIQTAVR.L
		67	Embryo1_08.3331.3331.2	3.4852	0.2155	100	1447.79	1447.79	1.5	45100	1	7.23835	80	1	R.STISSREIQTAVR.L
		68	Embryo1_10b.1890.1890.2	3.3673	0.3612	100	1447.79	1447.79	1.6	9348.9	1	7.54118	80	1	R.STISSREIQTAVR.L
		69	Embryo1_11.2384.2384.2	2.7061	0.283	100	1447.79	1447.79	0.8	6543	2	4.73905	61.9	4	R.STISSREIQTAVR.L
		70	Embryo1_12.2498.2498.2	2.982	0.1227	100	1447.78	1447.79	-0.9	5130.1	1	4.57829	65	1	R.STISSREIQTAVR.L
		71	Embryo1_09_a.4194.4194.2	2.7928	0.3153	100	2382.37	2382.37	0.8	36764.4	1	7.52554	72.7	1	R.STISSREIQTAVRLILPGELAK.H
		72	Embryo1_09_c.6974.6974.2	3.4322	0.4242	100	2382.37	2382.37	-1.4	26836.3	1	8.70294	72	1	R.STISSREIQTAVRLILPGELAK.H
		73	Embryo1_10b.6842.6842.2	3.4562	0.2539	100	2382.37	2382.37	-2.3	42484.6	1	8.20413	63	1	R.STISSREIQTAVRLILPGELAK.H
		74	Embryo1_11.7274.7274.2	2.9031	0.2805	100	2382.36	2382.37	-3.7	86792.7	1	10.8062	76	1	R.STISSREIQTAVRLILPGELAK.H
		75	Embryo1_12.7384.7384.2	3.3018	0.2237	100	2383.38	2382.37	0.4	249341	1	8.50209	68	2	R.STISSREIQTAVRLILPGELAK.H
		76	Embryo1_09_c.7014.7014.3	3.2512	0.3905	100	2383.38	2382.37	2.4	1.27409e+06	1	11.519	54.2	1	R.STISSREIQTAVRLILPGELAK.H
		77	Embryo1_10b.6859.6859.3	4.3247	0.4307	100	2383.38	2382.37	2	1.01792e+06	1	12.3641	55.9	1	R.STISSREIQTAVRLILPGELAK.H
		78	Embryo1_11.7262.7262.3	3.2432	0.2339	100	2383.38	2382.37	1.3	345819	1	7.98916	44.3	1	R.STISSREIQTAVRLILPGELAK.H
		79	Embryo1_12.6631.6631.3	4.8204	0.5756	100	3191.76	3191.77	-3.5	103887	1	12.4193	58.1	3	R.STISSREIQTAVRLILPGELAKHAVSEGTK.A
		80	Embryo1_12.6638.6638.4	4.646	0.3932	100	3192.78	3191.77	0.6	119158	1	7.23836	36.1	1	R.STISSREIQTAVRLILPGELAKHAVSEGTK.A
		81	Embryo1_04.6462.6462.2	4.2393	0.3811	100	1752.05	1751.04	-0.5	12057.6	1	9.8041	73.1	1	R.EIQTAVRLILPGELAK.H
		82	Embryo1_05.6921.6921.2	5.2677	0.4307	100	1752.04	1751.04	-2.8	33542.4	1	13.0636	84.6	1	R.EIQTAVRLILPGELAK.H
		83	Embryo1_06.7265.7265.2	4.2044	0.3804	100	1751.05	1751.04	1.9	17800.1	1	13.0636	84.6	1	R.EIQTAVRLILPGELAK.H
		84	Embryo1_07.6674.6674.2	4.1297	0.5034	100	1751.05	1751.04	2.6	114305	1	13.0636	84.6	2	R.EIQTAVRLILPGELAK.H
		85	Embryo1_08.7197.7197.2	5.0664	0.4683	100	1752.05	1751.04	3.9	39074.2	1	13.0636	84.6	3	R.EIQTAVRLILPGELAK.H
		86	Embryo1_09_a.3208.3208.2	4.0543	0.4181	100	1751.05	1751.04	2.1	11159.1	1	10.9857	76.9	3	R.EIQTAVRLILPGELAK.H
		87	Embryo1_09_c.6090.6090.2	4.6943	0.3452	100	1752.05	1751.04	2.8	10843.9	1	8.70208	69.2	4	R.EIQTAVRLILPGELAK.H
		88	Embryo1_10b.5814.5814.2	4.1844	0.4286	100	1751.05	1751.04	4.5	31235.2	1	13.6231	84.6	4	R.EIQTAVRLILPGELAK.H
		89	Embryo1_11.6206.6206.2	5.2182	0.4793	100	1752.05	1751.04	2.7	107313	1	11.7266	80.8	2	R.EIQTAVRLILPGELAK.H
		90	Embryo1_12.6433.6433.2	5.1791	0.3916	100	1753.05	1751.04	-1.3	89400.9	1	9.8041	73.1	4	R.EIQTAVRLILPGELAK.H
		91	Embryo1_09_c.5344.5344.2	5.0899	0.5062	100	2561.44	2560.45	-2.2	25632.3	1	15.7326	85.7	2	R.EIQTAVRLILPGELAKHAVSEGTK.A
		92	Embryo1_10b.5191.5191.2	5.617	0.5447	100	2561.45	2560.45	-0.2	39026	1	12.9532	78.6	3	R.EIQTAVRLILPGELAKHAVSEGTK.A
		93	Embryo1_11.5602.5602.2	5.2814	0.5575	100	2561.45	2560.45	1	32276.5	1	11.698	75	2	R.EIQTAVRLILPGELAKHAVSEGTK.A
		94	Embryo1_12.5659.5659.2	5.389	0.4468	100	2561.44	2560.45	-3	65041	1	15.7326	85.7	1	R.EIQTAVRLILPGELAKHAVSEGTK.A
		95	Embryo1_09_c.5331.5331.3	7.2532	0.5913	100	2561.45	2560.45	1.3	33263.3	1	22.4437	70.3	3	R.EIQTAVRLILPGELAKHAVSEGTK.A
		96	Embryo1_10b.5178.5178.3	6.2136	0.5014	100	2561.45	2560.45	-0.2	24118.5	1	15.3105	59.4	3	R.EIQTAVRLILPGELAKHAVSEGTK.A
		97	Embryo1_11.5590.5590.3	6.8037	0.5832	100	2561.45	2560.45	2.3	45587	1	18.1933	64.1	3	R.EIQTAVRLILPGELAKHAVSEGTK.A
		98	Embryo1_12.5760.5760.3	6.089	0.5183	100	2562.45	2560.45	-1	47420.9	1	16.2434	60.9	5	R.EIQTAVRLILPGELAKHAVSEGTK.A
		99	Embryo1_10b.5636.5636.3	4.7429	0.3667	100	2961.69	2959.69	-4	12815.7	1	6.34379	41.8	1	R.EIQTAVRLILPGELAKHAVSEGTKAVTK.Y
		100	Embryo1_12.5844.5844.3	6.3281	0.5095	100	2960.7	2959.69	-0.5	113263	1	14.0127	56.3	3	R.EIQTAVRLILPGELAKHAVSEGTKAVTK.Y
		101	Embryo1_12.5850.5850.4	3.8961	0.4431	100	2960.7	2959.69	-0.1	88384.2	1	5.49817	41.2	1	R.EIQTAVRLILPGELAKHAVSEGTKAVTK.Y
		102	Embryo1_12.6857.6857.3	4.5945	0.4521	100	3526.96	3525.96	-2.6	64528.6	1	4.93733	36.4	1	R.EIQTAVRLILPGELAKHAVSEGTKAVTKYTSSK.-
		103	Embryo1_08.5319.5319.2	3.3183	0.57	100	1763.01	1763.01	-0.6	24056.1	1	8.90085	73.1	1	R.LILPGELAKHAVSEGTK.A
		104	Embryo1_09_c.4127.4127.2	3.9064	0.5185	100	1764.01	1763.01	-0.2	14685	1	9.33798	73.1	1	R.LILPGELAKHAVSEGTK.A
		105	Embryo1_10b.4010.4010.2	3.8145	0.6165	100	1764.01	1763.01	0.4	14493.9	1	5.99357	61.5	1	R.LILPGELAKHAVSEGTK.A
		106	Embryo1_11.4413.4413.2	3.4966	0.5241	100	1763.01	1763.01	-0.5	17563.2	1	10.0218	76.9	1	R.LILPGELAKHAVSEGTK.A
		107	Embryo1_12.4330.4330.2	4.1198	0.5973	100	1764.01	1763.01	-1.8	50508	1	13.9604	88.5	1	R.LILPGELAKHAVSEGTK.A
		108	Embryo1_09_c.4134.4134.3	2.0045	0.2803	100	1764.01	1763.01	0	9122	1	7.10765	35.8	1	R.LILPGELAKHAVSEGTK.A
		109	Embryo1_11.5037.5037.2	4.3909	0.4955	100	2163.25	2162.25	-2.5	15239.8	1	5.55916	53.3	1	R.LILPGELAKHAVSEGTKAVTK.Y
		110	Embryo1_11.5007.5007.3	3.0161	0.4286	100	2163.26	2162.25	1.8	44277.3	1	11.5654	66.7	1	R.LILPGELAKHAVSEGTKAVTK.Y
		111	Embryo1_12.6085.6085.3	4.2254	0.631	100	2729.53	2728.52	-1.1	134527	1	13.7441	59.1	1	R.LILPGELAKHAVSEGTKAVTKYTSSK.-
		112	Embryo1_10b.4147.4147.3	3.287	0.4147	100	2503.36	2502.36	-1.1	17627.2	1	4.77572	39.7	1	I.LPGELAKHAVSEGTKAVTKYTSSK.-
		113	Embryo1_02.1459.1459.2	2.2643	0.2013	100	828.42	828.421	-1	1142.5	1	6.29343	64.3	1	K.HAVSEGTK.A
		114	Embryo1_03.1594.1594.2	2.1898	0.3369	100	1227.67	1227.67	3.5	1510.4	1	4.77496	50	1	K.HAVSEGTKAVTK.Y
		115	Embryo1_04.1835.1835.2	1.7996	0.3247	100	1227.67	1227.67	-0.6	865	1	6.03582	45	2	K.HAVSEGTKAVTK.Y
		116	Embryo1_06.2680.2680.2	2.5811	0.3299	100	1227.67	1227.67	-0.9	2621	1	7.73003	70	3	K.HAVSEGTKAVTK.Y
		117	Embryo1_07.1979.1979.2	2.4294	0.4031	100	1227.67	1227.67	2.8	3268.2	1	7.73003	70	1	K.HAVSEGTKAVTK.Y
		118	Embryo1_08.2520.2520.2	2.752	0.4398	100	1227.67	1227.67	-0.1	1465.5	1	8.61213	70	1	K.HAVSEGTKAVTK.Y
		119	Embryo1_05.2747.2747.2	4.538	0.5887	100	1793.94	1793.94	2.4	20916.2	1	19.4085	96.4	1	K.HAVSEGTKAVTKYTSSK.-
		120	Embryo1_06.3075.3075.2	6.4586	0.6284	100	1795.95	1793.94	1.2	735687	1	17.9013	96.2	1	K.HAVSEGTKAVTKYTSSK.-
		121	Embryo1_07.2449.2449.2	5.0632	0.6265	100	1793.94	1793.94	0.2	498385	1	20.1144	96.4	1	K.HAVSEGTKAVTKYTSSK.-
		122	Embryo1_08.3003.3003.2	4.2848	0.6167	100	1793.94	1793.94	-1.7	89516.4	1	18.2607	92.9	1	K.HAVSEGTKAVTKYTSSK.-
		123	Embryo1_09_c.1811.1811.2	5.171	0.6146	100	1793.94	1793.94	-1.2	24736.7	1	15.0795	85.7	1	K.HAVSEGTKAVTKYTSSK.-
		124	Embryo1_10b.1692.1692.2	6.1224	0.6264	100	1794.94	1793.94	-0.7	61773.2	1	20.1144	96.4	1	K.HAVSEGTKAVTKYTSSK.-
		125	Embryo1_11.2079.2079.2	5.7784	0.6185	100	1794.94	1793.94	-1.1	70866.5	1	18.2607	92.9	1	K.HAVSEGTKAVTKYTSSK.-
		126	Embryo1_12.2075.2075.2	3.3935	0.4618	100	1794.94	1793.94	0	2787.3	1	7.4184	53.6	2	K.HAVSEGTKAVTKYTSSK.-
		127	Embryo1_06.3074.3074.3	5.0958	0.4091	100	1794.94	1793.94	0.1	388226	1	18.4802	79.2	1	K.HAVSEGTKAVTKYTSSK.-
		128	Embryo1_07.2450.2450.3	5.1899	0.4244	100	1793.94	1793.94	-0.3	830412	1	18.7313	83	1	K.HAVSEGTKAVTKYTSSK.-
		129	Embryo1_08.3002.3002.3	4.7696	0.4606	100	1793.94	1793.94	0.9	92047.5	1	17.6858	79.2	1	K.HAVSEGTKAVTKYTSSK.-
		130	Embryo1_11.2081.2081.3	4.1002	0.3608	100	1793.94	1793.94	-0.1	61346.6	1	15.1099	72.9	1	K.HAVSEGTKAVTKYTSSK.-
		131	Embryo1_12.2092.2092.3	3.1294	0.3957	100	1794.94	1793.94	-1.9	5056	1	9.28525	61.7	1	K.HAVSEGTKAVTKYTSSK.-
		132	Embryo1_08.3012.3012.4	3.061	0.393	100	1793.94	1793.94	-1.4	13940.6	1	7.89088	52	1	K.HAVSEGTKAVTKYTSSK.-
		Locus	Sequence Ct	Spectrum Ct	Sequence Cov	Length	MolWt	pI	NSAF	EMPAI	Descriptive Name
		F07B7.11	10	12	0.567	141	15611	10.4	0.0163486	2.68978	HIS-35
		ZK131.9	10	12	0.656	122	13501	10.4	0.0188947	3.52898	HIS-15
		ZK131.5	10	12	0.656	122	13501	10.4	0.0188947	3.52898	HIS-11
		T10C6.11	10	12	0.65	123	13572	10.4	0.0187411	3.46684	HIS-4
		K06C4.4	10	12	0.65	123	13572	10.4	0.0187411	3.46684	HIS-20
		K06C4.12	10	12	0.65	123	13572	10.4	0.0187411	3.46684	HIS-22
		F45F2.12	10	12	0.65	123	13572	10.4	0.0187411	3.46684	HIS-8
		F35H10.11	10	12	0.656	122	13501	10.4	0.0188947	3.52898	HIS-29
		F17E9.9	10	12	0.656	122	13501	10.4	0.0188947	3.52898	HIS-34
		F08G2.1	10	12	0.656	122	13501	10.4	0.0188947	3.52898	HIS-44
		F07B7.4	10	12	0.65	123	13572	10.4	0.0187411	3.46684	HIS-52
		Sequence Ct	FileName	XCorr	DeltCN	Conf%	M+H+	CalcM+H+	PPM	TotalIntensity	SpR	Prob Score	IonProportion	Redundancy	Sequence
		1	Embryo1_09_c.1983.1983.2	3.6883	0.4377	100	1444.78	1443.77	2.4	14119.8	1	8.46866	81	1	R.IAAEASRLAHYNK.R
		2	Embryo1_10b.1858.1858.2	3.3852	0.4454	100	1443.77	1443.77	2.7	9580.1	1	7.86001	80	1	R.IAAEASRLAHYNK.R
		3	Embryo1_11.2226.2226.2	2.8059	0.3065	100	1443.77	1443.77	-1.2	6715.1	1	6.59411	71.4	1	R.IAAEASRLAHYNK.R
		4	Embryo1_09_c.1865.1865.2	3.0979	0.2307	100	1600.88	1599.87	0.7	37062.1	1	6.49943	68.2	1	R.IAAEASRLAHYNKR.S
		5	Embryo1_11.2105.2105.2	3.0264	0.1784	100	1599.87	1599.87	0.8	46373.8	1	6.91693	71.4	1	R.IAAEASRLAHYNKR.S
		6	Embryo1_09_c.1864.1864.3	3.3814	0.3283	100	1599.87	1599.87	0.4	45202.9	1	17.1588	81	1	R.IAAEASRLAHYNKR.S
		7	Embryo1_11.2107.2107.3	3.5907	0.3317	100	1600.87	1599.87	-1.1	35589.5	1	17.1588	81	1	R.IAAEASRLAHYNKR.S
		8	Embryo1_11.2259.2259.2	2.7039	0.0733	99.9	2232.2	2231.2	-0.6	42365.6	12	3.04572	36.7	1	R.IAAEASRLAHYNKRSTISSR.E
		9	Embryo1_11.2247.2247.3	4.0234	0.3144	100	2232.21	2231.2	0.8	61048.2	1	8.78294	65.1	3	R.IAAEASRLAHYNKRSTISSR.E
		10	Embryo1_12.2406.2406.3	2.7102	0.2731	100	2232.2	2231.2	-0.5	6139.2	46	3.53363	32.2	1	R.IAAEASRLAHYNKRSTISSR.E
		Locus	Sequence Ct	Spectrum Ct	Sequence Cov	Length	MolWt	pI	NSAF	EMPAI	Descriptive Name
		C50F4.5	12	20	0.65	123	13546	10.3	0.0191838	3.46684	HIS-41
		Sequence Ct	FileName	XCorr	DeltCN	Conf%	M+H+	CalcM+H+	PPM	TotalIntensity	SpR	Prob Score	IonProportion	Redundancy	Sequence
		1	Embryo1_09_c.1887.1887.2	2.8008	0.1204	100	1459.76	1459.77	-0.6	8214.7	1	6.74406	75	1	R.IASEASRLAHYNK.R
		2	Embryo1_10b.1771.1771.2	2.7197	0.2247	100	1460.77	1459.77	1.3	8247	3	4.81922	65	1	R.IASEASRLAHYNK.R
		3	Embryo1_09_c.1777.1777.2	3.3505	0.2849	100	1615.86	1615.87	-4.3	23868.9	1	7.65849	76.2	1	R.IASEASRLAHYNKR.S
		4	Embryo1_10b.1657.1657.2	3.4179	0.2809	100	1615.87	1615.87	-0.3	54237.3	1	5.62341	66.7	1	R.IASEASRLAHYNKR.S
		5	Embryo1_11.1994.1994.2	3.0075	0.3287	100	1615.87	1615.87	-0.5	20899.5	1	5.62341	66.7	1	R.IASEASRLAHYNKR.S
		6	Embryo1_09_c.1915.1915.3	3.1652	0.2604	100	1616.87	1615.87	1.4	8608.9	1	8.93125	61.9	1	R.IASEASRLAHYNKR.S
		7	Embryo1_10b.1658.1658.3	3.6865	0.2845	100	1615.87	1615.87	0.2	17136.5	1	11.653	69	1	R.IASEASRLAHYNKR.S
		8	Embryo1_11.1996.1996.3	3.2219	0.4282	100	1615.87	1615.87	-0.1	3906.6	1	9.33246	46.3	1	R.IASEASRLAHYNKR.S
		9	Embryo1_12.2142.2142.3	3.0672	0.2889	100	1616.87	1615.87	0.5	3826.4	1	8.31915	52.4	1	R.IASEASRLAHYNKR.S
		10	Embryo1_10b.1799.1799.2	2.5205	0.117	99.9	2248.2	2247.2	0.1	41345.3	1	5.69604	53.8	1	R.IASEASRLAHYNKRSTISSR.E
		11	Embryo1_10b.1788.1788.3	3.1629	0.3543	100	2248.2	2247.2	0.7	40284.7	3	5.47657	50	3	R.IASEASRLAHYNKRSTISSR.E
		12	Embryo1_11.2378.2378.3	3.6514	0.2439	100	2248.2	2247.2	0.4	72306.1	1	6.07935	57.1	7	R.IASEASRLAHYNKRSTISSR.E
	PTMs		Sequence Ct	Spectrum Ct
			25	41
	Sup2 Slide #	Sequence Ct	FileName	Xcorr	DeltCN	Conf%	M+H+	CalcM+H+	PPM	TotalIntensity	SpR	Prob Score	IonProportion	Redundancy	Sequence	Residue	Modification	Scan #	Corresponding Mammalian Site
	B0035.8 (HIS-48), F54E12.4 (HIS-58), F55G1.3 (HIS-62), H02I12.6 (HIS-66)
	2	1	Embryo1_09_c	4.0356	0.3538	100	1481.93	1480.92	3.1	3752.5	1	11.2887	90	1	K.GAK(42.0106)KAAK(42.0106)TVVAKPK.D	K10, K14	ac	1561	K15, K20
	3	2	Embryo1_10b	2.8895	0.2909	100	1480.93	1480.92	3.9	3334.3	1	7.38109	75	1	K.GAK(42.0106)KAAK(42.0106)TVVAKPK.D	K10, K14	ac	1456	K15, K20
	4	3	Embryo1_06	5.5115	0.3108	100	1523.94	1522.93	1.6	29077.3	1	13.5556	100	1	K.GAK(42.0106)K(42.0106)AAK(42.0106)TVVAKPK.D	K10, K11, K14	ac	3207	K15, K16, K20
	5	4	Embryo1_07	5.4058	0.2604	100	1523.93	1522.93	-1	23308.5	1	13.5556	100	1	K.GAK(42.0106)K(42.0106)AAK(42.0106)TVVAKPK.D	K10, K11, K14	ac	2629	K15, K16, K20
	6	5	Embryo1_10b	4.5867	0.3124	100	1522.93	1522.93	0.8	6037.1	1	13.9794	100	1	K.GAK(42.0106)K(42.0106)AAK(42.0106)TVVAKPK.D	K10, K11, K14	ac	1806	K15, K16, K20
	7	6	Embryo1_06	3.6219	0.4092	100	1522.94	1522.93	3.3	31955.3	1	11.3032	74.4	1	K.GAK(42.0106)K(42.0106)AAK(42.0106)TVVAKPK.D	K10, K11, K14	ac	3216	K15, K16, K20
	8	7	Embryo1_03	2.1575	0.1296	96.9	957.61	957.609	0.5	806.1	1	6.43979	57.1	2	K.KAAK(42.0106)TVVAK.P	K14	ac	1563	K20
	9	8	Embryo1_08	3.4186	0.2946	100	1182.76	1182.76	-0.1	76757.1	1	11.4889	100	6	K.KAAK(42.0106)TVVAKPK.D	K14	ac	2091	K20
	10	9	Embryo1_05	3.8202	0.4101	100	1224.77	1224.77	1.8	523070	1	11.1562	100	1	K.K(42.0106)AAK(42.0106)TVVAKPK.D	K11, K14	ac	2582	K16, K20
	11	10	Embryo1_09_c	2.5245	0.3487	100	1224.77	1224.77	2	5394.2	1	8.23944	88.9	1	K.K(42.0106)AAK(42.0106)TVVAKPK.D	K11, K14	ac	1470	K16, K20
	12	11	Embryo1_07	4.1265	0.2771	100	1696.02	1695.02	-1.6	15436.7	1	9.12718	61.4	1	K.K(42.0106)AAK(42.0106)TVVAKPK(42.0106)DGKK.R	K11, K14, K21	ac	2311	K16, K20, K24
	13	12	Embryo1_04	2.4629	0.169	99	1054.66	1054.66	-0.2	3488.3	1	10.0974	100	1	K.AAK(42.0106)TVVAKPK.D	K14	ac	1996	K20
	14	13	Embryo1_06	2.7151	0.2869	100	1524.91	1524.91	-0.6	3435.9	1	6.19767	63.6	2	K.AAK(42.0106)TVVAKPK(42.0106)DGKK.R	K14, K21	ac	2768	K20, K24
	H2B Common
	15	14	Embryo1_05	3.4327	0.4091	100	1805.02	1805.02	0.6	12492.9	1	9.97875	74.1	1	R.LILPGELAK(42.0106)HAVSEGTK.A	K105	ac	6180	K108
	16	15	Embryo1_06	3.3587	0.496	100	1805.02	1805.02	-0.8	22522.3	1	13.0636	84.6	1	R.LILPGELAK(42.0106)HAVSEGTK.A	K105	ac	6582	K108
	17	16	Embryo1_03	2.4454	0.3121	100	1269.68	1269.68	-1	2049	1	9.66662	70	1	K.HAVSEGTK(42.0106)AVTK.Y	K113	ac	1759	K116
	F45F2.12 (HIS-8), K06C4.4 (HIS-20), K06C4.12 (HIS-22)
	18	17	Embryo1_11	2.5968	0.4623	100	1575.92	1575.92	-0.5	3975.4	1	8.00314	68.2	1	M.APPKPSAK(42.0106)GAK(42.0106)K(42.0106)AAK.T	K7, K10, K14	ac	1675	K12, K15, K20
	F45F2.12 (HIS-8), K06C4.4 (HIS-20), K06C4.12 (HIS-22), ZK131.5 (HIS-11), ZK131.9 (HIS-15), F35H10.11 (HIS-29), F17E9.9 (HIS-34), F08G2.1 (HIS-44)
	19	18	Embryo1_05	4.8921	0.4597	100	1453.88	1453.87	1.5	127896	1	12.0709	95	1	K.GAK(42.0106)K(42.0106)AAK(42.0106)TVTKPK.D	K10, K11, K14	ac	2671	K15, K16, K20
	20	19	Embryo1_06	4.6532	0.4609	100	1453.88	1453.87	0.9	65802	1	12.0709	95	1	K.GAK(42.0106)K(42.0106)AAK(42.0106)TVTKPK.D	K10, K11, K14	ac	3009	K15, K16, K20
	21	20	Embryo1_06	3.1925	0.4613	100	1453.87	1453.87	0.4	47839	1	10.7728	73.7	1	K.GAK(42.0106)K(42.0106)AAK(42.0106)TVTKPK.D	K10, K11, K14	ac	3018	K15, K16, K20
	22	21	Embryo1_07	2.5154	0.1338	98.2	1113.7	1113.7	1.2	8005.8	3	6.58027	87.5	3	K.KAAK(42.0106)TVTKPK.D	K14	ac	1408	K20
	23	22	Embryo1_08	3.4136	0.2321	100	1113.7	1113.7	-0.4	13244.6	1	7.69261	93.8	4	K.KAAK(42.0106)TVTKPK.D	K14	ac	1550	K20
	24	23	Embryo1_04	2.6048	0.3221	100	1155.71	1155.71	-2.3	2676.3	1	9.58649	87.5	2	K.K(42.0106)AAK(42.0106)TVTKPK.D	K11, K14	ac	1985	K16, K20
	25	24	Embryo1_05	3.1056	0.26	100	1155.71	1155.71	0.6	16020.5	1	9.36043	100	4	K.K(42.0106)AAK(42.0106)TVTKPK.D	K14	ac	1909	K20
	26	25	Embryo1_03	2.2725	0.1527	99.1	985.604	985.604	-0.4	3721.2	1	7.42375	85.7	1	K.AAK(42.0106)TVTKPK.D	K11, K14	ac	1440	K16, K20
			Embryo1_03	2.7678	0.2602	95.8	1421.71	1421.71	0.6	3623.3	1	10.2136	82.4	1	R.K(114.042927)ESYSVYIYR.V	K31	ub	3143
			Embryo1_05	4.0203	0.4458	100	1608.87	1608.87	0.9	14542.9	1	11.5543	90.5	1	R.VLK(114.042927)QVHPDTGVSSK.A	K43	ub	2686
			Embryo1_06	3.0914	0.5212	100	1608.87	1608.87	2.7	11549.9	1	7.65849	76.2	1	R.VLK(114.042927)QVHPDTGVSSK.A	K43	ub	2989
			Embryo1_07	3.2847	0.464	100	1877.04	1877.05	-2.9	16846.1	1	7.68639	70.8	1	R.LILPGELAK(114.042927)HAVSEGTK.A	K105	ub	5061
			Embryo1_03	2.6234	0.4616	100	1341.71	1341.71	0.5	2996.1	1	11.8422	80	1	K.HAVSEGTK(114.042927)AVTK.Y	K113	ub	1646
Embryo 2
		Locus	Sequence Ct	Spectrum Ct	Sequence Cov	Length	MolWt	pI	NSAF	EMPAI	Descriptive Name
	H2B-common		103	229							Peptides that map to all H2B proteins
		Sequence Ct	FileName	XCorr	DeltCN	Conf%	M+H+	CalcM+H+	PPM	TotalIntensity	SpR	Prob Score	IonProportion	Redundancy	Sequence
		1	Embryo2_11.1365.1365.2	2.3014	0.3345	100	1141.75	1140.75	3.4	2088.6	1	8.29395	72.2	5	K.KAAKTVVAKPK.D
		2	Embryo2_12.1104.1104.2	2.2496	0.3763	100	1140.74	1140.75	-1.7	1811.3	1	9.85129	72.2	1	K.KAAKTVVAKPK.D
		3	Embryo2_10.4039.4039.2	3.5783	0.3907	100	1671.85	1671.86	-3.3	14202	1	7.38109	75	4	R.HARKESYSVYIYR.V
		4	Embryo2_02.2922.2922.2	3.6438	0.3819	100	1307.66	1307.66	0.8	9750	1	11.1835	100	2	R.KESYSVYIYR.V
		5	Embryo2_03.3156.3156.2	3.9705	0.3726	100	1307.67	1307.66	3.1	3158.9	1	14.7331	100	19	R.KESYSVYIYR.V
		6	Embryo2_04.3141.3141.2	3.8188	0.389	100	1307.66	1307.66	0.7	21046.1	1	10.8445	100	11	R.KESYSVYIYR.V
		7	Embryo2_05.3196.3196.2	3.7317	0.3886	100	1307.66	1307.66	0.8	56121.7	1	10.2124	100	5	R.KESYSVYIYR.V
		8	Embryo2_06.1854.1854.2	3.3195	0.4114	100	1307.66	1307.66	-1.4	12321.4	1	7.06638	87.5	4	R.KESYSVYIYR.V
		9	Embryo2_07.4343.4343.2	3.6015	0.3274	100	1308.66	1307.66	-2.5	7674.2	1	7.59912	87.5	2	R.KESYSVYIYR.V
		10	Embryo2_08.2933.2933.2	2.7521	0.2826	100	1307.66	1307.66	-0.8	6942.6	1	5.86187	81.2	2	R.KESYSVYIYR.V
		11	Embryo2_09.4474.4474.2	3.1556	0.3965	100	1307.66	1307.66	0.8	21797.3	1	10.2124	100	1	R.KESYSVYIYR.V
		12	Embryo2_10.4295.4295.2	3.8467	0.3672	100	1308.67	1307.66	0.7	36411	1	10.2124	100	1	R.KESYSVYIYR.V
		13	Embryo2_11.3855.3855.2	3.4705	0.3796	100	1307.66	1307.66	1.2	16813.2	1	10.5212	100	1	R.KESYSVYIYR.V
		14	Embryo2_12.3713.3713.2	3.2209	0.3272	100	1307.66	1307.66	0.7	22318.9	1	10.8445	100	4	R.KESYSVYIYR.V
		15	Embryo2_10.5805.5805.2	4.6823	0.3248	100	1648.91	1647.91	-0.6	40943.7	1	9.86536	81.8	1	R.KESYSVYIYRVLK.Q
		16	Embryo2_12.5147.5147.2	4.8501	0.3538	100	1648.92	1647.91	1.1	56062.9	1	14.895	95.5	1	R.KESYSVYIYRVLK.Q
		17	Embryo2_09.5983.5983.3	2.513	0.32	100	1647.91	1647.91	-0.7	4097.4	1	9.14453	57.5	1	R.KESYSVYIYRVLK.Q
		18	Embryo2_11.6376.6376.2	4.076	0.3212	100	2785.48	2783.47	1.3	34512.6	1	9.16817	69.2	2	R.KESYSVYIYRVLKQVHPDTGVSSK.A
		19	Embryo2_12.6150.6150.2	4.0801	0.4145	100	2784.48	2783.47	1.2	61255.4	1	10.8388	73.1	2	R.KESYSVYIYRVLKQVHPDTGVSSK.A
		20	Embryo2_10.7093.7093.3	4.6001	0.3105	100	2785.47	2783.47	-5	21616.6	40	3.24267	33.9	2	R.KESYSVYIYRVLKQVHPDTGVSSK.A
		21	Embryo2_11.6286.6286.3	6.274	0.5253	100	2784.49	2783.47	3.5	63690.8	1	13.2621	54.8	2	R.KESYSVYIYRVLKQVHPDTGVSSK.A
		22	Embryo2_12.6115.6115.3	4.6233	0.4073	100	2784.48	2783.47	-0.2	68212.8	1	15.1106	62.7	2	R.KESYSVYIYRVLKQVHPDTGVSSK.A
		23	Embryo2_12.6134.6134.4	3.4093	0.2407	100	2784.48	2783.47	2.3	32392.1	54	3.72607	32.3	1	R.KESYSVYIYRVLKQVHPDTGVSSK.A
		24	Embryo2_08.3522.3522.2	1.6756	0.2518	99.9	1179.57	1179.57	0.6	3132.8	1	3.92945	57.1	1	K.ESYSVYIYR.V
		25	Embryo2_12.4366.4366.2	1.6169	0.2733	100	1179.57	1179.57	-0.3	2035.4	5	4.14447	66.7	1	K.ESYSVYIYR.V
		26	Embryo2_09.6865.6865.2	3.4987	0.3091	100	1519.82	1519.82	0.7	18427.8	1	5.18667	68.4	1	K.ESYSVYIYRVLK.Q
		27	Embryo2_10.6709.6709.2	3.4	0.2614	100	1519.81	1519.82	-0.9	14645.4	1	5.18667	68.4	1	K.ESYSVYIYRVLK.Q
		28	Embryo2_11.6221.6221.2	3.8168	0.3961	100	1520.82	1519.82	1.6	24670.1	1	6.4549	73.7	1	K.ESYSVYIYRVLK.Q
		29	Embryo2_12.6112.6112.2	3.8555	0.4361	100	1519.82	1519.82	1.4	46272.7	1	7.25632	78.9	1	K.ESYSVYIYRVLK.Q
		30	Embryo2_09.7651.7651.2	2.7993	0.2489	100	2655.38	2655.38	2.4	14799.9	1	5.33227	53.8	1	K.ESYSVYIYRVLKQVHPDTGVSSK.A
		31	Embryo2_10.7501.7501.2	3.6663	0.4247	100	2656.38	2655.38	-2.1	29019.3	1	5.89478	58.3	2	K.ESYSVYIYRVLKQVHPDTGVSSK.A
		32	Embryo2_11.6993.6993.2	4.1331	0.4863	100	2656.38	2655.38	0.9	35395.1	1	8.50209	68	1	K.ESYSVYIYRVLKQVHPDTGVSSK.A
		33	Embryo2_12.6918.6918.2	3.9581	0.4461	100	2656.38	2655.38	-1.6	66886.6	1	10.1554	78.3	2	K.ESYSVYIYRVLKQVHPDTGVSSK.A
		34	Embryo2_08.5998.5998.3	5.9881	0.5687	100	2656.38	2655.38	0.7	25040.2	1	11.0218	55.2	1	K.ESYSVYIYRVLKQVHPDTGVSSK.A
		35	Embryo2_09.7610.7610.3	6.662	0.5023	100	2656.39	2655.38	2.1	35870.5	1	10.2225	53.4	1	K.ESYSVYIYRVLKQVHPDTGVSSK.A
		36	Embryo2_10.7466.7466.3	5.5889	0.3983	100	2656.38	2655.38	0.2	32989.5	1	11.2424	51.7	1	K.ESYSVYIYRVLKQVHPDTGVSSK.A
		37	Embryo2_11.6949.6949.3	5.867	0.5314	100	2656.38	2655.38	-0.3	44431.9	1	12.7088	58.6	1	K.ESYSVYIYRVLKQVHPDTGVSSK.A
		38	Embryo2_12.6889.6889.3	4.6153	0.2085	100	2655.38	2655.38	1.6	31159.8	1	14.1513	56.5	1	K.ESYSVYIYRVLKQVHPDTGVSSK.A
		39	Embryo2_07.2525.2525.2	2.7999	0.3636	100	1495.83	1494.83	-2.7	5299.1	2	4.18847	59.1	1	R.VLKQVHPDTGVSSK.A
		40	Embryo2_09.2693.2693.2	4.5578	0.5482	100	1494.83	1494.83	4.1	7792.3	1	9.08178	81.8	5	R.VLKQVHPDTGVSSK.A
		41	Embryo2_10.2564.2564.2	4.7069	0.5084	100	1494.83	1494.83	0.6	13365.4	1	12.9168	91.3	7	R.VLKQVHPDTGVSSK.A
		42	Embryo2_11.1602.1602.2	4.062	0.4877	100	1495.83	1494.83	1.8	5897.7	1	10.851	79.2	12	R.VLKQVHPDTGVSSK.A
		43	Embryo2_12.1090.1090.2	4.7541	0.5038	100	1494.83	1494.83	0.5	13731.3	1	11.7993	90.9	8	R.VLKQVHPDTGVSSK.A
		44	Embryo2_02.1536.1536.2	1.7692	0.3019	100	1154.58	1154.58	0	85320.6	1	6.75482	70.6	1	K.QVHPDTGVSSK.A
		45	Embryo2_07.1360.1360.2	2.1141	0.102	99.9	901.5	901.5	0.2	12217.8	1	6.81768	100	2	R.LAHYNKR.S
		46	Embryo2_09.1594.1594.2	2.0281	0.1229	99.9	901.499	901.5	-1.5	3569.9	2	6.9776	81.8	2	R.LAHYNKR.S
		47	Embryo2_12.1070.1070.2	2.5941	0.1819	100	1532.83	1532.83	2.1	10307.1	1	3.99256	60	3	R.LAHYNKRSTISSR.E
		48	Embryo2_12.6926.6926.3	2.9828	0.2491	100	2539.47	2538.47	-0.8	61876.8	1	7.12238	45.8	1	K.RSTISSREIQTAVRLILPGELAK.H
		49	Embryo2_02.2380.2380.2	2.5607	0.2759	100	1447.79	1447.79	0.4	12761.2	1	5.46722	70	1	R.STISSREIQTAVR.L
		50	Embryo2_05.2323.2323.2	3.3551	0.2891	100	1447.79	1447.79	0.3	22045.4	1	7.23835	80	1	R.STISSREIQTAVR.L
		51	Embryo2_07.3205.3205.2	3.3526	0.0728	100	1447.79	1447.79	-0.1	29443.9	1	6.17362	75	1	R.STISSREIQTAVR.L
		52	Embryo2_09.3418.3418.2	2.9345	0.3523	100	1447.78	1447.79	-1	27788.7	1	6.4513	75	1	R.STISSREIQTAVR.L
		53	Embryo2_10.3123.3123.2	3.1926	0.2805	100	1447.79	1447.79	1.3	12749.2	1	6.4513	75	1	R.STISSREIQTAVR.L
		54	Embryo2_11.2972.2972.2	3.0557	0.2538	100	1447.79	1447.79	1.6	8833	1	4.57829	65	2	R.STISSREIQTAVR.L
		55	Embryo2_08.6779.6779.2	3.1058	0.2337	100	2383.37	2382.37	-0.7	42500.4	1	6.19202	57.7	1	R.STISSREIQTAVRLILPGELAK.H
		56	Embryo2_09.8445.8445.2	3.9638	0.3776	100	2383.38	2382.37	0.3	75215.7	1	11.5509	80	2	R.STISSREIQTAVRLILPGELAK.H
		57	Embryo2_10.8124.8124.2	4.0356	0.3485	100	2383.37	2382.37	-2.5	104252	1	11.5509	80	2	R.STISSREIQTAVRLILPGELAK.H
		58	Embryo2_11.7795.7795.2	3.9555	0.4409	100	2383.38	2382.37	2.4	295727	1	10.8062	76	4	R.STISSREIQTAVRLILPGELAK.H
		59	Embryo2_12.7662.7662.2	3.6284	0.3766	100	2384.38	2382.37	-1	421720	1	8.53357	73.9	2	R.STISSREIQTAVRLILPGELAK.H
		60	Embryo2_09.8423.8423.3	3.3697	0.3537	100	2383.38	2382.37	1.5	760672	1	7.30649	42.6	1	R.STISSREIQTAVRLILPGELAK.H
		61	Embryo2_10.8177.8177.3	3.475	0.3967	100	2383.38	2382.37	3.5	814866	1	11.519	54.2	1	R.STISSREIQTAVRLILPGELAK.H
		62	Embryo2_11.7680.7680.3	3.1402	0.287	100	2383.38	2382.37	2.8	544774	1	8.69966	45.9	1	R.STISSREIQTAVRLILPGELAK.H
		63	Embryo2_12.7673.7673.3	3.8383	0.2526	100	2382.38	2382.37	1.6	1.00855e+06	1	14.1418	59.3	2	R.STISSREIQTAVRLILPGELAK.H
		64	Embryo2_12.7003.7003.2	3.8812	0.4925	100	3193.78	3191.77	0.9	88683.9	1	5.26241	56	1	R.STISSREIQTAVRLILPGELAKHAVSEGTK.A
		65	Embryo2_12.6953.6953.4	3.5756	0.3979	100	3192.79	3191.77	4.2	53932	1	7.3783	44.8	1	R.STISSREIQTAVRLILPGELAKHAVSEGTK.A
		66	Embryo2_04.5408.5408.2	5.0219	0.4485	100	1752.05	1751.04	1	49799.4	1	14.5163	88.5	1	R.EIQTAVRLILPGELAK.H
		67	Embryo2_05.6001.6001.2	3.7824	0.3206	100	1751.04	1751.04	-0.5	20446	1	9.33798	73.1	1	R.EIQTAVRLILPGELAK.H
		68	Embryo2_06.4758.4758.2	3.8134	0.3696	100	1751.04	1751.04	0.1	30498.7	1	10.4885	76.9	1	R.EIQTAVRLILPGELAK.H
		69	Embryo2_07.7010.7010.2	4.5156	0.3837	100	1752.05	1751.04	1.7	37755	1	8.70208	69.2	4	R.EIQTAVRLILPGELAK.H
		70	Embryo2_08.5634.5634.2	5.205	0.4826	100	1752.05	1751.04	1.2	126907	1	13.0636	84.6	3	R.EIQTAVRLILPGELAK.H
		71	Embryo2_09.7291.7291.2	4.561	0.4523	100	1752.05	1751.04	2.7	22130.1	1	11.7266	80.8	7	R.EIQTAVRLILPGELAK.H
		72	Embryo2_10.7319.7319.2	4.9409	0.441	100	1752.05	1751.04	0.2	30132.3	1	11.7266	80.8	7	R.EIQTAVRLILPGELAK.H
		73	Embryo2_11.6805.6805.2	4.7058	0.4208	100	1752.05	1751.04	0.3	31851.1	1	8.267	69.2	3	R.EIQTAVRLILPGELAK.H
		74	Embryo2_12.6529.6529.2	4.9618	0.4276	100	1752.05	1751.04	0.9	79156	1	10.4885	76.9	2	R.EIQTAVRLILPGELAK.H
		75	Embryo2_11.6116.6116.2	4.4715	0.515	100	2561.45	2560.45	2.2	28786.4	1	7.0849	58.6	1	R.EIQTAVRLILPGELAKHAVSEGTK.A
		76	Embryo2_12.5968.5968.2	5.2561	0.573	100	2561.45	2560.45	0.5	202953	1	14.2942	82.1	2	R.EIQTAVRLILPGELAKHAVSEGTK.A
		77	Embryo2_11.6144.6144.3	6.144	0.5653	100	2561.46	2560.45	4.1	59073	1	18.1933	64.1	2	R.EIQTAVRLILPGELAKHAVSEGTK.A
		78	Embryo2_12.5903.5903.3	6.3481	0.5457	100	2561.45	2560.45	1.9	119226	1	15.3105	59.4	4	R.EIQTAVRLILPGELAKHAVSEGTK.A
		79	Embryo2_12.6146.6146.3	6.4531	0.5244	100	2961.7	2959.69	0.5	151804	1	12.9072	57.6	2	R.EIQTAVRLILPGELAKHAVSEGTKAVTK.Y
		80	Embryo2_12.6149.6149.4	3.5661	0.3321	100	2960.7	2959.69	1.4	39631.5	1	8.0161	42.7	1	R.EIQTAVRLILPGELAKHAVSEGTKAVTK.Y
		81	Embryo2_08.3753.3753.2	4.1142	0.5628	100	1764.01	1763.01	1.1	50294.8	1	11.2302	80.8	1	R.LILPGELAKHAVSEGTK.A
		82	Embryo2_09.5464.5464.2	3.1579	0.5457	100	1763.01	1763.01	2.7	63694.3	1	11.8644	84	1	R.LILPGELAKHAVSEGTK.A
		83	Embryo2_10.5303.5303.2	3.1559	0.5239	100	1763.01	1763.01	1	30574.8	1	10.745	83.3	1	R.LILPGELAKHAVSEGTK.A
		84	Embryo2_11.4856.4856.2	3.0162	0.5418	100	1763.01	1763.01	0.2	32402.6	1	11.2302	80.8	1	R.LILPGELAKHAVSEGTK.A
		85	Embryo2_12.4591.4591.2	3.2518	0.591	100	1763	1763.01	-1.1	38373.4	1	15.9559	89.3	1	R.LILPGELAKHAVSEGTK.A
		86	Embryo2_09.5466.5466.3	2.156	0.3367	100	1764.01	1763.01	1.9	18367.2	1	8.57414	54.3	1	R.LILPGELAKHAVSEGTK.A
		87	Embryo2_11.4867.4867.3	2.0631	0.3622	100	1764.01	1763.01	1.6	26184.9	1	10.3268	60	1	R.LILPGELAKHAVSEGTK.A
		88	Embryo2_12.6415.6415.3	2.3743	0.4163	100	2730.53	2728.52	1.1	42480.7	1	10.8288	62.1	1	R.LILPGELAKHAVSEGTKAVTKYTSSK.-
		89	Embryo2_02.1164.1164.2	2.1687	0.2262	100	828.421	828.421	0.5	3201.3	1	4.98598	71.4	1	K.HAVSEGTK.A
		90	Embryo2_07.2370.2370.2	2.3716	0.3776	100	1228.67	1227.67	-1.5	4368.2	1	7.05341	75	3	K.HAVSEGTKAVTK.Y
		91	Embryo2_05.1945.1945.2	4.8453	0.6197	100	1793.94	1793.94	2.5	194208	1	17.2858	96.2	1	K.HAVSEGTKAVTKYTSSK.-
		92	Embryo2_07.2919.2919.2	5.1075	0.5715	100	1793.94	1793.94	1.4	525031	1	21.4888	100	1	K.HAVSEGTKAVTKYTSSK.-
		93	Embryo2_09.3221.3221.2	6.0795	0.6303	100	1794.94	1793.94	-0.3	105511	1	17.9013	96.2	1	K.HAVSEGTKAVTKYTSSK.-
		94	Embryo2_10.3029.3029.2	4.9829	0.6526	100	1793.94	1793.94	0.2	44278.7	1	20.1144	96.4	1	K.HAVSEGTKAVTKYTSSK.-
		95	Embryo2_11.2709.2709.2	5.7812	0.645	100	1794.95	1793.94	4.3	80032.7	1	18.2607	92.9	1	K.HAVSEGTKAVTKYTSSK.-
		96	Embryo2_12.1310.1310.2	4.395	0.5841	100	1793.95	1793.94	3.8	8957.8	1	13.0636	84.6	3	K.HAVSEGTKAVTKYTSSK.-
		97	Embryo2_05.1948.1948.3	4.6023	0.3786	100	1793.94	1793.94	1.7	140730	1	15.2498	76.6	1	K.HAVSEGTKAVTKYTSSK.-
		98	Embryo2_07.2918.2918.3	4.7209	0.3854	100	1794.94	1793.94	-0.5	1.55741e+06	1	16.8299	72	2	K.HAVSEGTKAVTKYTSSK.-
		99	Embryo2_10.3040.3040.3	4.9496	0.4691	100	1793.94	1793.94	0.6	538652	1	19.1017	76	1	K.HAVSEGTKAVTKYTSSK.-
		100	Embryo2_11.2712.2712.3	5.1627	0.4407	100	1793.94	1793.94	0.8	192258	1	18.4802	79.2	1	K.HAVSEGTKAVTKYTSSK.-
		101	Embryo2_12.2514.2514.3	2.5751	0.3193	100	1793.94	1793.94	-1.2	2759.6	1	5.28533	42.6	1	K.HAVSEGTKAVTKYTSSK.-
		102	Embryo2_07.2932.2932.4	3.6166	0.3862	100	1793.93	1793.94	-2.4	43299.5	1	6.21706	48	1	K.HAVSEGTKAVTKYTSSK.-
		103	Embryo2_10.3048.3048.4	2.977	0.3762	100	1794.94	1793.94	-2.5	4222.2	2	6.55514	47.9	1	K.HAVSEGTKAVTKYTSSK.-
		B0035.8	9	15	0.74	123	13586	10.4	0.0190616	4.49541	HIS-48
		H02I12.6	9	15	0.74	123	13586	10.4	0.0190616	4.49541	HIS-66
		F55G1.3	9	15	0.74	123	13586	10.4	0.0190616	4.49541	HIS-62
		F54E12.4	9	15	0.74	123	13586	10.4	0.0190616	4.49541	HIS-58
		Sequence Ct	FileName	XCorr	DeltCN	Conf%	M+H+	CalcM+H+	PPM	TotalIntensity	SpR	Prob Score	IonProportion	Redundancy
		1	Embryo2_11.1365.1365.2	2.3014	0.3345	100	1141.75	1140.75	3.4	2088.6	1	8.29395	72.2	5	K.KAAKTVVAKPK.D
		2	Embryo2_12.1104.1104.2	2.2496	0.3763	100	1140.74	1140.75	-1.7	1811.3	1	9.85129	72.2	1	K.KAAKTVVAKPK.D
		3	Embryo2_07.3008.3008.2	3.2861	0.1839	100	1460.77	1459.77	-1.6	73829.8	1	8.19647	80	1	R.IASEASRLAHYNK.R
		4	Embryo2_09.3183.3183.2	3.4742	0.3429	100	1615.87	1615.87	0.8	59628.2	3	4.69619	59.1	1	R.IASEASRLAHYNKR.S
		5	Embryo2_10.2941.2941.2	3.0429	0.3243	100	1615.87	1615.87	2.1	791384	1	5.55805	63.6	2	R.IASEASRLAHYNKR.S
		6	Embryo2_11.2539.2539.2	2.8788	0.2556	100	1615.87	1615.87	-0.3	18088.7	5	3.93598	57.1	2	R.IASEASRLAHYNKR.S
		7	Embryo2_12.1201.1201.2	2.2759	0.2134	100	1615.86	1615.87	-3.2	10574.1	1	5.26818	63.6	1	R.IASEASRLAHYNKR.S
		8	Embryo2_10.3030.3030.3	2.673	0.2471	100	1615.86	1615.87	-0.9	16187.7	1	7.81871	58.1	1	R.IASEASRLAHYNKR.S
		9	Embryo2_11.2538.2538.3	2.9891	0.2139	100	1615.87	1615.87	0.8	14842.2	1	8.10991	59.5	1	R.IASEASRLAHYNKR.S
		F07B7.11	10	10	0.567	141	15611	10.4	0.016297	2.68978	HIS-35
		ZK131.9	10	10	0.656	122	13501	10.4	0.018835	3.52898	HIS-15
		ZK131.5	10	10	0.656	122	13501	10.4	0.018835	3.52898	HIS-11
		T10C6.11	10	10	0.65	123	13572	10.4	0.0186819	3.46684	HIS-4
		K06C4.4	10	10	0.65	123	13572	10.4	0.0186819	3.46684	HIS-20
		K06C4.12	10	10	0.65	123	13572	10.4	0.0186819	3.46684	HIS-22
		F45F2.12	10	10	0.65	123	13572	10.4	0.0186819	3.46684	HIS-8
		F35H10.11	10	10	0.656	122	13501	10.4	0.018835	3.52898	HIS-29
		F17E9.9	10	10	0.656	122	13501	10.4	0.018835	3.52898	HIS-34
		F08G2.1	10	10	0.656	122	13501	10.4	0.018835	3.52898	HIS-44
		F07B7.4	10	10	0.65	123	13572	10.4	0.0186819	3.46684	HIS-52
		Sequence Ct	FileName	XCorr	DeltCN	Conf%	M+H+	CalcM+H+	PPM	TotalIntensity	SpR	Prob Score	IonProportion	Redundancy
		1	Embryo2_07.3112.3112.2	3.0589	0.3932	100	1443.77	1443.77	-0.8	12529.7	1	4.94086	68.4	1	R.IAAEASRLAHYNK.R
		2	Embryo2_09.3367.3367.2	2.8723	0.3512	100	1443.77	1443.77	-0.3	30171.4	1	4.94086	68.4	1	R.IAAEASRLAHYNK.R
		3	Embryo2_11.2787.2787.2	2.9975	0.2468	100	1444.77	1443.77	0	16415.3	1	9.09812	85	1	R.IAAEASRLAHYNK.R
		4	Embryo2_09.3403.3403.2	2.7736	0.2002	100	1600.87	1599.87	-0.6	12592.7	4	3.71205	57.1	1	R.IAAEASRLAHYNKR.S
		5	Embryo2_10.3074.3074.2	3.1134	0.1734	100	1601.88	1599.87	-0.5	290126	1	6.59411	71.4	1	R.IAAEASRLAHYNKR.S
		6	Embryo2_11.2713.2713.2	3.3921	0.218	100	1600.87	1599.87	0.1	160103	1	6.49943	68.2	1	R.IAAEASRLAHYNKR.S
		7	Embryo2_09.3286.3286.3	3.1833	0.2681	100	1599.88	1599.87	2.3	25975	1	14.7956	76.2	1	R.IAAEASRLAHYNKR.S
		8	Embryo2_10.3062.3062.3	3.1045	0.2276	100	1599.87	1599.87	-0.1	109127	1	18.4331	83.3	1	R.IAAEASRLAHYNKR.S
		9	Embryo2_11.2690.2690.3	3.1459	0.1829	100	1599.87	1599.87	0	28947.4	1	15.948	78.6	1	R.IAAEASRLAHYNKR.S
		10	Embryo2_12.1580.1580.3	3.2175	0.2149	100	2232.21	2231.2	1.1	10083.1	1	6.29924	45.3	1	R.IAAEASRLAHYNKRSTISSR.E
	PTMs		Sequence Ct	Spectrum Ct
			19	35
	Sup2 Slide #	Sequence Ct	FileName	XCorr	DeltCN	Conf%	M+H+	CalcM+H+	PPM	TotalIntensity	SpR	Prob Score	IonProportion	Redundancy	Sequence	Residue	Modification	Scan #	Corresponding Mammalian Site
	B0035.8 (HIS-48), F54E12.4 (HIS-58), F55G1.3 (HIS-62), H02I12.6 (HIS-66)
	27	1	Embryo2_05	5.3139	0.3109	100	1522.93	1522.93	1.6	106766	1	13.8907	95.5	1	K.GAK(42.0106)K(42.0106)AAK(42.0106)TVVAKPK.D	K10, K11, K14	ac	2044	K15, K16, K20
	28	2	Embryo2_07	3.2941	0.33	100	1182.76	1182.76	1.4	94562.4	1	11.1562	100	2	K.KAAK(42.0106)TVVAKPK.D	K14	ac	2456	K20
	29	3	Embryo2_10	1.7132	0.173	88.5	1183.76	1182.76	0.6	731.1	1	6.9093	58.8	1	K.K(42.0106)AAKTVVAKPK.D	K11	ac	1822	K16
	30	4	Embryo2_07	2.853	0.157	90.6	1182.76	1182.76	-0.2	3729.6	1	11.1841	66.7	1	K.KAAK(42.0106)TVVAKPK.D	K14	ac	2182	K20
	31	5	Embryo2_05	3.6672	0.3835	100	1224.77	1224.77	0.8	29751.4	1	10.8371	100	1	K.K(42.0106)AAK(42.0106)TVVAKPK.D	K11, K14	ac	1804	K16, K20
	32	6	Embryo2_09	2.5778	0.2647	99.1	1225.77	1224.77	-3	1913.8	1	11.6092	83.3	1	K.K(42.0106)AAK(42.0106)TVVAKPK.D	K11, K14	ac	2191	K16, K20
	33	7	Embryo2_05	3.7856	0.4596	100	1524.91	1524.91	1	9266.9	1	9.73111	85.7	1	K.AAK(42.0106)TVVAKPK(42.0106)DGKK.R	K14, K21	ac	1712	K20, K24
	34	8	Embryo2_05	2.6189	0.2744	100	1524.91	1524.91	-0.3	1627.2	1	7.4424	44.7	1	K.AAK(42.0106)TVVAKPK(42.0106)DGKK.R	K14, K21	ac	1721	K20, K24
	35	9	Embryo2_10	2.7752	0.2224	87.5	2827.48	2825.48	-3.2	20094.6	26	4.91002	40.7	1	R.K(42.0106)ESYSVYIYRVLKQVHPDTGVSSK.A	K14	ac	7542	K20
	H2B Common
	36	10	Embryo2_05	4.3996	0.5784	100	1806.02	1805.02	-0.8	35962.1	1	12.9627	81.5	1	R.LILPGELAK(42.0106)HAVSEGTK.A	K105	ac	5294	K108
	F45F2.12 (HIS-8), K06C4.4 (HIS-20), K06C4.12 (HIS-22)
	37	11	Embryo2_09	1.6473	0.4046	90	1093.64	1093.64	1.2	3520	1	3.86079	55.6	1	M.APPKPSAK(42.0106)GAK.K	K7	ac	2817	K12
	38	12	Embryo2_10	2.3847	0.3152	85.7	1263.74	1263.74	0.2	7245.2	1	9.55349	84.2	2	M.APPKPSAK(42.0106)GAK(42.0106)K.A	K7, K10	ac	2520	K12, K15
	39	13	Embryo2_12	2.8866	0.3763	100	1575.92	1575.92	1	22056.9	1	12.9168	91.3	5	M.APPKPSAK(42.0106)GAK(42.0106)K(42.0106)AAK.T	K7, K10, K11	ac	1402	K12, K15, K16
	F45F2.12 (HIS-8), K06C4.4 (HIS-20), K06C4.12 (HIS-22), ZK131.5 (HIS-11), ZK131.9 (HIS-15), F35H10.11 (HIS-29), F17E9.9 (HIS-34), F08G2.1 (HIS-44)
	40	14	Embryo2_05	4.5653	0.4708	100	1453.88	1453.87	2.2	719235	1	12.0709	95	1	K.GAK(42.0106)K(42.0106)AAK(42.0106)TVTKPK.D	K10, K11, K14	ac	1880	K15, K16, K20
	41	15	Embryo2_07	3.1378	0.2689	100	1113.7	1113.7	3.1	45590.5	1	9.36043	100	11	K.KAAK(42.0106)TVTKPK.D	K14	ac	1539	K20
	42	16	Embryo2_05	1.7578	0.088	79.6	1155.71	1155.71	2.9	1282.9	2	5.28377	62.5	1	K.K(42.0106)AAK(42.0106)TVTKPK.D	K11, K14	ac	1115	K16, K20
	43	17	Embryo2_05	2.3758	0.0369	87.4	1155.71	1155.71	-0.5	2686.8	1	8.15787	81.2	1	K.KAAK(42.0106)TVTK(42.0106)PK.D	K14, K21	ac	1563	K20, K24
	44	18	Embryo2_02	2.2807	0.0531	89	985.605	985.604	0.7	1796.8	1	9.63721	85.7	1	K.AAK(42.0106)TVTKPK.D	K14	ac	1657	K20
	45	19	Embryo2_05	4.3628	0.4287	100	1439.86	1439.86	1.2	40428.6	1	13.9794	100	1	K.GAK(42.0106)K(42.0106)AAK(42.0106)TVSKPK.D	K10, K11, K14	ac	1822	K15, K16, K20
			Embryo2_04	4.2835	0.4775	100	1608.87	1608.87	1.7	28370.6	1	14.3787	95.5	1	R.VLK(114.042927)QVHPDTGVSSK.A	K43	ub	1247
			Embryo2_07	3.9638	0.3959	100	1878.05	1877.05	-0.5	126095	1	12.255	80.8	1	R.LILPGELAK(114.042927)HAVSEGTK.A	K105	ub	5425
			Embryo2_08	3.8619	0.5537	100	1877.05	1877.05	2.5	27791.4	1	9.1798	75	1	R.LILPGELAK(114.042927)HAVSEGTK.A	K105	ub	3879
			Embryo2_09	4.7693	0.5553	100	1878.06	1877.05	1.4	28510	1	11.0488	80	1	R.LILPGELAK(114.042927)HAVSEGTK.A	K105	ub	5631
Sperm 1
		Locus	Sequence Ct	Spectrum Ct	Sequence Cov	Length	MolWt	pI	NSAF	EMPAI	Descriptive Name
	H2B-common		68	354							Peptides that map to all H2B proteins
		Sequence Ct	FileName	XCorr	DeltCN	Conf%	M+H+	CalcM+H+	PPM	TotalIntensity	SpR	Prob Score	IonProportion	Redundancy
		1	Sperm1_10.2873.2873.2	3.7502	0.3953	100	1671.85	1671.86	-5.6	133048	1	12.4522	90.5	1	K.HARKESYSVYIYR.V
		2	Sperm1_11.2828.2828.2	4.1952	0.3376	100	1672.86	1671.86	-3.3	792924	1	12.9302	95	3	K.HARKESYSVYIYR.V
		3	Sperm1_12.2554.2554.2	2.9333	0.2632	100	1672.86	1671.86	-5.1	12267.3	1	7.38109	75	1	K.HARKESYSVYIYR.V
		4	Sperm1_10.2970.2970.3	4.1911	0.4688	100	1672.86	1671.86	-2.9	23235.2	1	9.36447	68.4	1	K.HARKESYSVYIYR.V
		5	Sperm1_11.2847.2847.3	4.3392	0.4802	100	1672.86	1671.86	-3.8	47390.4	1	6.77277	62.2	1	K.HARKESYSVYIYR.V
		6	Sperm1_01.5212.5212.2	3.8909	0.4104	100	1307.66	1307.66	-3.5	170053	1	10.2124	100	35	R.KESYSVYIYR.V
		7	Sperm1_02.18311.18311.2	4.0496	0.4234	100	1308.66	1307.66	-1.1	31478.1	1	10.2124	100	63	R.KESYSVYIYR.V
		8	Sperm1_03.4858.4858.2	3.9959	0.381	100	1307.66	1307.66	-4.6	142657	1	10.5212	100	18	R.KESYSVYIYR.V
		9	Sperm1_04.6601.6601.2	3.81	0.4109	100	1308.66	1307.66	-4.1	339176	1	10.5212	100	26	R.KESYSVYIYR.V
		10	Sperm1_05.7296.7296.2	3.7831	0.3446	100	1307.66	1307.66	-1.4	125480	1	10.8445	100	38	R.KESYSVYIYR.V
		11	Sperm1_06.3410.3410.2	3.5979	0.3632	100	1307.66	1307.66	-2.5	430834	1	10.8445	100	12	R.KESYSVYIYR.V
		12	Sperm1_07.151.151.2	2.9424	0.3769	100	1307.66	1307.66	0.2	6909.3	1	6.56763	75	5	R.KESYSVYIYR.V
		13	Sperm1_09.3801.3801.2	3.1424	0.3807	100	1307.66	1307.66	-2.8	6857.9	1	9.99661	87.5	1	R.KESYSVYIYR.V
		14	Sperm1_10.3565.3565.2	3.511	0.3779	100	1307.66	1307.66	-2.2	57333.3	1	10.8445	100	5	R.KESYSVYIYR.V
		15	Sperm1_11.3353.3353.2	3.7172	0.4159	100	1308.66	1307.66	-2.6	149312	1	10.5212	100	2	R.KESYSVYIYR.V
		16	Sperm1_10.4809.4809.2	4.0415	0.4071	100	1647.91	1647.91	-2.1	98360.1	1	9.86536	81.8	1	R.KESYSVYIYRVLK.Q
		17	Sperm1_11.4807.4807.2	4.7334	0.3485	100	1647.9	1647.91	-4	143847	1	11.2065	86.4	1	R.KESYSVYIYRVLK.Q
		18	Sperm1_12.3421.3421.3	2.8743	0.1934	100	1648.91	1647.91	-2	34917.2	10	4.90017	50	1	R.KESYSVYIYRVLK.Q
		19	Sperm1_12.4368.4368.3	5.2175	0.3683	100	2785.47	2783.47	-3.3	98785.8	1	15.0684	58.1	1	R.KESYSVYIYRVLKQVHPDTGVSSK.A
		20	Sperm1_02.16941.16941.2	2.1231	0.4007	100	1180.57	1179.57	-2.4	2157.6	1	5.43713	61.5	2	K.ESYSVYIYR.V
		21	Sperm1_11.6647.6647.3	4.6255	0.4785	100	2656.38	2655.38	-0.3	69350.2	1	10.2225	53.4	1	K.ESYSVYIYRVLKQVHPDTGVSSK.A
		22	Sperm1_03.3846.3846.2	4.5702	0.4476	100	1494.82	1494.83	-1.9	258117	1	15.3773	100	1	R.VLKQVHPDTGVSSK.A
		23	Sperm1_05.3653.3653.2	4.6734	0.4997	100	1494.82	1494.83	-5.1	33952.8	1	11.7993	90.9	1	R.VLKQVHPDTGVSSK.A
		24	Sperm1_07.2146.2146.2	4.3683	0.5101	100	1494.83	1494.83	-1.5	19729.1	1	11.7993	90.9	1	R.VLKQVHPDTGVSSK.A
		25	Sperm1_09.2314.2314.2	3.8139	0.4617	100	1494.82	1494.83	-3.8	16823.6	1	6.69216	66.7	2	R.VLKQVHPDTGVSSK.A
		26	Sperm1_12.2080.2080.2	3.2206	0.4525	100	1495.84	1494.83	2.9	5055.7	1	8.29131	63.6	2	R.VLKQVHPDTGVSSK.A
		27	Sperm1_01.318.318.3	2.3345	0.4332	100	1154.57	1154.58	-5.5	32954.3	1	9.64691	73.5	10	K.QVHPDTGVSSK.A
		28	Sperm1_07.4573.4573.3	4.6159	0.5011	100	2897.38	2895.38	-2.1	142283	2	5.92178	40.9	1	K.QVHPDTGVSSKAMSIMNSFVNDVFER.I
		29	Sperm1_12.8033.8033.3	5.9734	0.5936	100	2897.38	2895.38	-0.5	71419.1	1	10.8308	51.5	1	K.QVHPDTGVSSKAMSIMNSFVNDVFER.I
		30	Sperm1_01.14377.14377.2	5.4495	0.5335	100	1760.81	1759.81	-1.7	26840.9	1	13.085	87.5	34	K.AMSIMNSFVNDVFER.I
		31	Sperm1_07.5085.5085.2	4.5134	0.5244	100	1760.82	1759.81	-1.4	62160.4	1	11.6713	83.3	9	K.AMSIMNSFVNDVFER.I
		32	Sperm1_09.5956.5956.2	4.3872	0.5016	100	1760.81	1759.81	-3.5	196154	1	11.6713	83.3	4	K.AMSIMNSFVNDVFER.I
		33	Sperm1_10.8992.8992.2	4.5186	0.4888	100	1760.81	1759.81	-4.5	279158	1	13.085	87.5	4	K.AMSIMNSFVNDVFER.I
		34	Sperm1_11.9005.9005.2	4.0515	0.4679	100	1759.81	1759.81	-5	32521.4	1	13.085	87.5	1	K.AMSIMNSFVNDVFER.I
		35	Sperm1_12.7636.7636.2	4.3247	0.4814	100	1760.82	1759.81	-1	160255	1	11.6713	83.3	2	K.AMSIMNSFVNDVFER.I
		36	Sperm1_02.16283.16283.3	2.7499	0.198	100	1760.81	1759.81	-1.8	2136.6	1	11.2295	48.8	1	K.AMSIMNSFVNDVFER.I
		37	Sperm1_04.2860.2860.2	2.028	0.1656	99.9	901.499	901.5	-2	489992	1	5.44335	100	1	R.LAHYNKR.S
		38	Sperm1_09.2871.2871.2	3.3373	0.2794	100	1447.78	1447.79	-1	55513.6	1	8.42509	85	1	R.STISSREIQTAVR.L
		39	Sperm1_10.2421.2421.2	3.55	0.1512	100	1447.78	1447.79	-4.3	111053	1	7.54118	80	1	R.STISSREIQTAVR.L
		40	Sperm1_11.7529.7529.2	3.5123	0.275	100	2383.37	2382.37	-2.3	106657	1	9.14286	72	1	R.STISSREIQTAVRLILPGELAK.H
		41	Sperm1_08.7210.7210.3	3.1519	0.313	100	2383.36	2382.37	-4.9	191730	1	6.39286	48.1	1	R.STISSREIQTAVRLILPGELAK.H
		42	Sperm1_10.7486.7486.3	3.1956	0.368	100	2383.37	2382.37	-1.4	129380	3	5.29114	42.9	1	R.STISSREIQTAVRLILPGELAK.H
		43	Sperm1_11.7498.7498.3	3.3523	0.3674	100	2383.37	2382.37	-3.6	151628	2	5.29114	42.9	2	R.STISSREIQTAVRLILPGELAK.H
		44	Sperm1_12.6067.6067.3	3.3116	0.2504	100	2383.37	2382.37	-0.2	293746	2	5.6335	40	4	R.STISSREIQTAVRLILPGELAK.H
		45	Sperm1_08.5966.5966.2	3.4899	0.4476	100	1751.03	1751.04	-5.6	80048.3	1	11.7266	80.8	1	R.EIQTAVRLILPGELAK.H
		46	Sperm1_10.6757.6757.2	4.1016	0.3733	100	1752.05	1751.04	2.3	49207.4	1	8.267	69.2	3	R.EIQTAVRLILPGELAK.H
		47	Sperm1_11.6444.6444.2	4.3757	0.4764	100	1752.04	1751.04	-4.8	209830	1	10.4885	76.9	6	R.EIQTAVRLILPGELAK.H
		48	Sperm1_12.4888.4888.2	4.8186	0.4717	100	1752.04	1751.04	-1.3	738413	1	11.7266	80.8	4	R.EIQTAVRLILPGELAK.H
		49	Sperm1_12.4131.4131.2	5.0405	0.5343	100	2561.44	2560.45	-4.3	104689	1	14.2942	82.1	1	R.EIQTAVRLILPGELAKHAVSEGTK.A
		50	Sperm1_12.4118.4118.3	6.8462	0.5655	100	2562.45	2560.45	-0.6	396031	1	15.3105	59.4	2	R.EIQTAVRLILPGELAKHAVSEGTK.A
		51	Sperm1_12.4378.4378.3	5.6082	0.4799	100	2961.7	2959.69	0.5	160820	1	10.5554	51.5	2	R.EIQTAVRLILPGELAKHAVSEGTKAVTK.Y
		52	Sperm1_05.5718.5718.2	4.3062	0.618	100	1764.01	1763.01	2.9	221005	1	17.9013	96.2	1	R.LILPGELAKHAVSEGTK.A
		53	Sperm1_12.3452.3452.3	2.2777	0.2761	100	2163.25	2162.25	-3	104663	1	9.0564	51.7	1	R.LILPGELAKHAVSEGTKAVTK.Y
		54	Sperm1_12.4560.4560.3	2.9774	0.4204	100	2729.52	2728.52	-2.4	60121.2	1	10.3971	63.6	1	R.LILPGELAKHAVSEGTKAVTKYTSSK.-
		55	Sperm1_09.1980.1980.2	2.8805	0.3683	100	1228.67	1227.67	0.1	11966.4	1	10.1139	90	2	K.HAVSEGTKAVTK.Y
		56	Sperm1_04.3909.3909.2	4.567	0.585	100	1793.93	1793.94	-4.2	148120	1	18.2607	92.9	1	K.HAVSEGTKAVTKYTSSK.-
		57	Sperm1_05.3929.3929.2	5.5738	0.6097	100	1794.93	1793.94	-4.5	156017	1	18.2607	92.9	1	K.HAVSEGTKAVTKYTSSK.-
		58	Sperm1_07.2543.2543.2	4.9787	0.579	100	1793.93	1793.94	-3.7	50851.8	1	20.1144	96.4	1	K.HAVSEGTKAVTKYTSSK.-
		59	Sperm1_09.2676.2676.2	4.7732	0.6335	100	1793.94	1793.94	-1.2	200690	1	16.5992	89.3	1	K.HAVSEGTKAVTKYTSSK.-
		60	Sperm1_12.2337.2337.2	4.3288	0.5534	100	1793.93	1793.94	-2.8	2865.2	1	18.7633	78.6	6	K.HAVSEGTKAVTKYTSSK.-
		61	Sperm1_04.3902.3902.3	4.8742	0.468	100	1793.93	1793.94	-4	253222	1	16.186	75	1	K.HAVSEGTKAVTKYTSSK.-
		62	Sperm1_05.3927.3927.3	4.5742	0.4819	100	1793.93	1793.94	-4.1	238510	1	14.3736	69.4	1	K.HAVSEGTKAVTKYTSSK.-
		63	Sperm1_07.2563.2563.3	4.2165	0.4344	100	1793.93	1793.94	-2.7	378090	1	14.9646	70	1	K.HAVSEGTKAVTKYTSSK.-
		64	Sperm1_09.2675.2675.3	4.5089	0.4933	100	1793.93	1793.94	-2.4	438647	1	16.3562	78.7	1	K.HAVSEGTKAVTKYTSSK.-
		65	Sperm1_10.2236.2236.3	4.9655	0.4985	100	1793.94	1793.94	-2.2	1.01229e+06	1	16.186	75	1	K.HAVSEGTKAVTKYTSSK.-
		66	Sperm1_11.2226.2226.3	4.319	0.4551	100	1794.94	1793.94	-1.5	3.22276e+06	1	14.9646	70	6	K.HAVSEGTKAVTKYTSSK.-
		67	Sperm1_12.2377.2377.3	2.7161	0.3847	100	1793.94	1793.94	0.9	3171.9	1	9.69456	45.8	3	K.HAVSEGTKAVTKYTSSK.-
		68	Sperm1_07.2556.2556.4	2.2048	0.3727	100	1793.93	1793.94	-4.2	7497	61	3.58068	35.6	1	K.HAVSEGTKAVTKYTSSK.-
		Locus	Sequence Ct	Spectrum Ct	Sequence Cov	Length	MolWt	pI	NSAF	EMPAI	Descriptive Name
		F07B7.11	10	11	0.674	141	15611	10.4	0.0315857	3.72063	HIS-35
		ZK131.9	10	11	0.779	122	13501	10.4	0.0365048	5.01174	HIS-15
		ZK131.5	10	11	0.779	122	13501	10.4	0.0365048	5.01174	HIS-11
		T10C6.11	10	11	0.772	123	13572	10.4	0.036208	4.91562	HIS-4
		K06C4.4	10	11	0.772	123	13572	10.4	0.036208	4.91562	HIS-20
		K06C4.12	10	11	0.772	123	13572	10.4	0.036208	4.91562	HIS-22
		F45F2.12	10	11	0.772	123	13572	10.4	0.036208	4.91562	HIS-8
		F35H10.11	10	11	0.779	122	13501	10.4	0.0365048	5.01174	HIS-29
		F17E9.9	10	11	0.779	122	13501	10.4	0.0365048	5.01174	HIS-34
		F08G2.1	10	11	0.779	122	13501	10.4	0.0365048	5.01174	HIS-44
		F07B7.4	10	11	0.772	123	13572	10.4	0.036208	4.91562	HIS-52
		Sequence Ct	FileName	XCorr	DeltCN	Conf%	M+H+	CalcM+H+	PPM	TotalIntensity	SpR	Prob Score	IonProportion	Redundancy	Sequence
		1	Sperm1_04.13673.13673.3	3.6579	0.3636	100	2460.18	2458.19	-4.8	66664.5	1	7.316	46.6	2	K.AMSIMNSFVNDVFERIAAEASR.L
		2	Sperm1_05.13487.13487.3	3.9336	0.3305	100	2459.19	2458.19	-1.3	121358	1	7.72621	51.9	1	K.AMSIMNSFVNDVFERIAAEASR.L
		3	Sperm1_06.8247.8247.3	3.5309	0.3515	100	2459.19	2458.19	-0.6	97773.8	1	4.74885	45.5	1	K.AMSIMNSFVNDVFERIAAEASR.L
		4	Sperm1_07.6796.6796.3	4.1333	0.471	100	2459.19	2458.19	-1.2	69940.4	1	10.9585	53.4	1	K.AMSIMNSFVNDVFERIAAEASR.L
		5	Sperm1_10.11443.11443.3	3.5165	0.461	100	2459.19	2458.19	-0.6	45165.6	6	5.1829	44.4	1	K.AMSIMNSFVNDVFERIAAEASR.L
		6	Sperm1_07.2602.2602.2	2.7421	0.1666	100	1599.87	1599.87	-3.2	35276.9	2	5.55805	63.6	1	R.IAAEASRLAHYNKR.S
		7	Sperm1_10.2263.2263.2	3.1016	0.2735	100	1599.86	1599.87	-5	127973	1	6.49943	68.2	1	R.IAAEASRLAHYNKR.S
		8	Sperm1_11.2229.2229.2	3.3847	0.2995	100	1599.87	1599.87	-2.3	247108	1	6.91693	71.4	1	R.IAAEASRLAHYNKR.S
		9	Sperm1_07.2597.2597.3	3.0528	0.4582	100	1599.87	1599.87	-2.7	14987.9	1	13.2962	66.7	1	R.IAAEASRLAHYNKR.S
		10	Sperm1_10.2260.2260.3	3.5348	0.3493	100	1600.87	1599.87	-4.6	187684	1	15.948	78.6	1	R.IAAEASRLAHYNKR.S
		Locus	Sequence Ct	Spectrum Ct	Sequence Cov	Length	MolWt	pI	NSAF	EMPAI	Descriptive Name
		C50F4.5	17	20	0.65	123	13546	10.3	0.0191838	3.46684	HIS-41
		Sequence Ct	FileName	XCorr	DeltCN	Conf%	M+H+	CalcM+H+	PPM	TotalIntensity	SpR	Prob Score	IonProportion	Redundancy	Sequence
		1	Sperm1_11.9714.9714.2	3.549	0.2872	100	2475.17	2474.18	-4.1	175100	2	3.80161	46.2	2	K.AMSIMNSFVNDVFERIASEASR.L
		2	Sperm1_04.13282.13282.3	3.2729	0.3139	100	2475.17	2474.18	-5.7	92514.2	1	8.67315	53.6	1	K.AMSIMNSFVNDVFERIASEASR.L
		3	Sperm1_05.13222.13222.3	3.1701	0.4164	100	2475.18	2474.18	-3.1	63671.8	29	3.82737	38.2	1	K.AMSIMNSFVNDVFERIASEASR.L
		4	Sperm1_06.7973.7973.3	3.4562	0.324	100	2475.17	2474.18	-4.6	91965.8	1	7.04958	44.1	2	K.AMSIMNSFVNDVFERIASEASR.L
		5	Sperm1_07.6538.6538.3	3.7231	0.3183	100	2475.18	2474.18	-1.6	69874.4	3	6.64538	38.5	1	K.AMSIMNSFVNDVFERIASEASR.L
		6	Sperm1_10.11189.11189.3	3.4856	0.4074	100	2475.18	2474.18	-0.8	43459.6	4	6.65181	41	1	K.AMSIMNSFVNDVFERIASEASR.L
		7	Sperm1_11.9664.9664.3	3.5693	0.3063	100	2475.18	2474.18	-2.2	164149	1	9.18369	55.6	1	K.AMSIMNSFVNDVFERIASEASR.L
		8	Sperm1_09.2736.2736.2	2.7709	0.1805	100	1459.76	1459.77	-4.2	21659.7	1	4.57829	65	1	R.IASEASRLAHYNK.R
		9	Sperm1_05.3930.3930.2	3.1636	0.3065	100	1615.86	1615.87	-3	151295	1	5.55805	63.6	1	R.IASEASRLAHYNKR.S
		10	Sperm1_09.2632.2632.2	2.8292	0.2067	100	1615.86	1615.87	-5.5	159828	3	4.73905	61.9	1	R.IASEASRLAHYNKR.S
		11	Sperm1_10.2159.2159.2	2.9665	0.1733	100	1615.86	1615.87	-5.4	146516	1	5.62341	66.7	1	R.IASEASRLAHYNKR.S
		12	Sperm1_11.2095.2095.2	3.3294	0.3295	100	1615.86	1615.87	-5.3	157328	1	4.73905	61.9	2	R.IASEASRLAHYNKR.S
		13	Sperm1_05.3928.3928.3	3.6136	0.3615	100	1615.86	1615.87	-3.5	174827	1	12.651	71.4	1	R.IASEASRLAHYNKR.S
		14	Sperm1_07.2535.2535.3	2.9558	0.3192	100	1615.86	1615.87	-3.6	31410.7	1	11.653	69	1	R.IASEASRLAHYNKR.S
		15	Sperm1_09.2629.2629.3	3.2409	0.3447	100	1615.86	1615.87	-5.1	40988.1	1	13.1071	73.2	1	R.IASEASRLAHYNKR.S
		16	Sperm1_10.2163.2163.3	3.3878	0.4902	100	1615.86	1615.87	-4.8	78509.4	1	13.6977	73.8	1	R.IASEASRLAHYNKR.S
		17	Sperm1_11.2097.2097.3	3.9461	0.4469	100	1615.86	1615.87	-5.5	34805.4	1	9.72132	59.5	1	R.IASEASRLAHYNKR.S
	PTMs		Sequence Ct	Spectrum Ct
			2	3
	Sup2 Slide #	Sequence Ct	FileName	XCorr	DeltCN	Conf%	M+H+	CalcM+H+	PPM	TotalIntensity	SpR	Prob Score	IonProportion	Redundancy	Sequence	Residue	Modification	Scan #	Corresponding Mammalian Site
	B0035.8 (HIS-48), F54E12.4 (HIS-58), F55G1.3 (HIS-62), H02I12.6 (HIS-66)
	46	1	Sperm1_05	2.6429	0.2153	98.4	1182.75	1182.76	-2.3	9.3933	8999.6	1	68.8	2	K.KAAK(42.0106)TVVAKPK.D	K14	ac	3245	K20
	F45F2.12 (HIS-8), K06C4.4 (HIS-20), K06C4.12 (HIS-22)
	47	2	Sperm1_02	3.6556	0.445	92.3	1575.92	1575.92	-3.4	10.5281	34973.7	1	82.6	1	M.APPKPSAK(42.0106)GAK(42.0106)K(42.0106)AAK.T	K10, K11, K14	ac	3646	K15, K16, K20
			Sperm1_02	4.1749	0.4897	100	1608.87	1608.87	-3.3	13.654	46350.8	1	95.2	2	R.VLK(114.042927)QVHPDTGVSSK.A	K43	ub	3665
			Sperm1_07	5.4579	0.4847	100	3011.43	3009.42	2.3	8.82578	105141	1	50.8	1	K.QVHPDTGVSSK(114.042927)AMSIMNSFVNDVFER.I	K54	ub	5034
			Sperm1_04	4.9028	0.6572	100	1878.05	1877.05	-2	16.7341	480387	1	92.3	1	R.LILPGELAK(114.042927)HAVSEGTK.A	K105	ub	5886
Sperm 2
		Locus	Sequence Ct	Spectrum Ct	Sequence Cov	Length	MolWt	pI	NSAF	EMPAI	Descriptive Name
	H2B-common		201	628							Peptides that map to all H2B proteins
		Sequence Ct	FileName	XCorr	DeltCN	Conf%	M+H+	CalcM+H+	PPM	TotalIntensity	SpR	Prob Score	IonProportion	Redundancy	Sequence
		1	Sperm2_09.3009.3009.2	4.1524	0.3948	100	1672.86	1671.86	-3.9	61567.6	1	11.2887	90	1	R.HARKESYSVYIYR.V
		2	Sperm2_10.2890.2890.2	3.851	0.383	100	1671.85	1671.86	-5.8	65092.3	1	11.7257	90	2	R.HARKESYSVYIYR.V
		3	Sperm2_11.3004.3004.2	3.9827	0.4185	100	1671.85	1671.86	-5	51084.4	1	9.84606	85	2	R.HARKESYSVYIYR.V
		4	Sperm2_02.15956.15956.2	4.062	0.3957	100	1307.66	1307.66	-2	108649	1	10.2124	100	85	R.KESYSVYIYR.V
		5	Sperm2_03.4871.4871.2	3.9687	0.3605	100	1309.67	1307.66	-3	282677	1	10.5212	100	21	R.KESYSVYIYR.V
		6	Sperm2_04.5229.5229.2	3.9875	0.4187	100	1308.66	1307.66	-3.3	247616	1	10.2124	100	25	R.KESYSVYIYR.V
		7	Sperm2_05.6237.6237.2	3.939	0.4054	100	1307.66	1307.66	-0.8	126827	1	10.8445	100	31	R.KESYSVYIYR.V
		8	Sperm2_08.3872.3872.2	3.7014	0.3703	100	1308.66	1307.66	-5.7	25839.4	1	9.91662	100	5	R.KESYSVYIYR.V
		9	Sperm2_09.3253.3253.2	3.5575	0.3113	100	1307.66	1307.66	-1	29136.1	1	11.1835	100	1	R.KESYSVYIYR.V
		10	Sperm2_10.3172.3172.2	3.2596	0.2718	100	1307.66	1307.66	-1.8	20772.3	1	7.3264	87.5	1	R.KESYSVYIYR.V
		11	Sperm2_12.2965.2965.2	3.0054	0.3885	100	1307.66	1307.66	-2.6	23931.7	1	8.47544	93.8	1	R.KESYSVYIYR.V
		12	Sperm2_03.4130.4130.3	2.6011	0.1638	100	1308.66	1307.66	-2.6	8025.4	1	11.2364	69	2	R.KESYSVYIYR.V
		13	Sperm2_08.4590.4590.2	4.2229	0.315	100	1647.9	1647.91	-4.4	133282	1	11.2065	86.4	1	R.KESYSVYIYRVLK.Q
		14	Sperm2_09.4641.4641.2	4.7517	0.3717	100	1647.9	1647.91	-4	95330.1	1	11.6633	86.4	1	R.KESYSVYIYRVLK.Q
		15	Sperm2_10.4584.4584.2	4.9378	0.3993	100	1647.91	1647.91	-3	34646.7	1	13.1808	90.9	1	R.KESYSVYIYRVLK.Q
		16	Sperm2_11.4710.4710.2	4.4278	0.3634	100	1647.9	1647.91	-3.3	53656.7	1	13.1808	90.9	1	R.KESYSVYIYRVLK.Q
		17	Sperm2_12.4405.4405.2	4.2791	0.3364	100	1648.91	1647.91	-3.6	97713.4	1	9.86536	81.8	1	R.KESYSVYIYRVLK.Q
		18	Sperm2_08.4595.4595.3	2.3831	0.2465	100	1647.9	1647.91	-4.1	12282.8	1	8.83637	52.6	1	R.KESYSVYIYRVLK.Q
		19	Sperm2_09.4640.4640.3	3.5818	0.2863	100	1647.9	1647.91	-4.6	55917.1	1	6.07513	54.1	1	R.KESYSVYIYRVLK.Q
		20	Sperm2_09.5647.5647.3	4.9424	0.4058	100	2785.47	2783.47	-2.5	60945.2	1	9.1563	54.4	1	R.KESYSVYIYRVLKQVHPDTGVSSK.A
		21	Sperm2_11.5596.5596.3	4.8796	0.5246	100	2784.48	2783.47	3.1	54775.3	1	10.0018	46.8	5	R.KESYSVYIYRVLKQVHPDTGVSSK.A
		22	Sperm2_12.5495.5495.3	5.8219	0.494	100	2784.47	2783.47	-0.7	570814	1	16.7572	58.7	4	R.KESYSVYIYRVLKQVHPDTGVSSK.A
		23	Sperm2_12.5364.5364.4	3.8495	0.3205	100	2784.47	2783.47	-1.1	483710	1	5.63705	36.7	1	R.KESYSVYIYRVLKQVHPDTGVSSK.A
		24	Sperm2_01.2620.2620.2	1.759	0.3308	100	1179.56	1179.57	-2.8	127910	1	5.75565	80	1	K.ESYSVYIYR.V
		25	Sperm2_11.3940.3940.2	1.7483	0.3583	100	1179.57	1179.57	-2.6	10036	1	5.31162	80	1	K.ESYSVYIYR.V
		26	Sperm2_09.6433.6433.3	6.5155	0.5035	100	2656.38	2655.38	1.3	141679	1	13.5971	60.3	1	K.ESYSVYIYRVLKQVHPDTGVSSK.A
		27	Sperm2_10.6363.6363.3	5.7853	0.5525	100	2656.37	2655.38	-4.3	78176.4	1	14.266	62.5	1	K.ESYSVYIYRVLKQVHPDTGVSSK.A
		28	Sperm2_11.6392.6392.3	6.8052	0.5216	100	2656.37	2655.38	-3.8	65239.1	1	11.0218	55.2	1	K.ESYSVYIYRVLKQVHPDTGVSSK.A
		29	Sperm2_12.6170.6170.3	6.2054	0.5567	100	2656.38	2655.38	-0.3	125065	1	11.0218	55.2	1	K.ESYSVYIYRVLKQVHPDTGVSSK.A
		30	Sperm2_04.2437.2437.2	3.8871	0.5323	100	1494.83	1494.83	4.7	20944.9	1	9.28359	78.3	1	R.VLKQVHPDTGVSSK.A
		31	Sperm2_05.2394.2394.2	3.9727	0.5272	100	1494.82	1494.83	-1.7	13503.5	1	8.14094	73.9	1	R.VLKQVHPDTGVSSK.A
		32	Sperm2_06.1562.1562.2	3.0628	0.4344	100	1494.83	1494.83	1.6	10265	1	6.85287	72.7	1	R.VLKQVHPDTGVSSK.A
		33	Sperm2_07.2008.2008.2	4.2181	0.5074	100	1494.82	1494.83	-2.8	19953.3	1	10.5281	82.6	1	R.VLKQVHPDTGVSSK.A
		34	Sperm2_08.1761.1761.2	4.3188	0.4865	100	1494.83	1494.83	-1.6	23209.9	1	9.08178	81.8	2	R.VLKQVHPDTGVSSK.A
		35	Sperm2_09.1661.1661.2	4.4457	0.521	100	1494.82	1494.83	-2.9	23162.4	1	12.2347	90.9	2	R.VLKQVHPDTGVSSK.A
		36	Sperm2_10.1602.1602.2	4.4558	0.5013	100	1494.82	1494.83	-2.3	39062.1	1	8.8858	78.3	2	R.VLKQVHPDTGVSSK.A
		37	Sperm2_11.1735.1735.2	4.8408	0.4711	100	1494.83	1494.83	-0.6	58661.1	1	15.8674	100	3	R.VLKQVHPDTGVSSK.A
		38	Sperm2_12.1566.1566.2	4.5112	0.5243	100	1494.83	1494.83	-1.1	26595.4	1	10.7754	86.4	3	R.VLKQVHPDTGVSSK.A
		39	Sperm2_07.2097.2097.3	3.1175	0.2887	100	1494.83	1494.83	-1.5	39984.8	1	9.43021	70	1	R.VLKQVHPDTGVSSK.A
		40	Sperm2_01.656.656.3	2.562	0.3807	100	1154.58	1154.58	-4.1	20597.8	1	8.28169	70.6	3	K.QVHPDTGVSSK.A
		41	Sperm2_12.8996.8996.3	3.0687	0.1745	100	2896.37	2895.38	-1.9	14325.1	1	5.33548	37.1	1	K.QVHPDTGVSSKAMSIMNSFVNDVFER.I
		101	Sperm2_01.14061.14061.2	5.3793	0.4922	100	1760.81	1759.81	-1.8	33016.8	1	13.085	87.5	40	K.AMSIMNSFVNDVFER.I
		102	Sperm2_02.15221.15221.2	5.5675	0.4887	100	1761.81	1759.81	-5.5	838859	1	13.085	87.5	36	K.AMSIMNSFVNDVFER.I
		103	Sperm2_03.21487.21487.2	4.8737	0.5285	100	1760.81	1759.81	-1.9	85734.9	1	13.085	87.5	39	K.AMSIMNSFVNDVFER.I
		104	Sperm2_05.20854.20854.2	4.6259	0.4934	100	1760.81	1759.81	-2.5	18811.6	1	9.28359	78.3	32	K.AMSIMNSFVNDVFER.I
		105	Sperm2_06.9433.9433.2	4.6366	0.5022	100	1760.81	1759.81	-2.3	427156	1	13.9112	91.3	32	K.AMSIMNSFVNDVFER.I
		106	Sperm2_07.9331.9331.2	5.8319	0.5051	100	1761.82	1759.81	-2.7	5.64632e+06	1	13.085	87.5	7	K.AMSIMNSFVNDVFER.I
		107	Sperm2_08.8841.8841.2	4.0275	0.466	100	1759.81	1759.81	-3.9	4.72835e+06	1	14.6433	91.7	8	K.AMSIMNSFVNDVFER.I
		108	Sperm2_11.8763.8763.2	4.0456	0.4953	100	1760.81	1759.81	-4	18755.8	1	13.085	87.5	4	K.AMSIMNSFVNDVFER.I
		109	Sperm2_12.10627.10627.2	3.7402	0.3043	100	2459.2	2458.19	4.2	226823	16	2.96544	40.7	1	K.AMSIMNSFVNDVFERIAAEASR.L
		110	Sperm2_03.12807.12807.3	3.2988	0.2875	100	2459.18	2458.19	-3.4	63990.4	1	5.11384	46.2	1	K.AMSIMNSFVNDVFERIAAEASR.L
		111	Sperm2_04.12270.12270.3	3.7235	0.3971	100	2459.19	2458.19	-0.2	119597	1	8.49002	49.2	1	K.AMSIMNSFVNDVFERIAAEASR.L
		112	Sperm2_05.11988.11988.3	4.0245	0.4267	100	2459.18	2458.19	-2.6	189208	1	9.61548	50.9	1	K.AMSIMNSFVNDVFERIAAEASR.L
		113	Sperm2_06.11497.11497.3	4.1918	0.4315	100	2459.17	2458.19	-5.7	159421	1	7.72621	51.9	1	K.AMSIMNSFVNDVFERIAAEASR.L
		114	Sperm2_07.11807.11807.3	3.97	0.4831	100	2459.18	2458.19	-3.2	131287	1	10.4043	52.6	1	K.AMSIMNSFVNDVFERIAAEASR.L
		115	Sperm2_08.11374.11374.3	3.6738	0.4922	100	2458.17	2458.19	-4.8	124063	1	13.3861	64.8	1	K.AMSIMNSFVNDVFERIAAEASR.L
		116	Sperm2_09.11176.11176.3	3.5481	0.4201	100	2459.18	2458.19	-3.7	125628	4	5.28504	40.7	1	K.AMSIMNSFVNDVFERIAAEASR.L
		117	Sperm2_10.11170.11170.3	3.9116	0.3732	100	2459.18	2458.19	-3.9	108568	1	5.28482	48.1	1	K.AMSIMNSFVNDVFERIAAEASR.L
		118	Sperm2_11.11016.11016.3	4.5228	0.4605	100	2460.19	2458.19	-0.2	222943	1	12.4799	63	2	K.AMSIMNSFVNDVFERIAAEASR.L
		119	Sperm2_12.10605.10605.3	4.2662	0.5183	100	2459.18	2458.19	-3	169341	1	8.50132	45.2	1	K.AMSIMNSFVNDVFERIAAEASR.L
		120	Sperm2_03.2468.2468.2	2.2119	0.2097	100	901.498	901.5	-2.4	43414.9	4	6.43529	100	2	R.LAHYNKR.S
		121	Sperm2_04.1210.1210.2	1.9852	0.2059	100	901.497	901.5	-3.2	98416.3	2	5.59502	100	1	R.LAHYNKR.S
		122	Sperm2_09.2414.2414.3	2.9655	0.312	100	2331.26	2330.27	-5	86243.2	1	4.89033	54.5	1	R.LAHYNKRSTISSREIQTAVR.L
		123	Sperm2_11.2463.2463.3	2.7882	0.2475	100	2331.26	2330.27	-4.1	97063.1	1	6.10643	52.1	1	R.LAHYNKRSTISSREIQTAVR.L
		124	Sperm2_07.2678.2678.2	3.5482	0.2729	100	1447.78	1447.79	-4	88442.5	1	7.54118	80	1	R.STISSREIQTAVR.L
		125	Sperm2_09.2266.2266.2	3.7146	0.3457	100	1447.78	1447.79	-3.1	87407.6	1	7.23835	80	1	R.STISSREIQTAVR.L
		126	Sperm2_10.2195.2195.2	3.3922	0.2948	100	1447.78	1447.79	-2.6	160993	1	7.54118	80	1	R.STISSREIQTAVR.L
		127	Sperm2_11.1966.1966.2	3.3106	0.2944	100	1447.78	1447.79	-4.2	41287.3	1	6.4513	75	2	R.STISSREIQTAVR.L
		128	Sperm2_12.2027.2027.2	3.1314	0.2284	100	1447.79	1447.79	0.1	24679.2	3	4.35056	65	1	R.STISSREIQTAVR.L
		129	Sperm2_03.8258.8258.2	2.8847	0.2436	100	2382.37	2382.37	-1.1	238063	1	5.26818	63.6	1	R.STISSREIQTAVRLILPGELAK.H
		130	Sperm2_04.7801.7801.2	3.2881	0.2996	100	2383.36	2382.37	-5	327654	1	6.12712	60	2	R.STISSREIQTAVRLILPGELAK.H
		131	Sperm2_10.7206.7206.2	3.6693	0.3687	100	2383.36	2382.37	-4.4	75101.7	1	7.05998	64	1	R.STISSREIQTAVRLILPGELAK.H
		132	Sperm2_11.7219.7219.2	3.2673	0.4013	100	2383.36	2382.37	-5.1	188065	1	8.06386	68	1	R.STISSREIQTAVRLILPGELAK.H
		133	Sperm2_12.7093.7093.2	3.3523	0.3422	100	2383.36	2382.37	-5.1	962622	1	9.14286	72	2	R.STISSREIQTAVRLILPGELAK.H
		134	Sperm2_04.7974.7974.3	2.8301	0.2228	100	2383.37	2382.37	-3.7	387235	5	5.02178	40.4	1	R.STISSREIQTAVRLILPGELAK.H
		135	Sperm2_05.7935.7935.3	2.6656	0.2122	100	2383.38	2382.37	1.8	387716	4	4.18208	47.1	1	R.STISSREIQTAVRLILPGELAK.H
		136	Sperm2_06.7236.7236.3	2.9829	0.3557	100	2382.36	2382.37	-3.1	540242	1	7.04958	44.1	1	R.STISSREIQTAVRLILPGELAK.H
		137	Sperm2_07.7731.7731.3	3.0732	0.3847	100	2383.37	2382.37	-3.1	400466	1	7.72313	45.8	1	R.STISSREIQTAVRLILPGELAK.H
		138	Sperm2_09.7223.7223.3	3.4569	0.2821	100	2383.36	2382.37	-4.7	286065	1	10.7026	52.5	5	R.STISSREIQTAVRLILPGELAK.H
		139	Sperm2_10.7165.7165.3	3.6118	0.389	100	2383.36	2382.37	-4.5	233876	8	5.71933	39	1	R.STISSREIQTAVRLILPGELAK.H
		140	Sperm2_12.7266.7266.3	2.9912	0.2622	100	2383.37	2382.37	-3.9	443386	1	7.36562	55.8	2	R.STISSREIQTAVRLILPGELAK.H
		141	Sperm2_12.6328.6328.2	2.7161	0.4397	100	3193.8	3191.77	5	153253	2	3.67614	54.5	1	R.STISSREIQTAVRLILPGELAKHAVSEGTK.A
		142	Sperm2_11.6477.6477.3	5.4169	0.5839	100	3193.78	3191.77	0.5	156589	1	6.2936	40.8	5	R.STISSREIQTAVRLILPGELAKHAVSEGTK.A
		143	Sperm2_10.6441.6441.4	3.7312	0.2987	100	3193.78	3191.77	-0.7	258775	1	5.41075	40.6	1	R.STISSREIQTAVRLILPGELAKHAVSEGTK.A
		144	Sperm2_11.6868.6868.4	3.9549	0.4145	100	3193.78	3191.77	-1.3	58274	4	4.44384	37.1	3	R.STISSREIQTAVRLILPGELAKHAVSEGTK.A
		145	Sperm2_12.6249.6249.4	3.9017	0.261	100	3192.78	3191.77	0	277918	4	4.01166	37.6	2	R.STISSREIQTAVRLILPGELAKHAVSEGTK.A
		146	Sperm2_12.6317.6317.3	4.3463	0.4847	100	3592.02	3591.02	-0.4	109670	1	6.68494	49.2	1	R.STISSREIQTAVRLILPGELAKHAVSEGTKAVTK.Y
		147	Sperm2_12.6362.6362.4	3.4353	0.4948	100	3593.02	3591.02	-1.5	132663	3	4.66863	39.2	2	R.STISSREIQTAVRLILPGELAKHAVSEGTKAVTK.Y
		148	Sperm2_07.6419.6419.2	3.8031	0.3261	100	1751.04	1751.04	-3.8	51220.8	1	11.7266	80.8	1	R.EIQTAVRLILPGELAK.H
		149	Sperm2_08.6053.6053.2	4.8189	0.4523	100	1752.04	1751.04	-5	257457	1	10.4885	76.9	6	R.EIQTAVRLILPGELAK.H
		150	Sperm2_09.6244.6244.2	3.8665	0.3837	100	1752.04	1751.04	-2.6	156986	1	7.26981	65.4	4	R.EIQTAVRLILPGELAK.H
		151	Sperm2_10.6155.6155.2	4.7566	0.4276	100	1753.04	1751.04	-4	221602	1	9.33798	73.1	6	R.EIQTAVRLILPGELAK.H
		152	Sperm2_11.6930.6930.2	4.1555	0.3462	100	1752.05	1751.04	4.2	46634.2	1	7.26981	65.4	6	R.EIQTAVRLILPGELAK.H
		153	Sperm2_12.5923.5923.2	4.645	0.3644	100	1752.04	1751.04	-4.1	567167	1	11.7266	80.8	7	R.EIQTAVRLILPGELAK.H
		154	Sperm2_12.5156.5156.2	5.3477	0.5536	100	2561.44	2560.45	-2.5	130216	1	13.674	82.1	1	R.EIQTAVRLILPGELAKHAVSEGTK.A
		155	Sperm2_09.5412.5412.3	5.6831	0.5173	100	2561.45	2560.45	1.8	104380	1	11.052	51.6	1	R.EIQTAVRLILPGELAKHAVSEGTK.A
		156	Sperm2_10.5362.5362.3	6.3637	0.5889	100	2561.44	2560.45	-3	330021	1	16.2434	60.9	1	R.EIQTAVRLILPGELAKHAVSEGTK.A
		157	Sperm2_12.5561.5561.3	5.4026	0.5276	100	2960.69	2959.69	-2.9	187465	1	9.10368	48.5	3	R.EIQTAVRLILPGELAKHAVSEGTKAVTK.Y
		158	Sperm2_12.5619.5619.4	3.4434	0.3204	100	2960.69	2959.69	-2.9	75576	43	3.34182	41.9	1	R.EIQTAVRLILPGELAKHAVSEGTKAVTK.Y
		159	Sperm2_12.7284.7284.3	6.9929	0.5431	100	3527.98	3525.96	1.7	152922	1	11.5536	55.9	30	R.EIQTAVRLILPGELAKHAVSEGTKAVTKYTSSK.-
		160	Sperm2_12.6565.6565.4	6.3479	0.5256	100	3527.97	3525.96	-1.5	806307	1	9.28201	36.8	14	R.EIQTAVRLILPGELAKHAVSEGTKAVTKYTSSK.-
		161	Sperm2_02.4075.4075.2	3.8425	0.5827	100	1764	1763.01	-5.2	48123.8	1	11.1433	75	1	R.LILPGELAKHAVSEGTK.A
		162	Sperm2_03.4679.4679.2	3.201	0.6185	100	1763	1763.01	-0.8	30237.3	1	12.3657	78.6	1	R.LILPGELAKHAVSEGTK.A
		163	Sperm2_10.4048.4048.2	4.4354	0.6263	100	1764	1763.01	-4.1	308928	1	13.9604	88.5	1	R.LILPGELAKHAVSEGTK.A
		164	Sperm2_11.4165.4165.2	3.079	0.5705	100	1763	1763.01	-3.2	290941	1	13.7642	85.2	1	R.LILPGELAKHAVSEGTK.A
		165	Sperm2_12.3793.3793.2	2.9714	0.5799	100	1763	1763.01	-2.9	455518	1	12.5374	84.6	1	R.LILPGELAKHAVSEGTK.A
		166	Sperm2_03.4681.4681.3	2.314	0.3925	100	1763	1763.01	-1	54598.5	1	8.03196	48	1	R.LILPGELAKHAVSEGTK.A
		167	Sperm2_09.4127.4127.3	2.3172	0.3112	100	1764	1763.01	-3.4	46769.4	1	8.17645	56	1	R.LILPGELAKHAVSEGTK.A
		168	Sperm2_12.3794.3794.3	2.2559	0.4377	100	1764	1763.01	-3.9	295921	1	9.72419	60	1	R.LILPGELAKHAVSEGTK.A
		169	Sperm2_11.4843.4843.2	5.4202	0.5188	100	2163.25	2162.25	-2	49370.7	1	10.2046	70	1	R.LILPGELAKHAVSEGTKAVTK.Y
		170	Sperm2_12.4519.4519.2	4.7777	0.5691	100	2162.25	2162.25	-0.6	133617	1	11.3183	73.3	1	R.LILPGELAKHAVSEGTKAVTK.Y
		171	Sperm2_12.4496.4496.3	2.5606	0.3088	100	2162.25	2162.25	-1.8	288508	1	9.64548	55.2	1	R.LILPGELAKHAVSEGTKAVTK.Y
		172	Sperm2_12.5731.5731.2	5.621	0.6492	100	2729.52	2728.52	-3.5	78668	1	10.6558	72.4	2	R.LILPGELAKHAVSEGTKAVTKYTSSK.-
		173	Sperm2_10.6081.6081.3	2.9446	0.4413	100	2729.52	2728.52	-1.9	70437.9	1	13.2093	56.9	2	R.LILPGELAKHAVSEGTKAVTKYTSSK.-
		174	Sperm2_11.6135.6135.3	3.4753	0.4169	100	2730.53	2728.52	-2.1	110625	1	11.9468	51.4	3	R.LILPGELAKHAVSEGTKAVTKYTSSK.-
		175	Sperm2_12.5770.5770.3	3.6779	0.5108	100	2729.52	2728.52	-2.3	1.36819e+06	1	14.9797	56.3	2	R.LILPGELAKHAVSEGTKAVTKYTSSK.-
		176	Sperm2_07.1738.1738.2	1.7108	0.2138	100	828.424	828.421	3.3	5994.2	1	4.57956	78.6	2	K.HAVSEGTK.A
		177	Sperm2_08.1492.1492.2	2.5994	0.2534	100	1227.67	1227.67	4.4	2929.3	1	11.2558	80	2	K.HAVSEGTKAVTK.Y
		178	Sperm2_09.1425.1425.2	2.2493	0.3989	100	1227.66	1227.67	-3.7	3031.4	1	9.88072	75	1	K.HAVSEGTKAVTK.Y
		179	Sperm2_10.1436.1436.2	3.3635	0.5168	100	1227.66	1227.67	-4	8665.4	1	11.2887	90	1	K.HAVSEGTKAVTK.Y
		180	Sperm2_11.1532.1532.2	2.2684	0.3109	100	1227.67	1227.67	0.1	3919.8	1	6.69638	66.7	1	K.HAVSEGTKAVTK.Y
		181	Sperm2_03.3188.3188.2	3.5777	0.3124	100	1793.93	1793.94	-3.2	79796.6	1	16.5992	89.3	1	K.HAVSEGTKAVTKYTSSK.-
		182	Sperm2_04.2697.2697.2	4.6302	0.6076	100	1793.93	1793.94	-3.7	227372	1	19.4085	96.4	1	K.HAVSEGTKAVTKYTSSK.-
		183	Sperm2_06.2044.2044.2	4.6743	0.6131	100	1793.93	1793.94	-3.3	259976	1	16.5992	89.3	1	K.HAVSEGTKAVTKYTSSK.-
		184	Sperm2_08.2294.2294.2	4.5237	0.5768	100	1794.94	1793.94	-0.6	11588.7	1	12.3657	78.6	4	K.HAVSEGTKAVTKYTSSK.-
		185	Sperm2_09.2137.2137.2	4.9593	0.61	100	1793.93	1793.94	-4.5	208888	1	20.1144	96.4	1	K.HAVSEGTKAVTKYTSSK.-
		186	Sperm2_10.2064.2064.2	5.9855	0.6378	100	1794.94	1793.94	-3	444527	1	20.1144	96.4	1	K.HAVSEGTKAVTKYTSSK.-
		187	Sperm2_11.2124.2124.2	4.7521	0.5823	100	1793.94	1793.94	-1	3137851	1	20.0083	100	1	K.HAVSEGTKAVTKYTSSK.-
		188	Sperm2_12.1773.1773.2	4.9116	0.6372	100	1793.94	1793.94	0.1	52224.7	1	20.1144	96.4	2	K.HAVSEGTKAVTKYTSSK.-
		189	Sperm2_07.2516.2516.3	5.5336	0.4826	100	1793.94	1793.94	1.7	10006831	1	17.0917	74	1	K.HAVSEGTKAVTKYTSSK.-
		190	Sperm2_08.2178.2178.3	4.8651	0.4042	100	1794.94	1793.94	-3.6	3.31182e+06	1	15.7574	70	5	K.HAVSEGTKAVTKYTSSK.-
		191	Sperm2_09.2135.2135.3	4.6445	0.5518	100	1793.93	1793.94	-2.9	264621	1	12.9979	66	2	K.HAVSEGTKAVTKYTSSK.-
		192	Sperm2_10.2063.2063.3	4.9095	0.5937	100	1793.93	1793.94	-2.4	427452	1	16.0073	72	4	K.HAVSEGTKAVTKYTSSK.-
		193	Sperm2_11.2123.2123.3	4.0702	0.5291	100	1793.94	1793.94	-1.6	4.04254e+06	1	13.7311	66	5	K.HAVSEGTKAVTKYTSSK.-
		194	Sperm2_12.1839.1839.3	4.7965	0.4367	100	1793.94	1793.94	0.1	440044	1	18.2195	76	4	K.HAVSEGTKAVTKYTSSK.-
		195	Sperm2_06.2054.2054.4	3.9467	0.4657	100	1793.93	1793.94	-3.1	45563.1	1	9.76659	56	1	K.HAVSEGTKAVTKYTSSK.-
		196	Sperm2_07.2518.2518.4	3.964	0.4896	100	1794.94	1793.94	-1.3	787648	1	8.45486	57.5	2	K.HAVSEGTKAVTKYTSSK.-
		197	Sperm2_09.2148.2148.4	3.47	0.4195	100	1794.93	1793.94	-5.7	39045	6	5.40557	47.3	1	K.HAVSEGTKAVTKYTSSK.-
		198	Sperm2_11.2125.2125.4	4.3026	0.4764	100	1794.93	1793.94	-4.2	421187	1	7.5408	52.7	2	K.HAVSEGTKAVTKYTSSK.-
		199	Sperm2_12.1829.1829.4	3.4865	0.4295	100	1793.93	1793.94	-2.9	7115.7	1	7.49211	47.3	2	K.HAVSEGTKAVTKYTSSK.-
		200	Sperm2_06.1404.1404.2	1.5798	0.2174	100	984.532	984.536	-3.7	3438.3	6	3.92945	57.1	1	K.AVTKYTSSK.-
		201	Sperm2_09.1410.1410.2	1.9614	0.245	100	984.536	984.536	0.1	6042.5	1	8.31437	92.9	1	K.AVTKYTSSK.-
		Locus	Sequence Ct	Spectrum Ct	Sequence Cov	Length	MolWt	pI	NSAF	EMPAI	Descriptive Name
		F07B7.11	19	20	0.674	141	15611	10.4	0.0285291	3.72063	HIS-35
		ZK131.9	19	20	0.779	122	13501	10.4	0.0329721	5.01174	HIS-15
		ZK131.5	19	20	0.779	122	13501	10.4	0.0329721	5.01174	HIS-11
		T10C6.11	19	20	0.772	123	13572	10.4	0.0327041	4.91562	HIS-4
		K06C4.4	19	20	0.772	123	13572	10.4	0.0327041	4.91562	HIS-20
		K06C4.12	19	20	0.772	123	13572	10.4	0.0327041	4.91562	HIS-22
		F45F2.12	19	20	0.772	123	13572	10.4	0.0327041	4.91562	HIS-8
		F35H10.11	19	20	0.779	122	13501	10.4	0.0329721	5.01174	HIS-29
		F17E9.9	19	20	0.779	122	13501	10.4	0.0329721	5.01174	HIS-34
		F08G2.1	19	20	0.779	122	13501	10.4	0.0329721	5.01174	HIS-44
		F07B7.4	19	20	0.772	123	13572	10.4	0.0327041	4.91562	HIS-52
		Sequence Ct	FileName	XCorr	DeltCN	Conf%	M+H+	CalcM+H+	PPM	TotalIntensity	SpR	Prob Score	IonProportion	Redundancy	Sequence
		1	Sperm2_12.10627.10627.2	3.7402	0.3043	100	2459.2	2458.19	4.2	226823	16	2.96544	40.7	1	K.AMSIMNSFVNDVFERIAAEASR.L
		2	Sperm2_03.12807.12807.3	3.2988	0.2875	100	2459.18	2458.19	-3.4	63990.4	1	5.11384	46.2	1	K.AMSIMNSFVNDVFERIAAEASR.L
		3	Sperm2_04.12270.12270.3	3.7235	0.3971	100	2459.19	2458.19	-0.2	119597	1	8.49002	49.2	1	K.AMSIMNSFVNDVFERIAAEASR.L
		4	Sperm2_05.11988.11988.3	4.0245	0.4267	100	2459.18	2458.19	-2.6	189208	1	9.61548	50.9	1	K.AMSIMNSFVNDVFERIAAEASR.L
		5	Sperm2_06.11497.11497.3	4.1918	0.4315	100	2459.17	2458.19	-5.7	159421	1	7.72621	51.9	1	K.AMSIMNSFVNDVFERIAAEASR.L
		6	Sperm2_07.11807.11807.3	3.97	0.4831	100	2459.18	2458.19	-3.2	131287	1	10.4043	52.6	1	K.AMSIMNSFVNDVFERIAAEASR.L
		7	Sperm2_08.11374.11374.3	3.6738	0.4922	100	2458.17	2458.19	-4.8	124063	1	13.3861	64.8	1	K.AMSIMNSFVNDVFERIAAEASR.L
		8	Sperm2_09.11176.11176.3	3.5481	0.4201	100	2459.18	2458.19	-3.7	125628	4	5.28504	40.7	1	K.AMSIMNSFVNDVFERIAAEASR.L
		9	Sperm2_10.11170.11170.3	3.9116	0.3732	100	2459.18	2458.19	-3.9	108568	1	5.28482	48.1	1	K.AMSIMNSFVNDVFERIAAEASR.L
		10	Sperm2_11.11016.11016.3	4.5228	0.4605	100	2460.19	2458.19	-0.2	222943	1	12.4799	63	2	K.AMSIMNSFVNDVFERIAAEASR.L
		11	Sperm2_12.10605.10605.3	4.2662	0.5183	100	2459.18	2458.19	-3	169341	1	8.50132	45.2	1	K.AMSIMNSFVNDVFERIAAEASR.L
		12	Sperm2_09.2165.2165.2	2.883	0.2017	100	1599.86	1599.87	-4.6	19841.6	2	5.26818	63.6	1	R.IAAEASRLAHYNKR.S
		13	Sperm2_10.2059.2059.2	2.8896	0.2269	100	1599.87	1599.87	-1.8	38616.6	1	4.68813	56.5	1	R.IAAEASRLAHYNKR.S
		14	Sperm2_06.2090.2090.3	3.1718	0.2543	100	1599.86	1599.87	-4.2	198161	1	14.7956	76.2	1	R.IAAEASRLAHYNKR.S
		15	Sperm2_09.2147.2147.3	3.4619	0.2996	100	1599.86	1599.87	-4.8	24149.2	1	13.621	69	1	R.IAAEASRLAHYNKR.S
		16	Sperm2_10.2053.2053.3	2.9602	0.2371	100	1599.87	1599.87	-2.1	15011.9	1	9.67504	61.4	1	R.IAAEASRLAHYNKR.S
		17	Sperm2_11.2126.2126.3	2.7101	0.1514	99.9	1599.87	1599.87	-3.1	7237.8	1	10.983	47.6	1	R.IAAEASRLAHYNKR.S
		18	Sperm2_10.2264.2264.3	3.5454	0.3714	100	2231.19	2231.2	-4.2	48531.8	1	6.32318	51	1	R.IAAEASRLAHYNKRSTISSR.E
		19	Sperm2_11.2364.2364.3	3.6394	0.4327	100	2232.2	2231.2	-3.1	56871.2	1	10.2724	66.7	1	R.IAAEASRLAHYNKRSTISSR.E
		Locus	Sequence Ct	Spectrum Ct	Sequence Cov	Length	MolWt	pI	NSAF	EMPAI	Descriptive Name
		C50F4.5	30	30	0.65	123	13546	10.3	0.0331965	4.91562	HIS-41
		Sequence Ct	FileName	XCorr	DeltCN	Conf%	M+H+	CalcM+H+	PPM	TotalIntensity	SpR	Prob Score	IonProportion	Redundancy	Sequence
		1	Sperm2_05.11758.11758.2	2.9909	0.3118	100	2475.18	2474.18	-2.5	28403.3	1	4.23176	50	1	K.AMSIMNSFVNDVFERIASEASR.L
		2	Sperm2_06.11288.11288.2	3.7848	0.4167	100	2476.17	2474.18	-5.1	84774.5	1	4.53572	50	1	K.AMSIMNSFVNDVFERIASEASR.L
		3	Sperm2_10.10990.10990.2	3.5714	0.4215	100	2475.18	2474.18	-1.7	135089	1	5.07967	51.9	1	K.AMSIMNSFVNDVFERIASEASR.L
		4	Sperm2_11.10817.10817.2	3.8994	0.3655	100	2475.18	2474.18	-2	181015	1	5.33227	53.8	1	K.AMSIMNSFVNDVFERIASEASR.L
		5	Sperm2_12.10438.10438.2	3.4418	0.3417	100	2475.17	2474.18	-3.9	332913	2	4.00671	48	1	K.AMSIMNSFVNDVFERIASEASR.L
		6	Sperm2_03.12530.12530.3	3.5094	0.4854	100	2475.18	2474.18	-2.4	55358.7	4	5.70388	36.5	1	K.AMSIMNSFVNDVFERIASEASR.L
		7	Sperm2_05.11699.11699.3	3.4014	0.3112	100	2475.17	2474.18	-3.6	127940	1	5.26757	49.1	1	K.AMSIMNSFVNDVFERIASEASR.L
		8	Sperm2_06.11237.11237.3	3.5154	0.3009	100	2475.17	2474.18	-4.7	110047	3	5.29114	42.9	1	K.AMSIMNSFVNDVFERIASEASR.L
		9	Sperm2_07.11555.11555.3	3.7058	0.4816	100	2475.18	2474.18	-2.8	83593.1	1	6.76029	50.9	1	K.AMSIMNSFVNDVFERIASEASR.L
		10	Sperm2_09.10977.10977.3	3.776	0.4454	100	2475.17	2474.18	-4.3	109914	1	8.21323	49.1	1	K.AMSIMNSFVNDVFERIASEASR.L
		11	Sperm2_10.10961.10961.3	3.7236	0.2895	100	2475.18	2474.18	-1.7	101136	1	7.06922	49.1	1	K.AMSIMNSFVNDVFERIASEASR.L
		12	Sperm2_11.10794.10794.3	3.6854	0.4362	100	2475.18	2474.18	0.2	126000	1	8.09145	50	1	K.AMSIMNSFVNDVFERIASEASR.L
		13	Sperm2_12.10415.10415.3	3.2095	0.4789	100	2475.19	2474.18	2.2	174345	1	8.19635	52.7	1	K.AMSIMNSFVNDVFERIASEASR.L
		14	Sperm2_09.2090.2090.2	2.9534	0.1621	100	1459.76	1459.77	-1	18594.8	1	7.327	76.2	1	R.IASEASRLAHYNK.R
		15	Sperm2_10.1977.1977.2	2.8872	0.1685	100	1459.76	1459.77	-1.6	19258.3	1	5.00572	61.9	1	R.IASEASRLAHYNK.R
		16	Sperm2_11.2027.2027.2	2.7806	0.2244	100	1459.76	1459.77	-1.1	13878.7	2	4.73905	61.9	1	R.IASEASRLAHYNK.R
		17	Sperm2_08.2101.2101.2	3.3446	0.3492	100	1615.86	1615.87	-3.7	87648.8	1	6.49943	68.2	1	R.IASEASRLAHYNKR.S
		18	Sperm2_09.2026.2026.2	3.2541	0.2561	100	1615.86	1615.87	-3.9	61794.4	2	4.69619	59.1	1	R.IASEASRLAHYNKR.S
		19	Sperm2_10.1932.1932.2	3.1859	0.2872	100	1615.86	1615.87	-4.3	66458.2	3	4.69619	59.1	1	R.IASEASRLAHYNKR.S
		20	Sperm2_11.1989.1989.2	2.9569	0.2812	100	1615.86	1615.87	-3.2	26009	5	4.43427	59.1	1	R.IASEASRLAHYNKR.S
		21	Sperm2_05.2714.2714.3	3.4605	0.3254	100	1616.86	1615.87	-5.2	29639.9	1	8.93125	61.9	1	R.IASEASRLAHYNKR.S
		22	Sperm2_06.2033.2033.3	3.8467	0.4031	100	1615.86	1615.87	-4.1	76356.2	1	14.7956	76.2	1	R.IASEASRLAHYNKR.S
		23	Sperm2_07.2468.2468.3	3.2129	0.4758	100	1615.86	1615.87	-3.9	28445	1	11.653	69	1	R.IASEASRLAHYNKR.S
		24	Sperm2_08.2100.2100.3	3.0815	0.2582	100	1615.86	1615.87	-5.4	22149.1	4	6.97468	50	1	R.IASEASRLAHYNKR.S
		25	Sperm2_10.1931.1931.3	4.36	0.4589	100	1616.86	1615.87	-5	27087.5	1	13.6977	73.8	1	R.IASEASRLAHYNKR.S
		26	Sperm2_10.2232.2232.2	2.9234	0.1838	100	2248.19	2247.2	-5.7	42133.4	28	2.03818	31	1	R.IASEASRLAHYNKRSTISSR.E
		27	Sperm2_08.2384.2384.3	2.964	0.242	100	2247.19	2247.2	-1.6	49935.5	1	10.6514	68.2	1	R.IASEASRLAHYNKRSTISSR.E
		28	Sperm2_09.2311.2311.3	2.8163	0.2498	100	2248.19	2247.2	-3.2	83535.3	1	7.66017	60.5	1	R.IASEASRLAHYNKRSTISSR.E
		29	Sperm2_10.2228.2228.3	3.3392	0.2424	100	2248.19	2247.2	-2.6	222617	1	7.66017	60.5	1	R.IASEASRLAHYNKRSTISSR.E
		30	Sperm2_11.2190.2190.3	2.9857	0.2491	100	2248.2	2247.2	-1.4	95664	33	3.88323	52.6	1	R.IASEASRLAHYNKRSTISSR.E
	PTMs		Sequence Ct	Spectrum Ct
			0	0
	Sup2 Slide #	Sequence Ct	FileName	XCorr	DeltCN	Conf%	M+H+	CalcM+H+	PPM	TotalIntensity	SpR	Prob Score	IonProportion	Redundancy	Sequence	Residue	Modification	Scan #
		1	Sperm2_10	4.9118	0.3449	100	3350.66	3349.67	-1.6	7.21267	157037	1	44.9	3	R.VLK(114.042927)QVHPDTGVSSKAMSIMNSFVNDVFER.I	K43	ub	8376
		2	Sperm2_02	3.417	0.4516	100	1877.04	1877.05	-3.2	15.1071	113617	1	88.5	2	R.LILPGELAK(114.042927)HAVSEGTK.A	K105	ub	4266
		3	Sperm2_03	4.8682	0.6052	100	1878.05	1877.05	0	13.7995	182137	1	88	2	R.LILPGELAK(114.042927)HAVSEGTK.A	K105	ub	4909
