# Supplementary material for: The Specification and Global Reprogramming of Histone Epigenetic Marks during Gamete Formation and Early Embryo Development in C. elegans
Source: PLoS Genet. 2014 Oct 9;10(10):e1004588. doi: 10.1371/journal.pgen.1004588 (PMC4191889; doi:10.1371/journal.pgen.1004588)
Supplement: Table S5 — Peptides from all histone H3 proteins that were identified by MuDPIT analysis. Full tryptic peptides matching to each histone H3 protein (locus) are listed. Sequence count is the number of unique peptides identified that match to the proteins shown. Spectrum Count is the total number of full-tryptic peptides identified that match to each set of proteins shown. Peptides shown in grey text were not included in spectral counts. Sequence Coverage is the % of the protein that was detected by peptides identified. Peptide features identified by mass spectrometric analysis are shown. NSAF and EMPAI are relative abundance values in which higher values correlate with higher abundance [48]–[50]. Modified residues (PTMs) are denoted by adjacent parenthesis with the molecular weight of the modification shown: acetylation (42.0106), methylation (14.0157), di-methylation (28.0313), and ubiquitination (114.0429). (XLSX) [file pgen.1004588.s018.xlsx]

## Sheet: Table S6-H3 
Sample	Gene Class
Embryo 1
		Locus	Sequence Ct	Spectrum Ct	Sequence Cov	Length	MolWt	pI	NSAF	EMPAI	Descriptive Name
	H3-common		9	32							Peptides that match to all H3 proteins
		Sequence Ct	FileName	XCorr	DeltCN	Conf%	M+H+	CalcM+H+	PPM	TotalIntensity	SpR	Prob Score	IonProportion	Redundancy	Sequence
		1	Embryo1_06.3799.3799.2	2.5467	0.3047	100	1032.6	1032.59	0.4	14823.4	2	4.64848	81.2	13	R.YRPGTVALR.E
		2	Embryo1_07.2537.2537.2	2.4265	0.2165	100	1032.6	1032.59	0.2	3.53079e+06	3	5.01938	81.2	12	R.YRPGTVALR.E
		3	Embryo1_08.3166.3166.2	1.9421	0.1466	99.9	1032.59	1032.59	-1.5	14554.3	6	3.4266	75	1	R.YRPGTVALR.E
		4	Embryo1_09_c.1927.1927.2	2.1812	0.1293	100	1032.6	1032.59	0.1	10344	3	4.3053	81.2	1	R.YRPGTVALR.E
		5	Embryo1_10b.1780.1780.2	2.3762	0.2061	100	1032.6	1032.59	0.1	8223.1	1	6.35242	87.5	1	R.YRPGTVALR.E
		6	Embryo1_09_c.2459.2459.2	2.3217	0.1886	100	1430.83	1430.82	2.1	17472.6	1	7.05341	75	1	R.YRPGTVALREIR.R
		7	Embryo1_10b.2330.2330.2	2.2285	0.1789	100	1430.82	1430.82	1.1	14275.9	1	5.734	70	1	R.YRPGTVALREIR.R
		8	Embryo1_11.2709.2709.2	2.3638	0.1113	99.9	1430.82	1430.82	0.7	24492.8	2	9.46177	85	1	R.YRPGTVALREIR.R
		9	Embryo1_11.2686.2686.2	2.5658	0.2985	100	1553.9	1553.9	0.2	115995	1	7.5706	78.9	1	K.DIQLARRIRGERA.-
		Locus	Sequence Ct	Spectrum Ct	Sequence Cov	Length	MolWt	pI	NSAF	EMPAI	Descriptive Name
	S-phase	B0035.10	20	31	0.64	136	15344	11.4	0.00447097	3.36516	HIS-45
		ZK131.7	20	31	0.64	136	15344	11.4	0.00447097	3.36516	HIS-13
		ZK131.3	20	31	0.64	136	15344	11.4	0.00447097	3.36516	HIS-9
		ZK131.2	20	31	0.64	136	15344	11.4	0.00447097	3.36516	HIS-25
		T10C6.13	20	31	0.64	136	15344	11.4	0.00447097	3.36516	HIS-2
		K06C4.5	20	31	0.64	136	15344	11.4	0.00447097	3.36516	HIS-17
		K06C4.13	20	31	0.64	136	15344	11.4	0.00447097	3.36516	HIS-27
		F55G1.2	20	31	0.64	136	15344	11.4	0.00447097	3.36516	HIS-59
		F54E12.1	20	31	0.64	136	15344	11.4	0.00447097	3.36516	HIS-55
		F45F2.13	20	31	0.64	136	15344	11.4	0.00447097	3.36516	HIS-6
		F22B3.2	20	31	0.64	136	15344	11.4	0.00447097	3.36516	HIS-63
		F17E9.10	20	31	0.64	136	15344	11.4	0.00447097	3.36516	HIS-32
		F08G2.3	20	31	0.64	136	15344	11.4	0.00447097	3.36516	HIS-42
		F07B7.5	20	31	0.64	136	15344	11.4	0.00447097	3.36516	HIS-49
		Sequence Ct	FileName	XCorr	DeltCN	Conf%	M+H+	CalcM+H+	PPM	TotalIntensity	SpR	Prob Score	IonProportion	Redundancy	Sequence
		1	Embryo1_06.3505.3505.2	3.0514	0.2737	100	1406.81	1406.81	0.7	11781.8	1	7.25257	83.3	1	R.YQKSTELLIRR.A
		2	Embryo1_08.3441.3441.2	2.5874	0.3273	100	1406.81	1406.81	1.6	29305	1	7.25257	83.3	1	R.YQKSTELLIRR.A
		3	Embryo1_09_c.2205.2205.2	1.9948	0.3069	100	1406.81	1406.81	2.1	3503.2	1	5.13995	66.7	1	R.YQKSTELLIRR.A
		4	Embryo1_11.2483.2483.2	2.2463	0.3382	100	1406.81	1406.81	-0.7	8670.1	1	4.42386	66.7	1	R.YQKSTELLIRR.A
		5	Embryo1_12.3419.3419.2	2.8893	0.2487	100	2007.13	2006.13	0.2	29592.5	10	2.77888	43.5	1	R.YQKSTELLIRRAPFQR.L
		6	Embryo1_07.2961.2961.2	1.7866	0.1641	99.9	987.594	987.595	-0.5	3241.2	1	5.74904	84.6	1	K.STELLIRR.A
		7	Embryo1_11.3724.3724.3	2.3784	0.314	100	1586.91	1586.91	1.2	23823.8	3	6.11533	57.9	1	K.STELLIRRAPFQR.L
		8	Embryo1_06.2963.2963.2	2.2928	0.0934	100	774.437	774.437	-0.4	250734	3	4.43698	100	2	R.RAPFQR.L
		9	Embryo1_07.2152.2152.2	2.3371	0.1173	100	774.436	774.437	-1	1203090	1	4.81486	100	3	R.RAPFQR.L
		10	Embryo1_08.2371.2371.2	2.2936	0.0966	100	774.438	774.437	0.9	93840.4	2	4.68521	100	3	R.RAPFQR.L
		11	Embryo1_09_c.2370.2370.2	2.2504	0.0593	99.9	986.59	986.589	0.7	8641.1	1	6.45122	100	1	R.APFQRLVR.E
		12	Embryo1_02.3017.3017.2	2.3688	0.2545	100	1335.69	1335.69	-0.1	4360	2	5.61654	58.8	1	R.EIAQDFKTDLR.F
		13	Embryo1_06.13749.13749.3	3.7858	0.3364	100	3499.71	3497.71	-0.6	11997.3	52	3.16478	29.9	1	R.FQSSAVMALQEAAEAYLVGLFEDTNLCAIHAK.R
		14	Embryo1_07.13140.13140.3	4.45	0.4375	100	3499.71	3497.71	-0.5	9382.4	1	12.6019	50.6	3	R.FQSSAVMALQEAAEAYLVGLFEDTNLCAIHAK.R
		15	Embryo1_08.13003.13003.3	4.3215	0.4444	100	3497.69	3497.71	-5.3	8389.7	1	9.3256	44.3	1	R.FQSSAVMALQEAAEAYLVGLFEDTNLCAIHAK.R
		16	Embryo1_09_a.9373.9373.3	4.3728	0.422	100	3498.7	3497.71	-2.1	9036.6	1	9.70249	45.5	1	R.FQSSAVMALQEAAEAYLVGLFEDTNLCAIHAK.R
		17	Embryo1_09_b.7783.7783.3	5.7205	0.5953	100	3499.7	3497.71	-5	34149	1	8.02717	47.1	3	R.FQSSAVMALQEAAEAYLVGLFEDTNLCAIHAK.R
		18	Embryo1_10a.6511.6511.3	6.0761	0.5728	100	3498.71	3497.71	-1.4	18789.9	1	12.1269	47.5	2	R.FQSSAVMALQEAAEAYLVGLFEDTNLCAIHAK.R
		19	Embryo1_10b.12084.12084.3	4.1819	0.4553	100	3498.7	3497.71	-2.1	7682	1	10.4893	46.2	1	R.FQSSAVMALQEAAEAYLVGLFEDTNLCAIHAK.R
		20	Embryo1_11.12551.12551.3	4.7619	0.3963	100	3499.73	3497.71	3.4	8233.9	1	4.84905	32.5	2	R.FQSSAVMALQEAAEAYLVGLFEDTNLCAIHAK.R
		Locus	Sequence Ct	Spectrum Ct	Sequence Cov	Length	MolWt	pI	NSAF	EMPAI	Descriptive Name
	H3.3	F45E1.6	15	141	0.5	136	15342	11.3	0.0116779	2.16228
		Sequence Ct	FileName	XCorr	DeltCN	Conf%	M+H+	CalcM+H+	PPM	TotalIntensity	SpR	Prob Score	IonProportion	Redundancy	Sequence
		1	Embryo1_02.3017.3017.2	2.3688	0.2545	100	1335.69	1335.69	-0.1	4360	2	5.61654	58.8	1	R.EIAQDFKTDLR.F
		2	Embryo1_03.11257.11257.3	6.9369	0.5574	100	3439.7	3437.7	-2.2	19122.3	1	14.7943	51.2	2	R.FQSAAIGALQEASEAYLVGLFEDTNLCAIHAK.R
		3	Embryo1_04.11706.11706.3	6.8893	0.5426	100	3439.72	3437.7	1.4	391424	1	19.5175	56.1	58	R.FQSAAIGALQEASEAYLVGLFEDTNLCAIHAK.R
		4	Embryo1_05.11993.11993.3	6.8055	0.5178	100	3438.71	3437.7	0.1	47536.9	1	21.4269	58.5	7	R.FQSAAIGALQEASEAYLVGLFEDTNLCAIHAK.R
		5	Embryo1_06.12327.12327.3	6.0813	0.5483	100	3438.71	3437.7	-0.3	53947.4	1	21.3293	60.5	20	R.FQSAAIGALQEASEAYLVGLFEDTNLCAIHAK.R
		6	Embryo1_07.11870.11870.3	5.2655	0.5125	100	3438.7	3437.7	-2	14064.8	1	12.1269	47.5	13	R.FQSAAIGALQEASEAYLVGLFEDTNLCAIHAK.R
		7	Embryo1_08.11867.11867.3	5.5302	0.5264	100	3439.71	3437.7	-0.5	13313.6	1	9.61164	42.7	10	R.FQSAAIGALQEASEAYLVGLFEDTNLCAIHAK.R
		8	Embryo1_09_a.7978.7978.3	5.0572	0.3892	100	3438.71	3437.7	-0.5	15941.2	1	12.667	50	10	R.FQSAAIGALQEASEAYLVGLFEDTNLCAIHAK.R
		9	Embryo1_09_b.6287.6287.3	6.5712	0.5385	100	3438.71	3437.7	1.7	36542.6	1	15.2816	55.3	4	R.FQSAAIGALQEASEAYLVGLFEDTNLCAIHAK.R
		10	Embryo1_09_c.10792.10792.3	5.4174	0.4895	100	3437.71	3437.7	2.1	7452.7	1	13.2098	48.8	4	R.FQSAAIGALQEASEAYLVGLFEDTNLCAIHAK.R
		11	Embryo1_10a.5032.5032.3	6.2846	0.5647	100	3439.71	3437.7	0.7	19987.8	1	10.866	45.6	6	R.FQSAAIGALQEASEAYLVGLFEDTNLCAIHAK.R
		12	Embryo1_10b.10646.10646.3	4.3575	0.4226	100	3439.7	3437.7	-2.7	8399.8	2	6.11753	35.8	2	R.FQSAAIGALQEASEAYLVGLFEDTNLCAIHAK.R
		13	Embryo1_12.11362.11362.3	5.505	0.4238	100	3439.71	3437.7	-1.2	25302.5	1	9.31415	46.7	2	R.FQSAAIGALQEASEAYLVGLFEDTNLCAIHAK.R
		14	Embryo1_04.11717.11717.4	3.2639	0.3228	100	3439.71	3437.7	1	2193	1	6.633	24.4	1	R.FQSAAIGALQEASEAYLVGLFEDTNLCAIHAK.R
		15	Embryo1_05.11995.11995.4	2.7	0.4608	100	3439.71	3437.7	-0.8	1465.8	1	5.72013	24.5	1	R.FQSAAIGALQEASEAYLVGLFEDTNLCAIHAK.R
	PTMs		Sequence Ct	Spectrum Ct
			21	70
	Sup3 Slide #	Sequence Ct	FileName	XCorr	DeltCN	Conf%	M+H+	CalcM+H+	PPM	TotalIntensity	SpR	Prob Score	IonProportion	Redundancy	Sequence	Residue	Modification	Scan #	Corresponding mammalian site
	S-phase H3
	2	1	Embryo1_03	1.6665	0.2477	96.7	943.531	943.532	-1	1045.3	1	4.74029	50	1	R.KSTGGK(42.0106)APR.K	K14	ac	1024	K14
	3	2	Embryo1_05	1.7413	0.383	100	943.532	943.532	-0.2	1293.4	1	9.06307	73.3	1	R.KSTGGK(42.0106)APR.K	K14	ac	1206	K14
	4	3	Embryo1_09_c	2.4291	0.1863	97.5	1826.04	1825.04	-2.3	7396.6	20	2.88956	42.3	1	K.STGGK(42.0106)APRKQLATK(42.0106)AAR.K	K14, K23	ac	1492	K14, K23
	5	4	Embryo1_04	2.658	0.1815	100	1028.62	1028.62	0.1	106261	1	6.48741	93.3	2	R.KQLATK(42.0106)AAR.K	K23	ac	1974	K23
	6	5	Embryo1_12	3.3118	0.3921	100	1462.83	1461.83	-1.5	1824.7	1	8.46989	60.9	2	R.KSAPASGGVKK(42.0106)PHR.Y	K36	ac	1962	K36
	7	6	Embryo1_02	3.3802	0.3769	100	1349.71	1349.71	-0.3	17408.3	1	9.19784	88.2	2	R.EIAQDFK(14.0157)TDLR.F	K79	me1	3031	K79
	8	7	Embryo1_03	2.2684	0.2645	100	1349.71	1349.71	0.5	5458.1	1	10.7967	88.2	1	R.EIAQDFK(14.0157)TDLR.F	K79	me1	3090	K79
	9	8	Embryo1_02	2.589	0.1151	88	1363.72	1363.72	-0.1	11252.1	1	7.59445	76.5	3	R.EIAQDFK(28.0314)TDLR.F	K79	me2	3038	K79
	10	9	Embryo1_09_c	2.4053	0.1268	87.2	1014.64	1014.64	0.1	3748.5	1	5.75565	80	3	R.KQLATK(28.0314)AAR.K	K23	me2	1348	K23
	11	10	Embryo1_10a	2.8219	0.2003	100	1014.64	1014.64	0.7	19137	1	7.84318	100	1	R.KQLATK(28.0314)AAR.K	K23	me2	1243	K23
	12	11	Embryo1_05	3.0335	0.3575	100	929.543	929.542	1.1	86113.2	1	9.41182	100	5	R.K(28.0314)SAPASGGVK.K	K27	me2	1735	K27
	13	12	Embryo1_06	3.0217	0.3402	100	929.54	929.542	-1.5	137266	1	9.41182	100	4	R.K(28.0314)SAPASGGVK.K	K27	me2	1607	K27
	18	17	Embryo1_07	2.2236	0.2946	100	943.558	943.557	0.7	7181.3	1	8.23944	88.9	10	R.K(42.0471)SAPASGGVK.K	K27	me3	2376	K27
	19	18	Embryo1_08	2.3854	0.3025	100	943.557	943.557	0.1	463650	1	6.92628	88.9	21	R.K(42.0471)SAPASGGVK.K	K27	me3	1851	K27
	17	16	Embryo1_12	1.8539	0.1027	86.5	1028.66	1028.66	-0.6	12602.9	10	3.31285	73.3	1	R.KQLATK(42.0471)AAR.K	K23	me3	1895	K23
	H3.3
	14	13	Embryo1_05	2.382	0.2473	100	973.566	973.568	-1.4	1828.5	1	8.29395	72.2	2	R.K(28.0314)SAPTTGGVK.K	K27	me2	1947	K27
	20	19	Embryo1_07	1.8255	0.1358	87	987.582	987.583	-1.2	2125.7	2	5.31853	52.9	1	R.K(42.0471)SAPTTGGVK.K	K27	me3	1503	K27
	21	20	Embryo1_08	2.3473	0.2806	100	987.583	987.583	-0.7	7161.1	1	7.25949	77.8	5	R.K(42.0471)SAPTTGGVK.K	K27	me3	1698	K27
	HIS-74 class
	15	14	Embryo1_05	2.8791	0.3285	100	1017.63	1017.63	-0.2	8237	1	9.39277	94.4	1	R.K(28.0314)SAIVTGSVK.K	K27	me2	2501	K27
	16	15	Embryo1_08	2.4604	0.2321	100	1145.72	1145.73	-2	2398.5	1	9.14355	77.8	2	R.KSAIVTGSVK(28.0314)K.V	K36	me2	2180	K36
	22	21	Embryo1_07	2.1343	0.1626	94	1031.64	1031.65	-1.2	10488.1	1	8.79736	94.1	1	R.K(42.0471)SAIVTGSVK.K	K27	me3	1943	K27
Embryo 2
		Locus	Sequence Ct	Spectrum Ct	Sequence Cov	Length	MolWt	pI	NSAF	EMPAI	Descriptive Name
	H3-common		8	12							Peptides that match to all H3 proteins
		Sequence Ct	FileName	XCorr	DeltCN	Conf%	M+H+	CalcM+H+	PPM	TotalIntensity	SpR	Prob Score	IonProportion	Redundancy	Sequence
		1	Embryo2_05.2042.2042.2	2.4289	0.208	100	1032.6	1032.59	1.3	2.47613e+06	7	3.57539	75	3	R.YRPGTVALR.E
		2	Embryo2_06.1869.1869.2	1.9842	0.209	100	1032.59	1032.59	-1.4	6839.2	1	5.01938	81.2	2	R.YRPGTVALR.E
		3	Embryo2_07.3039.3039.2	2.3632	0.2395	100	1032.59	1032.59	-0.8	249295	4	4.3053	81.2	2	R.YRPGTVALR.E
		4	Embryo2_08.1879.1879.2	2.3679	0.2479	100	1032.59	1032.59	-0.9	285175	1	5.52616	87.5	1	R.YRPGTVALR.E
		5	Embryo2_09.3267.3267.2	2.3208	0.2907	100	1032.6	1032.59	2.1	12475.3	7	3.89156	75	1	R.YRPGTVALR.E
		6	Embryo2_09.3860.3860.2	3.2572	0.2694	100	1431.83	1430.82	2	80684.7	1	10.4851	90	1	R.YRPGTVALREIR.R
		7	Embryo2_10.3667.3667.2	2.6667	0.1319	100	1430.82	1430.82	0.3	44191.9	1	9.76057	90	1	R.YRPGTVALREIR.R
		8	Embryo2_11.3240.3240.2	2.4778	0.256	100	1430.82	1430.82	-0.3	19348.9	1	5.734	70	1	R.YRPGTVALREIR.R
		Locus	Sequence Ct	Spectrum Ct	Sequence Cov	Length	MolWt	pI	NSAF	EMPAI	Descriptive Name
	S-phase	B0035.10	13	16	0.64	136	15344	11.4	0.00219787	2.38065	HIS-45
		ZK131.7	13	16	0.64	136	15344	11.4	0.00219787	2.38065	HIS-13
		ZK131.3	13	16	0.64	136	15344	11.4	0.00219787	2.38065	HIS-9
		ZK131.2	13	16	0.64	136	15344	11.4	0.00219787	2.38065	HIS-25
		T10C6.13	13	16	0.64	136	15344	11.4	0.00219787	2.38065	HIS-2
		K06C4.5	13	16	0.64	136	15344	11.4	0.00219787	2.38065	HIS-17
		K06C4.13	13	16	0.64	136	15344	11.4	0.00219787	2.38065	HIS-27
		F55G1.2	13	16	0.64	136	15344	11.4	0.00219787	2.38065	HIS-59
		F54E12.1	13	16	0.64	136	15344	11.4	0.00219787	2.38065	HIS-55
		F45F2.13	13	16	0.64	136	15344	11.4	0.00219787	2.38065	HIS-6
		F22B3.2	13	16	0.64	136	15344	11.4	0.00219787	2.38065	HIS-63
		F17E9.10	13	16	0.64	136	15344	11.4	0.00219787	2.38065	HIS-32
		F08G2.3	13	16	0.64	136	15344	11.4	0.00219787	2.38065	HIS-42
		F07B7.5	13	16	0.64	136	15344	11.4	0.00219787	2.38065	HIS-49
		Sequence Ct	FileName	XCorr	DeltCN	Conf%	M+H+	CalcM+H+	PPM	TotalIntensity	SpR	Prob Score	IonProportion	Redundancy	Sequence
		1	Embryo2_11.2907.2907.2	2.7259	0.2196	100	1562.91	1562.91	-1.1	21666.1	1	4.22123	60	1	R.RYQKSTELLIRR.A
		2	Embryo2_07.3315.3315.2	2.7213	0.2918	100	1406.81	1406.81	-2.1	28640.6	1	6.11883	77.8	1	R.YQKSTELLIRR.A
		3	Embryo2_09.3597.3597.2	2.4299	0.416	100	1406.81	1406.81	-0.4	15758.1	1	5.11033	72.2	1	R.YQKSTELLIRR.A
		4	Embryo2_10.3405.3405.2	2.5195	0.3947	100	1406.81	1406.81	2.4	16741.5	1	5.11033	72.2	1	R.YQKSTELLIRR.A
		5	Embryo2_11.3026.3026.2	2.4323	0.1867	100	1406.81	1406.81	0.6	22104.9	1	4.88467	72.2	1	R.YQKSTELLIRR.A
		6	Embryo2_05.1727.1727.2	2.3742	0.0812	100	774.438	774.437	1.1	15385	1	5.85027	100	1	R.RAPFQR.L
		7	Embryo2_07.2798.2798.2	2.4179	0.0691	100	774.437	774.437	0.4	9443.1	1	6.19789	100	2	R.RAPFQR.L
		8	Embryo2_02.2988.2988.2	2.541	0.3706	100	1335.69	1335.69	1.6	6004.1	1	9.14355	77.8	1	R.EIAQDFKTDLR.F
		9	Embryo2_05.12187.12187.3	3.6849	0.3118	100	3498.72	3497.71	1.3	2455	20	3.78259	27.2	2	R.FQSSAVMALQEAAEAYLVGLFEDTNLCAIHAK.R
		10	Embryo2_06.11300.11300.3	3.9209	0.386	100	3497.71	3497.71	-0.7	20704.5	2	7.55558	38.6	2	R.FQSSAVMALQEAAEAYLVGLFEDTNLCAIHAK.R
		11	Embryo2_07.13632.13632.3	3.5656	0.302	100	3498.71	3497.71	-0.7	14350.6	9	3.87663	32.4	1	R.FQSSAVMALQEAAEAYLVGLFEDTNLCAIHAK.R
		12	Embryo2_09.13717.13717.3	4.2996	0.3073	100	3498.72	3497.71	2.3	12188.2	1	7.31316	40.8	1	R.FQSSAVMALQEAAEAYLVGLFEDTNLCAIHAK.R
		13	Embryo2_10.13568.13568.3	4.205	0.3899	100	3498.71	3497.71	-1.5	10290.3	10	3.92234	30.1	1	R.FQSSAVMALQEAAEAYLVGLFEDTNLCAIHAK.R
		Locus	Sequence Ct	Spectrum Ct	Sequence Cov	Length	MolWt	pI	NSAF	EMPAI	Descriptive Name
	H3.3	F45E1.6	10	43	0.404	136	15342	11.3	0.00425837	1.53513
		Y49E10.6a	10	43	0.404	136	15360	11.3	0.00425837	1.53513
		W05B10.1	10	43	0.382	136	15349	11.4	0.00343417	1.40991	HIS-74
		Sequence Ct	FileName	XCorr	DeltCN	Conf%	M+H+	CalcM+H+	PPM	TotalIntensity	SpR	Prob Score	IonProportion	Redundancy	Sequence
		1	Embryo2_02.2988.2988.2	2.541	0.3706	100	1335.69	1335.69	1.6	6004.1	1	9.14355	77.8	1	R.EIAQDFKTDLR.F
		2	Embryo2_03.9276.9276.3	5.4555	0.473	100	3438.71	3437.7	0.4	26649.8	1	15.0425	51.9	2	R.FQSAAIGALQEASEAYLVGLFEDTNLCAIHAK.R
		3	Embryo2_04.10572.10572.3	6.071	0.5301	100	3439.72	3437.7	2	66778.1	1	14.2248	52.5	11	R.FQSAAIGALQEASEAYLVGLFEDTNLCAIHAK.R
		4	Embryo2_05.11197.11197.3	7.2374	0.5244	100	3438.72	3437.7	2.1	607463	1	24.3506	64.2	2	R.FQSAAIGALQEASEAYLVGLFEDTNLCAIHAK.R
		5	Embryo2_06.9992.9992.3	6.0257	0.391	100	3439.71	3437.7	-0.7	16067.9	1	10.3508	44.9	6	R.FQSAAIGALQEASEAYLVGLFEDTNLCAIHAK.R
		6	Embryo2_07.12069.12069.3	5.0969	0.481	100	3439.73	3437.7	5.1	23265.8	1	11.0328	54.3	9	R.FQSAAIGALQEASEAYLVGLFEDTNLCAIHAK.R
		7	Embryo2_08.10663.10663.3	4.7687	0.4044	100	3438.71	3437.7	-0.5	12626.9	1	7.40928	42.7	8	R.FQSAAIGALQEASEAYLVGLFEDTNLCAIHAK.R
		8	Embryo2_10.12098.12098.3	3.0121	0.2532	100	3437.71	3437.7	2	9285.6	1	5.6243	36.2	1	R.FQSAAIGALQEASEAYLVGLFEDTNLCAIHAK.R
		9	Embryo2_11.11576.11576.3	5.8027	0.5047	100	3439.72	3437.7	1.2	23826.1	1	6.55644	41.1	2	R.FQSAAIGALQEASEAYLVGLFEDTNLCAIHAK.R
		10	Embryo2_12.11677.11677.3	3.1031	0.327	100	3437.7	3437.7	-2.6	13980.3	1	5.99404	39.7	1	R.FQSAAIGALQEASEAYLVGLFEDTNLCAIHAK.R
	PTMs		Sequence Ct	Spectrum Ct
			17	81
	Sup3 Slide #	Sequence Ct	FileName	XCorr	DeltCN	Conf%	M+H+	CalcM+H+	PPM	TotalIntensity	SpR	Prob Score	IonProportion	Redundancy	Sequence	Residue	Modification	Scan #	Corresponding mammalian site
	S-phase H3
	23	1	Embryo2_12	3.7925	0.4628	100	1461.83	1461.83	2.2	6349.7	1	7.99881	75	5	R.KSAPASGGVK(42.0106)KPHR.Y	K36	ac	1502	K36
	24	2	Embryo2_11	3.3504	0.3297	100	1503.84	1503.84	0	5622	1	10.745	83.3	5	R.K(42.0106)SAPASGGVK(42.0106)KPHR.Y	K27, K36	ac	1522	K27, K36
	25	3	Embryo2_12	2.8423	0.3716	100	1504.84	1503.84	0	4242.7	1	8.95211	73.9	1	R.K(42.0106)SAPASGGVK(42.0106)KPHR.Y	K27, K36	ac	1030	K27, K36
	26	4	Embryo2_10	2.8359	0.4368	100	1333.73	1333.73	-1.7	4425	1	10.4945	81	3	K.SAPASGGVK(42.0106)KPHR.Y	K36	ac	1629	K36
	27	5	Embryo2_02	2.7984	0.2779	100	1349.71	1349.71	1.6	8821.4	1	9.7407	82.4	6	R.EIAQDFK(14.0157)TDLR.F	K79	me1	3329	K79
	28	6	Embryo2_07	2.041	0.17	88.6	1349.71	1349.71	0.7	6509.3	2	5.34795	72.2	1	R.EIAQDFK(14.0157)TDLR.F	K79	me1	4209	K79
	29	7	Embryo2_07	2.3212	0.115	87.2	1000.62	1000.63	-2.9	12303.1	2	5.42702	86.7	2	R.KQLATK(14.0157)AAR.K	K23	me1	1904	K23
	32	8	Embryo2_02	2.7478	0.2118	100	1363.72	1363.72	1.2	103095	1	8.85098	88.9	2	R.EIAQDFK(28.0314)TDLR.F	K79	me2	3109	K79
	33	9	Embryo2_09	2.7661	0.1667	100	1014.64	1014.64	-0.8	7411.9	1	9.0309	100	8	R.KQLATK(28.0314)AAR.K	K23	me2	2353	K23
	34	10	Embryo2_10	2.8139	0.1955	100	1014.64	1014.64	0.1	463920	1	8.52954	100	19	R.KQLATK(28.0314)AAR.K	K23	me2	1708	K23
	35	11	Embryo2_11	2.6983	0.2016	100	1014.64	1014.64	0.1	29594.8	1	8.06403	100	11	R.KQLATK(28.0314)AAR.K	K23	me2	930	K23
	36	12	Embryo2_12	2.7275	0.2158	100	1016.65	1014.64	-0.7	18822.7	2	7.13499	93.3	2	R.KQLATK(28.0314)AAR.K	K23	me2	929	K23
	37	13	Embryo2_05	2.1445	0.2291	97.6	929.541	929.542	-0.5	2124.6	1	6.69638	66.7	4	R.K(28.0314)SAPASGGVK.K	K27	me2	1560	K27
	40	14	Embryo2_12	2.0329	0.0309	84.7	1028.66	1028.66	1.1	373250	6	4.53824	80	3	R.KQLATK(42.0471)AAR.K	K23	me3	1489	K23
	41	15	Embryo2_08	1.6811	0.2342	95.6	943.556	943.557	-1.2	3540.5	1	7.10304	72.2	1	R.K(42.0471)SAPASGGVK.K	K27	me3	1960	K27
	42	16	Embryo2_09	1.8599	0.1925	94.8	943.556	943.557	-1.6	1787.3	3	5.30979	55.6	6	R.K(42.0471)SAPASGGVK.K	K27	me3	1913	K27
	43	17	Embryo2_10	1.7826	0.1145	89.2	943.557	943.557	-0.3	1828.5	1	7.98329	66.7	2	R.K(42.0471)SAPASGGVK.K	K27	me3	1299	K27
Sperm 1
		Locus	Sequence Ct	Spectrum Ct	Sequence Cov	Length	MolWt	pI	NSAF	EMPAI	Descriptive Name
	H3-common		10	12							Peptides that match to multiple H3 proteins
		Sequence Ct	FileName	XCorr	DeltCN	Conf%	M+H+	CalcM+H+	PPM	TotalIntensity	SpR	Prob Score	IonProportion	Redundancy	Sequence
		1	Sperm1_05.1849.1849.2	1.5299	0.2604	100	901.517	901.521	-4.4	4830.5	3	3.79531	56.2	1	R.KSTGGKAPR.K
		2	Sperm1_08.2981.2981.2	4.0591	0.4422	100	1540.89	1540.9	-5.1	166776	1	12.6942	90.9	2	K.RVTIMPKDIQLAR.R
		3	Sperm1_10.3638.3638.2	3.8789	0.3595	100	1540.89	1540.9	-5.5	77613.4	1	9.46177	85	1	K.RVTIMPKDIQLAR.R
		4	Sperm1_08.2978.2978.3	3.5339	0.281	100	1541.9	1540.9	-4.2	255060	1	9.82207	73.7	1	K.RVTIMPKDIQLAR.R
		5	Sperm1_10.3637.3637.3	3.5926	0.2428	100	1541.9	1540.9	-4.7	36892.7	4	8.04778	68.4	1	K.RVTIMPKDIQLAR.R
		6	Sperm1_11.3584.3584.3	3.5715	0.3209	100	1540.89	1540.9	-3.6	254663	1	11.8373	75	1	K.RVTIMPKDIQLAR.R
		7	Sperm1_10.4144.4144.2	2.6892	0.4153	100	1384.8	1384.8	-2.2	113193	1	7.25257	83.3	1	R.VTIMPKDIQLAR.R
		8	Sperm1_11.4085.4085.3	2.5319	0.419	100	1384.79	1384.8	-4.8	20904.7	1	7.52029	70.6	1	R.VTIMPKDIQLAR.R
		9	Sperm1_11.2629.2629.2	2.8505	0.2321	100	1554.89	1553.9	-4.4	371069	1	8.19647	80	1	K.DIQLARRIRGERA.-
		10	Sperm1_01.2873.2873.2	2.9485	0.3779	100	1335.68	1335.69	-5.5	262322	1	10.363	94.4	2	R.EIAQDFKTDLR.F
		Locus	Sequence Ct	Spectrum Ct	Sequence Cov	Length	MolWt	pI	NSAF	EMPAI	Descriptive Name
	S-phase	B0035.10	25	297	0.64	136	15344	11.4	0.0199371	4.08159	HIS-45
		ZK131.7	25	297	0.64	136	15344	11.4	0.0199371	4.08159	HIS-13
		ZK131.3	25	297	0.64	136	15344	11.4	0.0199371	4.08159	HIS-9
		ZK131.2	25	297	0.64	136	15344	11.4	0.0199371	4.08159	HIS-25
		T10C6.13	25	297	0.64	136	15344	11.4	0.0199371	4.08159	HIS-2
		K06C4.5	25	297	0.64	136	15344	11.4	0.0199371	4.08159	HIS-17
		K06C4.13	25	297	0.64	136	15344	11.4	0.0199371	4.08159	HIS-27
		F55G1.2	25	297	0.64	136	15344	11.4	0.0199371	4.08159	HIS-59
		F54E12.1	25	297	0.64	136	15344	11.4	0.0199371	4.08159	HIS-55
		F45F2.13	25	297	0.64	136	15344	11.4	0.0199371	4.08159	HIS-6
		F22B3.2	25	297	0.64	136	15344	11.4	0.0199371	4.08159	HIS-63
		F17E9.10	25	297	0.64	136	15344	11.4	0.0199371	4.08159	HIS-32
		F08G2.3	25	297	0.64	136	15344	11.4	0.0199371	4.08159	HIS-42
		F07B7.5	25	297	0.64	136	15344	11.4	0.0199371	4.08159	HIS-49
		Sequence Ct	FileName	XCorr	DeltCN	Conf%	M+H+	CalcM+H+	PPM	TotalIntensity	SpR	Prob Score	IonProportion	Redundancy	Sequence
		1	Sperm1_10.2448.2448.3	3.5236	0.3032	100	1562.9	1562.91	-5.4	175450	1	10.9401	70	1	R.RYQKSTELLIRR.A
		2	Sperm1_09.2998.2998.2	3.0833	0.3791	100	1406.81	1406.81	-1	73915.8	1	10.0247	94.4	1	R.YQKSTELLIRR.A
		3	Sperm1_10.2548.2548.2	2.8297	0.4209	100	1406.8	1406.81	-5.5	111589	1	8.53796	88.9	1	R.YQKSTELLIRR.A
		4	Sperm1_11.2547.2547.2	2.9073	0.2908	100	1406.81	1406.81	-2.5	155086	1	7.25257	83.3	1	R.YQKSTELLIRR.A
		5	Sperm1_01.2873.2873.2	2.9485	0.3779	100	1335.68	1335.69	-5.5	262322	1	10.363	94.4	2	R.EIAQDFKTDLR.F
		6	Sperm1_01.12768.12768.3	7.6538	0.6651	100	3499.71	3497.71	-2.3	154182	1	19.4258	58	18	R.FQSSAVMALQEAAEAYLVGLFEDTNLCAIHAK.R
		7	Sperm1_02.16030.16030.3	7.3524	0.5166	100	3499.71	3497.71	-1.4	3.23473e+06	1	19.4258	58	25	R.FQSSAVMALQEAAEAYLVGLFEDTNLCAIHAK.R
		8	Sperm1_04.16270.16270.3	7.5984	0.6512	100	3499.71	3497.71	-2.5	1.09097e+06	1	20.6927	60	26	R.FQSSAVMALQEAAEAYLVGLFEDTNLCAIHAK.R
		9	Sperm1_05.16048.16048.3	7.2865	0.5864	100	3499.71	3497.71	-1.8	4626373	1	16.1975	53	22	R.FQSSAVMALQEAAEAYLVGLFEDTNLCAIHAK.R
		10	Sperm1_06.13953.13953.3	7.0133	0.5459	100	3499.71	3497.71	-1.6	534005	1	17.9676	60.3	19	R.FQSSAVMALQEAAEAYLVGLFEDTNLCAIHAK.R
		11	Sperm1_07.9154.9154.3	7.4822	0.5877	100	3499.7	3497.71	-3.6	12846861	1	26.2079	67.1	17	R.FQSSAVMALQEAAEAYLVGLFEDTNLCAIHAK.R
		12	Sperm1_08.12274.12274.3	7.4879	0.5758	100	3499.71	3497.71	-2.7	2432841	1	15.2963	52.5	21	R.FQSSAVMALQEAAEAYLVGLFEDTNLCAIHAK.R
		13	Sperm1_09.10556.10556.3	8.4075	0.6685	100	3499.7	3497.71	-4	42107376	1	28.0842	66.7	22	R.FQSSAVMALQEAAEAYLVGLFEDTNLCAIHAK.R
		14	Sperm1_10.13793.13793.3	8.2918	0.5811	100	3499.71	3497.71	-0.7	4.8243e+06	1	17.2918	55.7	33	R.FQSSAVMALQEAAEAYLVGLFEDTNLCAIHAK.R
		15	Sperm1_11.12212.12212.3	8.5174	0.6168	100	3499.7	3497.71	-2.9	26837104	1	22.6672	62.5	32	R.FQSSAVMALQEAAEAYLVGLFEDTNLCAIHAK.R
		16	Sperm1_12.11664.11664.3	8.2699	0.6081	100	3499.71	3497.71	-2.7	62500216	1	24.7326	65	33	R.FQSSAVMALQEAAEAYLVGLFEDTNLCAIHAK.R
		17	Sperm1_09.10643.10643.4	5.1985	0.5902	100	3499.7	3497.71	-3.5	136596	1	19.2355	45.2	1	R.FQSSAVMALQEAAEAYLVGLFEDTNLCAIHAK.R
		18	Sperm1_10.13441.13441.4	5.5795	0.5748	100	3499.7	3497.71	-3.7	70036.8	1	13.3311	41.1	3	R.FQSSAVMALQEAAEAYLVGLFEDTNLCAIHAK.R
		19	Sperm1_11.12234.12234.4	5.1805	0.5924	100	3499.71	3497.71	-1.8	62385.6	1	10.0463	36.6	6	R.FQSSAVMALQEAAEAYLVGLFEDTNLCAIHAK.R
		20	Sperm1_12.17089.17089.4	4.7989	0.5287	100	3499.7	3497.71	-3.2	15079.4	1	16.1768	44.5	5	R.FQSSAVMALQEAAEAYLVGLFEDTNLCAIHAK.R
		21	Sperm1_06.10731.10731.5	3.6597	0.2345	100	3498.7	3497.71	-4.5	45190.9	1	4.59816	41.6	1	R.FQSSAVMALQEAAEAYLVGLFEDTNLCAIHAK.R
		22	Sperm1_08.11988.11988.5	4.7084	0.4851	100	3499.71	3497.71	-2.6	183815	1	11.4513	45.5	1	R.FQSSAVMALQEAAEAYLVGLFEDTNLCAIHAK.R
		23	Sperm1_09.10621.10621.5	4.6451	0.4618	100	3499.7	3497.71	-3.7	195928	1	7.67625	43	1	R.FQSSAVMALQEAAEAYLVGLFEDTNLCAIHAK.R
		24	Sperm1_11.11954.11954.5	4.4655	0.4982	100	3499.71	3497.71	-2.3	368620	1	11.9288	40.3	2	R.FQSSAVMALQEAAEAYLVGLFEDTNLCAIHAK.R
		25	Sperm1_12.11346.11346.5	4.8282	0.5	100	3499.71	3497.71	-0.2	448818	1	9.41828	36.8	3	R.FQSSAVMALQEAAEAYLVGLFEDTNLCAIHAK.R
		Locus	Sequence Ct	Spectrum Ct	Sequence Cov	Length	MolWt	pI	NSAF	EMPAI	Descriptive Name
	H3.3	F45E1.6	27	486	0.404	136	15342	11.3	0.00425837	1.53513
		Y49E10.6a	27	486	0.404	136	15360	11.3	0.00425837	1.53513
		Sequence Ct	FileName	XCorr	DeltCN	Conf%	M+H+	CalcM+H+	PPM	TotalIntensity	SpR	Prob Score	IonProportion	Redundancy	Sequence
		1	Sperm1_01.3727.3727.2	2.575	0.152	100	1032.59	1032.59	-3.9	147459	1	6.35242	87.5	20	R.YRPGTVALR.E
		2	Sperm1_03.4287.4287.2	2.233	0.1955	100	1032.59	1032.59	-3.7	50417	5	3.73025	75	1	R.YRPGTVALR.E
		3	Sperm1_04.4094.4094.2	2.2773	0.2767	100	1032.59	1032.59	-5.6	342610	2	5.21648	81.2	1	R.YRPGTVALR.E
		4	Sperm1_11.2282.2282.2	2.385	0.267	100	1032.59	1032.59	-4.8	17714.1	5	3.54479	68.8	1	R.YRPGTVALR.E
		5	Sperm1_09.3169.3169.2	3.2414	0.207	100	1431.82	1430.82	-2.6	211652	1	7.05341	75	1	R.YRPGTVALREIR.R
		6	Sperm1_10.2766.2766.2	2.6905	0.1852	100	1430.82	1430.82	-3.4	204207	1	8.19647	80	1	R.YRPGTVALREIR.R
		7	Sperm1_11.2697.2697.2	2.9202	0.1551	100	1430.82	1430.82	-4.8	192714	1	9.09812	85	1	R.YRPGTVALREIR.R
		8	Sperm1_12.2158.2158.2	1.8001	0.2841	100	1586.93	1586.92	5	5039.2	1	4.90582	47.6	1	R.YRPGTVALREIRR.Y
		9	Sperm1_01.12243.12243.3	4.038	0.3152	100	3439.71	3437.7	-1.6	10358.3	2	5.46295	34.1	3	R.FQSAAIGALQEASEAYLVGLFEDTNLCAIHAK.R
		10	Sperm1_03.14909.14909.3	6.2767	0.5438	100	3439.7	3437.7	-3.7	265605	1	19.4302	59	67	R.FQSAAIGALQEASEAYLVGLFEDTNLCAIHAK.R
		11	Sperm1_04.14401.14401.3	7.0085	0.5675	100	3439.7	3437.7	-4.5	8832720	1	20.6927	60	51	R.FQSAAIGALQEASEAYLVGLFEDTNLCAIHAK.R
		12	Sperm1_05.15090.15090.3	7.4381	0.5257	100	3439.7	3437.7	-3.4	1.03998e+06	1	16.1418	53.8	47	R.FQSAAIGALQEASEAYLVGLFEDTNLCAIHAK.R
		13	Sperm1_06.10137.10137.3	7.3738	0.5312	100	3439.7	3437.7	-2.4	1.30057e+06	1	20.998	59.8	50	R.FQSAAIGALQEASEAYLVGLFEDTNLCAIHAK.R
		14	Sperm1_07.7560.7560.3	7.6263	0.5408	100	3437.7	3437.7	-1	3.6756e+06	1	27.1598	67.1	34	R.FQSAAIGALQEASEAYLVGLFEDTNLCAIHAK.R
		15	Sperm1_08.17663.17663.3	7.6547	0.6041	100	3439.71	3437.7	-1.3	274933	1	24.4521	62.2	39	R.FQSAAIGALQEASEAYLVGLFEDTNLCAIHAK.R
		16	Sperm1_09.12963.12963.3	7.3672	0.5336	100	3439.7	3437.7	-2.9	906275	1	24.4521	62.2	38	R.FQSAAIGALQEASEAYLVGLFEDTNLCAIHAK.R
		17	Sperm1_10.3.3.3	7.394	0.5738	100	3439.7	3437.7	-1.8	430887	1	18.5065	56.8	44	R.FQSAAIGALQEASEAYLVGLFEDTNLCAIHAK.R
		18	Sperm1_11.3.3.3	7.8805	0.5068	100	3439.7	3437.7	-2.8	326515	1	22.9626	62.2	39	R.FQSAAIGALQEASEAYLVGLFEDTNLCAIHAK.R
		19	Sperm1_12.15593.15593.3	7.2818	0.5658	100	3439.71	3437.7	0.2	438253	1	18.5946	54.9	38	R.FQSAAIGALQEASEAYLVGLFEDTNLCAIHAK.R
		20	Sperm1_07.13007.13007.4	5.1626	0.5243	100	3439.7	3437.7	-3.2	10799.4	2	7.28529	33.8	1	R.FQSAAIGALQEASEAYLVGLFEDTNLCAIHAK.R
		21	Sperm1_08.17311.17311.4	4.1942	0.4275	100	3439.71	3437.7	-1.4	9884.2	1	12.5352	39.6	1	R.FQSAAIGALQEASEAYLVGLFEDTNLCAIHAK.R
		22	Sperm1_09.9184.9184.4	4.4261	0.3757	100	3439.7	3437.7	-4.6	24494.4	1	14.1146	41.7	1	R.FQSAAIGALQEASEAYLVGLFEDTNLCAIHAK.R
		23	Sperm1_10.11950.11950.4	3.893	0.4938	100	3438.7	3437.7	-3.2	17865.7	1	7.74025	34.9	1	R.FQSAAIGALQEASEAYLVGLFEDTNLCAIHAK.R
		24	Sperm1_06.8642.8642.5	3.73	0.4413	100	3439.71	3437.7	-1.7	91539.6	73	3.36308	26.5	1	R.FQSAAIGALQEASEAYLVGLFEDTNLCAIHAK.R
		25	Sperm1_07.7395.7395.5	3.634	0.233	99.9	3438.7	3437.7	-3.7	97652	35	4.32101	30	1	R.FQSAAIGALQEASEAYLVGLFEDTNLCAIHAK.R
		26	Sperm1_09.8816.8816.5	3.5926	0.4396	100	3439.7	3437.7	-3.3	82563.1	3	5.51408	32.1	1	R.FQSAAIGALQEASEAYLVGLFEDTNLCAIHAK.R
		27	Sperm1_10.11290.11290.3	3.7566	0.3034	100	3594.81	3593.81	0.3	49704.8	1	5.85007	39.2	2	R.FQSAAIGALQEASEAYLVGLFEDTNLCAIHAKR.V
		Locus	Sequence Ct	Spectrum Ct	Sequence Cov	Length	MolWt	pI	NSAF	EMPAI	Descriptive Name
	HIS-74	W05B10.1	2	2	0.456	136	15349	11.4	U	0.0230674	1.85759	CE06544 WBGene00012276 locus:his-74 Core histones H2A, H2B, H3 and H4 status:Confirmed UniProt:Q27532 protein_id:CAA98963.1
		Sequence Ct	FileName	XCorr	DeltCN	Conf%	M+H+	CalcM+H+	PPM	TotalIntensity	SpR	Prob Score	IonProportion	Redundancy	Sequence
		1	Sperm1_02.4044.4044.2	2.1566	0.21	100	1016.6	1016.6	-4.3	7054.1	1	8.15787	81.2	1	R.FRPGTVALR.E
		2	Sperm1_03.4456.4456.2	2.4337	0.192	100	1016.6	1016.6	-3.6	1.58304e+06	1	7.13499	93.3	1	R.FRPGTVALR.E
		Locus	Sequence Ct	Spectrum Ct	Sequence Cov	Length	MolWt	pI	NSAF	EMPAI	Descriptive Name
	HIS-70	E03A3.4	5	5	0.321	134	15286	11	U	0.00024438	1.09411	CE44880 WBGene00001944 locus:his-70 histone H3 status:Partially_confirmed UniProt:Q27490 protein_id:CAA86229.2
		Sequence Ct	FileName	XCorr	DeltCN	Conf%	M+H+	CalcM+H+	PPM	TotalIntensity	SpR	Prob Score	IonProportion	Redundancy	Sequence
		1	Sperm1_04.4107.4107.2	3.2341	0.2965	100	1433.78	1433.79	-4.8	195410	1	11.6734	95	1	R.YRPSSNALKEIR.K
		2	Sperm1_04.4122.4122.3	3.0899	0.2103	100	1433.78	1433.79	-5.8	8620.8	1	11.7675	75.7	1	R.YRPSSNALKEIR.K
	PTMs		Sequence Ct	Spectrum Ct
			12	34
	Sup3 Slide #	Sequence Ct	FileName	XCorr	DeltCN	Conf%	M+H+	CalcM+H+	PPM	TotalIntensity	SpR	Prob Score	IonProportion	Redundancy	Sequence	Residue	Modification	Scan #	Corresponding mammalian site
	S-phase H3
	44	1	Sperm1_09	2.4309	0.101	85.4	1996.14	1995.15	-2.7	9686.5	26	2.66709	37.9	1	R.K(42.0106)STGGK(42.0106)APRKQLATK(42.0106)AAR.K	K9, K14, K23	ac	2352	K9, K14, K23
	45	2	Sperm1_07	2.7177	0.3575	97.7	1826.04	1825.04	-2.8	18341.7	1	4.23176	50	1	K.STGGK(42.0106)APRKQLATK(42.0106)AAR.K	K14, K23	ac	2221	K14, K23
	46	3	Sperm1_07	3.8702	0.4365	100	1503.84	1503.84	-0.8	18791.6	1	10.745	83.3	1	R.K(42.0106)SAPASGGVK(42.0106)KPHR.Y	K27, K36	ac	1969	K27, K36
	47	4	Sperm1_04	3.5376	0.4894	100	1333.73	1333.73	-2.7	15537.8	1	5.9097	75	6	K.SAPASGGVK(42.0106)KPHR.Y	K36	ac	3157	K36
	48	5	Sperm1_05	3.4939	0.4071	100	1334.73	1333.73	-2.2	8982.7	1	9.84606	85	13	K.SAPASGGVK(42.0106)KPHR.Y	K36	ac	2898	K36
	49	6	Sperm1_05	3.0771	0.4945	100	1377.76	1377.76	-2.5	103182	1	8.42509	85	3	K.SAPTTGGVK(42.0106)KPHR.Y	K36	ac	3165	K36
	50	7	Sperm1_02	2.3391	0.1897	75	1349.71	1349.71	0.6	31215.3	1	6.65816	77.8	2	R.EIAQDFK(14.0157)TDLR.F	K79	me1	4569	K79
	51	8	Sperm1_10	3.3147	0.3415	87.5	1414.85	1414.85	-3.5	45740	2	6.4513	75	1	R.KVFPVDGQVK(14.0157)KR.Y	K36	me1	2150	K36
	53	9	Sperm1_02	2.6727	0.1781	97.2	1363.72	1363.72	-0.4	60649.3	1	6.95028	77.8	3	R.EIAQDFK(28.0314)TDLR.F	K79	me2	4984	K79
	54	10	Sperm1_03	2.2841	0.1389	82.7	1363.72	1363.72	-3.4	152498	1	6.11883	77.8	1	R.EIAQDFK(28.0314)TDLR.F	K79	me2	5137	K79
	HIS-74 class
	55	11	Sperm1_02	1.9648	0.2244	97.4	1145.72	1145.73	-2.6	1679.3	1	7.13593	55.6	1	R.KSAIVTGSVK(28.0314)K.V	K36	me2	3327	K36
	56	12	Sperm1_05	3372	2.3842	0.2812	100	1159.74	1159.74	9.39277	260107	9.39277	1	1	R.KSAIVTGSVK(42.0471)K.V	K36	me3	3372	K36
			Sperm1_09	3.8529	0.3374	100	3709.86	3707.85	1.6	8358	1	7.92065	31.4	1	R.FQSAAIGALQEASEAYLVGLFEDTNLCAIHAK(114.042927)R.V	K116	ub	8350
Sperm 2
		Locus	Sequence Ct	Spectrum Ct	Sequence Cov	Length	MolWt	pI	NSAF	EMPAI	Descriptive Name
	H3-common		26	41							Peptides that match to all H3 proteins
		Sequence Ct	FileName	XCorr	DeltCN	Conf%	M+H+	CalcM+H+	PPM	TotalIntensity	SpR	Prob Score	IonProportion	Redundancy	Sequence
		1	Sperm2_01.2797.2797.2	2.4297	0.1702	100	1032.59	1032.59	-5.6	322078	1	6.1337	87.5	7	R.YRPGTVALR.E
		2	Sperm2_06.2151.2151.2	2.3437	0.1943	100	1033.59	1032.59	-4.9	136265	5	4.64848	81.2	1	R.YRPGTVALR.E
		3	Sperm2_07.2584.2584.2	2.6281	0.2436	100	1032.59	1032.59	-5.3	29488.7	7	3.22876	68.8	1	R.YRPGTVALR.E
		4	Sperm2_04.3144.3144.2	2.7358	0.2168	100	1430.82	1430.82	-1.4	783809	1	6.74406	75	1	R.YRPGTVALREIR.R
		5	Sperm2_05.3220.3220.2	2.6736	0.1695	100	1430.82	1430.82	-2.6	971436	1	5.734	70	1	R.YRPGTVALREIR.R
		6	Sperm2_10.2382.2382.2	2.7274	0.1683	100	1586.92	1586.92	-0.6	2.04297e+06	1	6.59411	71.4	1	R.YRPGTVALREIRR.Y
		7	Sperm2_03.4175.4175.2	3.9585	0.4185	100	1540.9	1540.9	-2.5	327104	1	12.6942	90.9	1	K.RVTIMPKDIQLAR.R
		8	Sperm2_04.3753.3753.2	3.8465	0.4068	100	1540.89	1540.9	-3.2	124303	1	14.3787	95.5	1	K.RVTIMPKDIQLAR.R
		9	Sperm2_08.3539.3539.2	3.8859	0.413	100	1540.9	1540.9	-2.5	81037.4	1	9.86536	81.8	2	K.RVTIMPKDIQLAR.R
		10	Sperm2_09.3497.3497.2	3.9429	0.3276	100	1540.89	1540.9	-4	60040.2	1	12.6942	90.9	1	K.RVTIMPKDIQLAR.R
		11	Sperm2_10.3432.3432.2	4.0403	0.4242	100	1540.9	1540.9	-2.5	109184	1	14.3787	95.5	1	K.RVTIMPKDIQLAR.R
		12	Sperm2_12.3199.3199.2	4.233	0.4224	100	1540.89	1540.9	-3.1	469198	1	11.6633	86.4	2	K.RVTIMPKDIQLAR.R
		13	Sperm2_03.4171.4171.3	3.3023	0.1544	100	1540.89	1540.9	-3.5	34468.3	5	5.94189	55.6	1	K.RVTIMPKDIQLAR.R
		14	Sperm2_05.3866.3866.3	3.3908	0.3027	100	1540.89	1540.9	-4.9	110420	1	12.9739	75	3	K.RVTIMPKDIQLAR.R
		15	Sperm2_08.3532.3532.3	3.3209	0.3019	100	1542.9	1540.9	-1.1	14081.8	1	13.4326	78.9	1	K.RVTIMPKDIQLAR.R
		16	Sperm2_12.3068.3068.3	3.6323	0.3512	100	1540.89	1540.9	-4.4	134424	1	9.33308	73	2	K.RVTIMPKDIQLAR.R
		17	Sperm2_10.3081.3081.2	3.319	0.2717	100	1697.99	1697	-5.4	90463.7	1	7.17941	72.7	1	K.RVTIMPKDIQLARR.I
		18	Sperm2_09.3172.3172.3	3.0193	0.2643	100	1698	1697	-3.1	18410	1	11.4785	65.9	1	K.RVTIMPKDIQLARR.I
		19	Sperm2_12.2836.2836.3	4.1154	0.257	100	1698	1697	-3.4	79836.2	1	8.834	59.1	2	K.RVTIMPKDIQLARR.I
		20	Sperm2_12.2787.2787.4	3.2265	0.3	100	1698	1697	-2.3	29342.6	4	7.74473	59	1	K.RVTIMPKDIQLARR.I
		21	Sperm2_07.4287.4287.2	2.6506	0.3259	100	1384.79	1384.8	-4.9	64693.9	1	6.11883	77.8	1	R.VTIMPKDIQLAR.R
		22	Sperm2_08.4000.4000.2	2.467	0.3411	100	1384.79	1384.8	-4.7	36064.2	1	4.21114	66.7	1	R.VTIMPKDIQLAR.R
		23	Sperm2_09.3934.3934.2	3.081	0.418	100	1384.79	1384.8	-4.2	196816	1	9.48121	89.5	1	R.VTIMPKDIQLAR.R
		24	Sperm2_12.3661.3661.2	2.8384	0.3949	100	1384.79	1384.8	-3.9	437545	1	7.25257	83.3	4	R.VTIMPKDIQLAR.R
		25	Sperm2_12.3305.3305.3	2.3378	0.3197	100	1384.8	1384.8	-1.9	4248.5	1	5.28557	45.5	1	R.VTIMPKDIQLAR.R
		26	Sperm2_08.2616.2616.2	2.2439	0.1864	100	1553.89	1553.9	-3.1	127445	1	4.17481	57.1	1	K.DIQLARRIRGERA.-
		Locus	Sequence Ct	Spectrum Ct	Sequence Cov	Length	MolWt	pI	NSAF	EMPAI	Descriptive Name
	S-phase	B0035.10	59	458	0.699	136	15344	11.4	U	0.0236401	4.00035	CE03253 WBGene00001919 locus:his-45 histone H3 status:Confirmed UniProt:P08898 protein_id:CAA97411.1
		ZK131.7	59	458	0.699	136	15344	11.4	U	0.0236401	4.00035	CE03253 WBGene00001887 locus:his-13 histone H3 status:Predicted UniProt:P08898 protein_id:CAB05834.1
		ZK131.3	59	458	0.699	136	15344	11.4	U	0.0236401	4.00035	CE03253 WBGene00001883 locus:his-9 histone H3 status:Predicted UniProt:P08898 protein_id:CAB05833.1
		ZK131.2	59	458	0.699	136	15344	11.4	U	0.0236401	4.00035	CE03253 WBGene00001899 locus:his-25 histone H3 status:Partially_confirmed UniProt:P08898 protein_id:CAB05831.1
		T10C6.13	59	458	0.699	136	15344	11.4	U	0.0236401	4.00035	CE03253 WBGene00001876 locus:his-2 histone H3 status:Partially_confirmed UniProt:P08898 protein_id:CAB07653.1
		K06C4.5	59	458	0.699	136	15344	11.4	U	0.0236401	4.00035	CE03253 WBGene00001891 locus:his-17 histone H3 status:Partially_confirmed UniProt:P08898 protein_id:CCD72363.1
		K06C4.13	59	458	0.699	136	15344	11.4	U	0.0236401	4.00035	CE03253 WBGene00001901 locus:his-27 histone H3 status:Predicted UniProt:P08898 protein_id:CCD72373.1
		F55G1.2	59	458	0.699	136	15344	11.4	U	0.0236401	4.00035	CE03253 WBGene00001933 locus:his-59 Histone status:Confirmed UniProt:P08898 protein_id:CCD69390.1
		F54E12.1	59	458	0.699	136	15344	11.4	U	0.0236401	4.00035	CE03253 WBGene00001929 locus:his-55 histone H3 status:Predicted UniProt:P08898 protein_id:CAB05209.1
		F45F2.13	59	458	0.699	136	15344	11.4	U	0.0236401	4.00035	CE03253 WBGene00001880 locus:his-6 histone H3 status:Partially_confirmed UniProt:P08898 protein_id:CCD70027.1
		F22B3.2	59	458	0.699	136	15344	11.4	U	0.0236401	4.00035	CE03253 WBGene00001937 locus:his-63 histone H3 status:Confirmed UniProt:P08898 protein_id:CAA92733.1
		F17E9.10	59	458	0.699	136	15344	11.4	U	0.0236401	4.00035	CE03253 WBGene00001906 locus:his-32 histone H3 status:Confirmed UniProt:P08898 protein_id:CCD68531.1
		F08G2.3	59	458	0.699	136	15344	11.4	U	0.0236401	4.00035	CE03253 WBGene00001916 locus:his-42 Core histones H2A, H2B, H3 and H4 status:Predicted UniProt:P08898 protein_id:CAB04057.1
		F07B7.5	59	458	0.699	136	15344	11.4	U	0.0236401	4.00035	CE03253 WBGene00001923 locus:his-49 status:Predicted UniProt:P08898 protein_id:CCD68868.1
		Sequence Ct	FileName	XCorr	DeltCN	Conf%	M+H+	CalcM+H+	PPM	TotalIntensity	SpR	Prob Score	IonProportion	Redundancy	Sequence
		1	Sperm2_10.2306.2306.2	2.7713	0.2137	100	1562.91	1562.91	-4.5	83439.9	2	4.22123	60	1	R.RYQKSTELLIRR.A
		2	Sperm2_11.2354.2354.2	2.5512	0.2374	100	1563.91	1562.91	-4.3	42434	13	2.48552	45	1	R.RYQKSTELLIRR.A
		3	Sperm2_09.2383.2383.3	3.3173	0.2708	100	1562.91	1562.91	-4.7	20969.2	1	7.90646	60	1	R.RYQKSTELLIRR.A
		4	Sperm2_10.2302.2302.3	3.8309	0.3507	100	1562.91	1562.91	-2.5	65338.8	1	9.61251	65	1	R.RYQKSTELLIRR.A
		5	Sperm2_07.2846.2846.2	2.5568	0.3931	100	1406.81	1406.81	-1.2	98518.8	1	7.25257	83.3	1	R.YQKSTELLIRR.A
		6	Sperm2_08.2508.2508.2	2.8716	0.3771	100	1406.81	1406.81	-4.3	71461.7	1	10.0247	94.4	1	R.YQKSTELLIRR.A
		7	Sperm2_09.2457.2457.2	2.9711	0.3674	100	1408.81	1406.81	-3.7	197639	1	8.53796	88.9	1	R.YQKSTELLIRR.A
		8	Sperm2_10.2373.2373.2	2.8883	0.3846	100	1408.81	1406.81	-3.7	213161	1	10.0247	94.4	1	R.YQKSTELLIRR.A
		9	Sperm2_11.2453.2453.3	2.1817	0.3342	100	1407.81	1406.81	-3.3	26605.1	1	6.27004	62.9	1	R.YQKSTELLIRR.A
		10	Sperm2_09.3320.3320.2	3.0404	0.2584	100	2007.13	2006.13	-2.7	135053	1	5.60318	56	1	R.YQKSTELLIRRAPFQR.L
		11	Sperm2_10.3238.3238.2	2.3687	0.2174	100	2006.13	2006.13	-1.2	221900	1	5.22822	58.3	1	R.YQKSTELLIRRAPFQR.L
		12	Sperm2_11.3395.3395.2	2.3005	0.2231	100	2006.13	2006.13	-1.3	188405	1	4.71358	54.2	1	R.YQKSTELLIRRAPFQR.L
		13	Sperm2_12.2897.2897.2	3.2618	0.2915	100	2008.13	2006.13	-2.8	330324	1	5.60318	56	1	R.YQKSTELLIRRAPFQR.L
		14	Sperm2_09.3308.3308.3	3.1825	0.2883	100	2007.13	2006.13	-2.1	333530	6	4.14593	48.8	1	R.YQKSTELLIRRAPFQR.L
		15	Sperm2_10.3223.3223.3	2.92	0.2149	100	2007.12	2006.13	-4.6	120909	1	4.53425	53.8	1	R.YQKSTELLIRRAPFQR.L
		16	Sperm2_11.3384.3384.3	2.7851	0.362	100	2007.13	2006.13	-3.5	286967	1	6.03185	56.1	1	R.YQKSTELLIRRAPFQR.L
		17	Sperm2_12.2881.2881.3	2.8771	0.255	100	2007.12	2006.13	-4.6	237881	15	3.32496	46.3	1	R.YQKSTELLIRRAPFQR.L
		18	Sperm2_10.3409.3409.3	2.2624	0.2389	100	1587.91	1586.91	-4.3	187154	1	7.58006	62.2	1	K.STELLIRRAPFQR.L
		19	Sperm2_09.1639.1639.2	2.313	0.1451	100	774.435	774.437	-2.7	64983.2	1	4.68521	100	1	R.RAPFQR.L
		20	Sperm2_10.1668.1668.2	2.1934	0.1429	100	774.435	774.437	-3	121089	1	4.81486	100	1	R.RAPFQR.L
		21	Sperm2_07.2805.2805.2	2.1719	0.2023	100	1142.68	1142.69	-5.8	222932	1	7.36814	93.3	1	R.RAPFQRLVR.E
		22	Sperm2_09.2425.2425.2	2.3543	0.2266	100	1142.69	1142.69	-3.8	149874	1	7.61109	93.3	1	R.RAPFQRLVR.E
		23	Sperm2_07.2810.2810.3	3.3456	0.1993	100	1142.69	1142.69	-3.1	207747	1	8.7354	82.1	1	R.RAPFQRLVR.E
		24	Sperm2_08.2480.2480.3	3.1219	0.2859	100	1142.68	1142.69	-5.7	54599.2	1	7.77195	73.3	1	R.RAPFQRLVR.E
		25	Sperm2_09.2431.2431.3	3.6808	0.3043	100	1142.69	1142.69	-3.7	218349	1	10.494	83.3	1	R.RAPFQRLVR.E
		26	Sperm2_10.2354.2354.3	3.3708	0.2605	100	1142.69	1142.69	-4.3	122954	1	9.58874	82.8	1	R.RAPFQRLVR.E
		27	Sperm2_11.2430.2430.3	3.1831	0.1857	100	1142.69	1142.69	-4.6	39139.3	1	7.54456	75.9	1	R.RAPFQRLVR.E
		28	Sperm2_12.1952.1952.3	2.8135	0.2158	100	1142.69	1142.69	-0.2	6834.5	2	6.7235	64.3	6	R.RAPFQRLVR.E
		29	Sperm2_01.13469.13469.3	7.7378	0.5931	100	3499.71	3497.71	-1	54906.1	1	18.8071	57.5	25	R.FQSSAVMALQEAAEAYLVGLFEDTNLCAIHAK.R
		30	Sperm2_02.18703.18703.3	7.9364	0.6306	100	3498.71	3497.71	-1.4	423884	1	22.6672	62.5	30	R.FQSSAVMALQEAAEAYLVGLFEDTNLCAIHAK.R
		31	Sperm2_03.15333.15333.3	7.6926	0.6047	100	3499.71	3497.71	-2.5	2541794	1	20.0482	58.5	31	R.FQSSAVMALQEAAEAYLVGLFEDTNLCAIHAK.R
		32	Sperm2_04.14783.14783.3	8.5449	0.6133	100	3499.7	3497.71	-3.8	8.17457e+06	1	21.6687	61.2	27	R.FQSSAVMALQEAAEAYLVGLFEDTNLCAIHAK.R
		33	Sperm2_05.18877.18877.3	7.2612	0.5609	100	3499.71	3497.71	-2.5	454476	1	21.1109	57.8	22	R.FQSSAVMALQEAAEAYLVGLFEDTNLCAIHAK.R
		34	Sperm2_06.18789.18789.3	8.1677	0.6631	100	3499.71	3497.71	-1.9	672934	1	20.0597	59.5	23	R.FQSSAVMALQEAAEAYLVGLFEDTNLCAIHAK.R
		35	Sperm2_07.13927.13927.3	7.5714	0.6297	100	3499.71	3497.71	-2.7	45398992	1	28.7016	69.1	32	R.FQSSAVMALQEAAEAYLVGLFEDTNLCAIHAK.R
		36	Sperm2_08.13562.13562.3	7.8965	0.6473	100	3499.71	3497.71	-2.5	35688752	1	28.0075	68.8	32	R.FQSSAVMALQEAAEAYLVGLFEDTNLCAIHAK.R
		37	Sperm2_09.13194.13194.3	8.2944	0.6493	100	3499.71	3497.71	-1.9	68111568	1	28.7016	69.1	36	R.FQSSAVMALQEAAEAYLVGLFEDTNLCAIHAK.R
		38	Sperm2_10.13152.13152.3	8.3044	0.6316	100	3499.7	3497.71	-3.8	61646788	1	25.8002	66.2	40	R.FQSSAVMALQEAAEAYLVGLFEDTNLCAIHAK.R
		39	Sperm2_11.15140.15140.3	8.0441	0.6618	100	3499.71	3497.71	-1.9	1.06583e+06	1	17.6087	55.6	36	R.FQSSAVMALQEAAEAYLVGLFEDTNLCAIHAK.R
		40	Sperm2_12.12349.12349.3	8.482	0.6292	100	3499.7	3497.71	-2.8	88104080	1	22.6672	62.5	43	R.FQSSAVMALQEAAEAYLVGLFEDTNLCAIHAK.R
		41	Sperm2_02.14693.14693.4	3.2747	0.3465	100	3499.71	3497.71	-0.7	5538.6	1	7.86015	27.5	1	R.FQSSAVMALQEAAEAYLVGLFEDTNLCAIHAK.R
		42	Sperm2_03.15311.15311.4	4.1508	0.3374	100	3499.71	3497.71	-1.3	20123.7	2	7.00458	33.9	1	R.FQSSAVMALQEAAEAYLVGLFEDTNLCAIHAK.R
		43	Sperm2_04.14728.14728.4	4.4181	0.5344	100	3499.7	3497.71	-3.2	129533	1	11.5537	40.8	1	R.FQSSAVMALQEAAEAYLVGLFEDTNLCAIHAK.R
		44	Sperm2_06.13853.13853.4	4.929	0.4725	100	3499.7	3497.71	-3.2	121938	1	12.7822	43.4	1	R.FQSSAVMALQEAAEAYLVGLFEDTNLCAIHAK.R
		45	Sperm2_07.14242.14242.4	4.3338	0.4281	100	3499.71	3497.71	-1.9	110115	1	11.4806	39.2	2	R.FQSSAVMALQEAAEAYLVGLFEDTNLCAIHAK.R
		46	Sperm2_08.13757.13757.4	4.7003	0.4949	100	3499.71	3497.71	-2.6	108746	1	11.9321	38.8	2	R.FQSSAVMALQEAAEAYLVGLFEDTNLCAIHAK.R
		47	Sperm2_09.13510.13510.4	4.1125	0.3489	100	3499.71	3497.71	-2.6	73188.6	1	11.8299	35.9	1	R.FQSSAVMALQEAAEAYLVGLFEDTNLCAIHAK.R
		48	Sperm2_10.13374.13374.4	4.18	0.467	100	3499.7	3497.71	-3.2	131264	1	15.5861	41.1	2	R.FQSSAVMALQEAAEAYLVGLFEDTNLCAIHAK.R
		49	Sperm2_11.13243.13243.4	4.3512	0.4536	100	3499.7	3497.71	-2.8	87185	1	17.0133	38.9	1	R.FQSSAVMALQEAAEAYLVGLFEDTNLCAIHAK.R
		50	Sperm2_12.13020.13020.4	5.2723	0.5855	100	3499.7	3497.71	-3.6	160373	1	17.4694	44.2	7	R.FQSSAVMALQEAAEAYLVGLFEDTNLCAIHAK.R
		51	Sperm2_04.14750.14750.5	3.3408	0.3384	100	3498.7	3497.71	-2	42311.5	4	4.74196	37.2	2	R.FQSSAVMALQEAAEAYLVGLFEDTNLCAIHAK.R
		52	Sperm2_06.13886.13886.5	4.3128	0.4682	100	3498.7	3497.71	-2.8	57636.6	1	9.95008	37.5	1	R.FQSSAVMALQEAAEAYLVGLFEDTNLCAIHAK.R
		53	Sperm2_07.14011.14011.5	3.3603	0.2486	99.9	3499.7	3497.71	-3.5	307424	1	11.171	45.7	2	R.FQSSAVMALQEAAEAYLVGLFEDTNLCAIHAK.R
		54	Sperm2_08.13790.13790.5	4.3433	0.4098	100	3498.7	3497.71	-3.1	60208.5	1	14.185	47.5	3	R.FQSSAVMALQEAAEAYLVGLFEDTNLCAIHAK.R
		55	Sperm2_09.13532.13532.5	3.7839	0.3882	100	3499.7	3497.71	-3.5	203055	7	5.4866	32.3	2	R.FQSSAVMALQEAAEAYLVGLFEDTNLCAIHAK.R
		56	Sperm2_10.13196.13196.5	5.0308	0.4181	100	3499.7	3497.71	-2.8	665159	1	12.6113	43.1	4	R.FQSSAVMALQEAAEAYLVGLFEDTNLCAIHAK.R
		57	Sperm2_11.13249.13249.5	4.3251	0.5017	100	3499.7	3497.71	-3.8	330168	1	9.52335	40.8	5	R.FQSSAVMALQEAAEAYLVGLFEDTNLCAIHAK.R
		58	Sperm2_12.12474.12474.5	5.2147	0.4816	100	3499.71	3497.71	-2.5	758390	1	9.95008	37.5	8	R.FQSSAVMALQEAAEAYLVGLFEDTNLCAIHAK.R
		59	Sperm2_12.12016.12016.3	5.0576	0.476	100	3655.81	3653.81	-2.2	123808	1	8.92404	44.6	2	R.FQSSAVMALQEAAEAYLVGLFEDTNLCAIHAKR.V
		Locus	Sequence Ct	Spectrum Ct	Sequence Cov	Length	MolWt	pI	NSAF	EMPAI	Descriptive Name
	HIS-71, 72, 74	F45E1.6	27	483	0.404	136	15342	11.3	0.0227494	2.62243
		Y49E10.6a	27	483	0.404	136	15360	11.3	0.0220072	2.27341
		W05B10.1	27	483	0.382	136	15349	11.4	0.0215618	2.21366	HIS-74
		Sequence Ct	FileName	XCorr	DeltCN	Conf%	M+H+	CalcM+H+	PPM	TotalIntensity	SpR	Prob Score	IonProportion	Redundancy	Sequence
		1	Sperm2_01.9304.9304.3	4.9777	0.503	100	3439.71	3437.7	-1.3	15530.3	1	6.97081	37.3	20	R.FQSAAIGALQEASEAYLVGLFEDTNLCAIHAK.R
		2	Sperm2_02.13638.13638.3	7.2624	0.5636	100	3439.71	3437.7	0.3	375699	1	16.7321	54.3	23	R.FQSAAIGALQEASEAYLVGLFEDTNLCAIHAK.R
		3	Sperm2_03.13463.13463.3	7.0842	0.5861	100	3438.71	3437.7	-0.5	7696485	1	24.4521	62.2	33	R.FQSAAIGALQEASEAYLVGLFEDTNLCAIHAK.R
		4	Sperm2_04.12924.12924.3	7.5231	0.5568	100	3438.7	3437.7	-1.8	9957916	1	24.3506	64.2	44	R.FQSAAIGALQEASEAYLVGLFEDTNLCAIHAK.R
		5	Sperm2_05.19009.19009.3	7.719	0.5882	100	3439.7	3437.7	-2.2	715853	1	24.4521	62.2	48	R.FQSAAIGALQEASEAYLVGLFEDTNLCAIHAK.R
		6	Sperm2_06.12491.12491.3	7.5319	0.5904	100	3439.7	3437.7	-3.3	1.91885e+06	1	17.5967	57.5	38	R.FQSAAIGALQEASEAYLVGLFEDTNLCAIHAK.R
		7	Sperm2_07.14517.14517.3	7.6718	0.5591	100	3439.71	3437.7	-0.7	495800	1	22.6757	64.6	43	R.FQSAAIGALQEASEAYLVGLFEDTNLCAIHAK.R
		8	Sperm2_08.15684.15684.3	7.7033	0.5586	100	3439.71	3437.7	-1.6	339301	1	22.314	61.7	43	R.FQSAAIGALQEASEAYLVGLFEDTNLCAIHAK.R
		9	Sperm2_09.12355.12355.3	7.5771	0.4943	100	3439.72	3437.7	2.2	860137	1	20.3667	59.3	41	R.FQSAAIGALQEASEAYLVGLFEDTNLCAIHAK.R
		10	Sperm2_10.12090.12090.3	7.7727	0.5592	100	3439.7	3437.7	-2	1.72644e+06	1	23.0292	63.3	48	R.FQSAAIGALQEASEAYLVGLFEDTNLCAIHAK.R
		11	Sperm2_11.11881.11881.3	7.3202	0.5421	100	3439.7	3437.7	-2.9	1.93575e+06	1	19.2256	55.4	47	R.FQSAAIGALQEASEAYLVGLFEDTNLCAIHAK.R
		12	Sperm2_12.759.759.3	7.516	0.57	100	3439.71	3437.7	-1.4	52827.2	1	17.3268	54.9	36	R.FQSAAIGALQEASEAYLVGLFEDTNLCAIHAK.R
		13	Sperm2_05.12511.12511.4	5.6742	0.5564	100	3439.7	3437.7	-3.1	177715	1	12.1183	41.1	2	R.FQSAAIGALQEASEAYLVGLFEDTNLCAIHAK.R
		14	Sperm2_06.12084.12084.4	3.5485	0.313	100	3438.7	3437.7	-2.1	9191.5	1	10.8886	31.5	1	R.FQSAAIGALQEASEAYLVGLFEDTNLCAIHAK.R
		15	Sperm2_08.11893.11893.4	3.7103	0.4107	100	3439.7	3437.7	-2.4	165079	1	9.89996	39.5	1	R.FQSAAIGALQEASEAYLVGLFEDTNLCAIHAK.R
		16	Sperm2_10.11738.11738.4	5.05	0.4733	100	3439.7	3437.7	-2.9	108072	1	16.8088	44.7	1	R.FQSAAIGALQEASEAYLVGLFEDTNLCAIHAK.R
		17	Sperm2_11.11859.11859.4	3.4823	0.2964	100	3439.7	3437.7	-3.3	6044	43	3.71483	20.8	1	R.FQSAAIGALQEASEAYLVGLFEDTNLCAIHAK.R
		18	Sperm2_03.13343.13343.5	3.4626	0.344	100	3439.71	3437.7	-1.1	41416.6	3	6.96143	33.1	1	R.FQSAAIGALQEASEAYLVGLFEDTNLCAIHAK.R
		19	Sperm2_04.12913.12913.5	3.6157	0.2093	99.9	3439.7	3437.7	-3.1	136895	3	5.66739	39.3	2	R.FQSAAIGALQEASEAYLVGLFEDTNLCAIHAK.R
		20	Sperm2_05.12555.12555.5	4.3609	0.3767	100	3439.69	3437.7	-4.9	176523	1	10.0856	37.8	2	R.FQSAAIGALQEASEAYLVGLFEDTNLCAIHAK.R
		21	Sperm2_06.12128.12128.5	3.6688	0.2933	100	3439.7	3437.7	-3.6	115371	1	8.0836	38.3	1	R.FQSAAIGALQEASEAYLVGLFEDTNLCAIHAK.R
		22	Sperm2_07.12410.12410.5	4.0887	0.3121	100	3439.7	3437.7	-3.2	161199	2	5.99641	36.7	1	R.FQSAAIGALQEASEAYLVGLFEDTNLCAIHAK.R
		23	Sperm2_09.11806.11806.5	4.071	0.5598	100	3439.7	3437.7	-3.1	122792	1	9.81162	35.8	1	R.FQSAAIGALQEASEAYLVGLFEDTNLCAIHAK.R
		24	Sperm2_11.11694.11694.5	4.134	0.4316	100	3439.7	3437.7	-3.4	48028.6	1	6.55136	34.4	1	R.FQSAAIGALQEASEAYLVGLFEDTNLCAIHAK.R
		25	Sperm2_10.11019.11019.3	4.7495	0.3507	100	3594.81	3593.81	-0.7	99274.8	1	7.92549	42.1	1	R.FQSAAIGALQEASEAYLVGLFEDTNLCAIHAKR.V
		26	Sperm2_11.10855.10855.3	5.3675	0.5427	100	3594.8	3593.81	-3.1	92161.9	1	6.81979	41.3	2	R.FQSAAIGALQEASEAYLVGLFEDTNLCAIHAKR.V
		27	Sperm2_12.10470.10470.3	3.9827	0.4257	100	3594.81	3593.81	-0.9	74343.1	9	3.34665	32	1	R.FQSAAIGALQEASEAYLVGLFEDTNLCAIHAKR.V
		Locus	Sequence Ct	Spectrum Ct	Sequence Cov	Length	MolWt	pI	NSAF	EMPAI	Descriptive Name
	HIS-72, 74	Y49E10.6a	9	15	0.404	136	15360	11.3	0.0220072	2.27341
		W05B10.1	9	15	0.382	136	15349	11.4	0.0215618	2.21366	HIS-74
		Sequence Ct	FileName	XCorr	DeltCN	Conf%	M+H+	CalcM+H+	PPM	TotalIntensity	SpR	Prob Score	IonProportion	Redundancy	Sequence
		1	Sperm2_09.3328.3328.2	3.5952	0.2283	100	1558.85	1558.86	-4.1	52560.4	1	7.05341	75	1	K.RVTIMPKDMQLAR.R
		2	Sperm2_10.3251.3251.2	4.0984	0.2399	100	1558.85	1558.86	-2.1	77483	1	11.6633	86.4	1	K.RVTIMPKDMQLAR.R
		3	Sperm2_11.3375.3375.2	3.9112	0.2058	100	1558.85	1558.86	-0.5	121503	1	9.84606	85	1	K.RVTIMPKDMQLAR.R
		4	Sperm2_12.2539.2539.2	3.7624	0.1747	100	1559.86	1558.86	-1.3	25190.9	1	6.18148	68.2	7	K.RVTIMPKDMQLAR.R
		5	Sperm2_04.3613.3613.3	3.4601	0.3507	100	1558.85	1558.86	-2	26408.9	2	7.00014	53.7	1	K.RVTIMPKDMQLAR.R
		6	Sperm2_10.3253.3253.3	3.7454	0.3251	100	1558.85	1558.86	-3.7	15149.8	1	8.48092	65.8	1	K.RVTIMPKDMQLAR.R
		7	Sperm2_09.3008.3008.3	3.124	0.2908	100	1714.95	1714.96	-5.1	32694	1	9.67504	61.4	1	K.RVTIMPKDMQLARR.I
		8	Sperm2_10.2913.2913.3	3.5612	0.1734	100	1714.95	1714.96	-3.8	96466.3	1	11.7514	64.4	1	K.RVTIMPKDMQLARR.I
		9	Sperm2_11.3770.3770.2	2.5322	0.3662	100	1402.75	1402.75	-2.6	100163	1	7.25632	78.9	1	R.VTIMPKDMQLAR.R
		Locus	Sequence Ct	Spectrum Ct	Sequence Cov	Length	MolWt	pI	NSAF	EMPAI	Descriptive Name
	HIS-74 only	W05B10.1	1	1	0.382	136	15349	11.4	0.0215618	2.21366	HIS-74
		Sequence Ct	FileName	XCorr	DeltCN	Conf%	M+H+	CalcM+H+	PPM	TotalIntensity	SpR	Prob Score	IonProportion	Redundancy	Sequence
		1	Sperm2_07.3317.3317.3	2.3141	0.1929	100	1414.82	1414.83	-2.2	34003.8	8	4.49213	47.4	1	R.FRPGTVALREIR.R
		Locus	Sequence Ct	Spectrum Ct	Sequence Cov	Length	MolWt	pI	NSAF	EMPAI	Descriptive Name
		E03A3.4	12	27	0.343	134	15286	11	0.0020716	1.20293	CE44880 WBGene00001944 locus:his-70 histone H3 status:Partially_confirmed UniProt:Q27490 protein_id:CAA86229.2
		1	Sperm2_04.12588.12588.3	7.3577	0.5358	100	3517.76	3515.76	-3.1	108391	1	17.0087	55	1	R.FQSAAIQALHEAAEAYLIGLFEDTNLCAIHAK.R
		2	Sperm2_05.12238.12238.3	6.2963	0.5219	100	3516.76	3515.76	-2.4	77567.8	1	18.2128	56.1	1	R.FQSAAIQALHEAAEAYLIGLFEDTNLCAIHAK.R
		3	Sperm2_06.11758.11758.3	7.8846	0.5956	100	3517.75	3515.76	-4.5	221364	1	21.9693	61	2	R.FQSAAIQALHEAAEAYLIGLFEDTNLCAIHAK.R
		4	Sperm2_07.12026.12026.3	8.0087	0.533	100	3517.76	3515.76	-1.8	433608	1	20.6927	60	2	R.FQSAAIQALHEAAEAYLIGLFEDTNLCAIHAK.R
		5	Sperm2_08.11512.11512.3	7.8781	0.4615	100	3516.76	3515.76	-2.6	353631	1	20.0482	58.5	1	R.FQSAAIQALHEAAEAYLIGLFEDTNLCAIHAK.R
		6	Sperm2_09.11274.11274.3	8.5115	0.5297	100	3517.76	3515.76	-1.8	994490	1	19.1199	57.3	2	R.FQSAAIQALHEAAEAYLIGLFEDTNLCAIHAK.R
		7	Sperm2_10.11268.11268.3	7.1169	0.5463	100	3517.76	3515.76	-3.4	432399	1	19.2622	62.5	2	R.FQSAAIQALHEAAEAYLIGLFEDTNLCAIHAK.R
		8	Sperm2_11.11105.11105.3	7.1753	0.5087	100	3516.78	3515.76	2.7	345092	1	17.3268	54.9	3	R.FQSAAIQALHEAAEAYLIGLFEDTNLCAIHAK.R
		9	Sperm2_12.10795.10795.3	8.9854	0.6256	100	3516.76	3515.76	-2.5	5697193	1	27.1598	67.1	10	R.FQSAAIQALHEAAEAYLIGLFEDTNLCAIHAK.R
		10	Sperm2_11.11190.11190.4	4.2988	0.5452	100	3517.76	3515.76	-3.6	3.75293e+06	1	13.7921	46.8	1	R.FQSAAIQALHEAAEAYLIGLFEDTNLCAIHAK.R
		11	Sperm2_12.10752.10752.4	4.6475	0.4704	100	3517.76	3515.76	-3.2	3667736	1	12.5164	43.3	1	R.FQSAAIQALHEAAEAYLIGLFEDTNLCAIHAK.R
		12	Sperm2_12.10785.10785.5	3.4329	0.3609	100	3516.76	3515.76	-1.4	183612	1	7.96403	36.7	1	R.FQSAAIQALHEAAEAYLIGLFEDTNLCAIHAK.R
	PTMs		Sequence Ct	Spectrum Ct
			27	65
	Sup3 Slide #	Sequence Ct	FileName	XCorr	DeltCN	Conf%	M+H+	CalcM+H+	PPM	TotalIntensity	SpR	Prob Score	IonProportion	Redundancy	Sequence	Residue	Modification	Scan #	Corresponding mammalian site
	S-phase H3
	62	1	Sperm2_04	2.2579	0.1961	89.3	1000.62	1000.63	-3	5967.6	1	11.1709	100	1	R.KQLATK(14.0157)AAR.K	K23	me1	1200	K23
	63	2	Sperm2_02	3.865	0.3385	100	1717.95	1717.96	-3	62560.7	1	11.4607	82.6	1	R.LVREIAQDFK(14.0157)TDLR.F	K79	me1	4262	K79
	64	3	Sperm2_02	2.4648	0.3432	100	1349.7	1349.71	-2.7	15992.3	1	6.14481	72.2	3	R.EIAQDFK(14.0157)TDLR.F	K79	me1	17	K79
	65	4	Sperm2_08	2.3309	0.2773	100	1349.7	1349.71	-3	25891.2	1	6.38148	77.8	1	R.EIAQDFK(14.0157)TDLR.F	K79	me1	3143	K79
	66	5	Sperm2_01	2.2687	0.3439	100	1349.7	1349.71	-2.6	206390	2	6.48309	63.6	2	R.EIAQDFK(14.0157)TDLR.F	K79	me1	2695	K79
	67	6	Sperm2_07	2.6829	0.3982	100	1305.74	1305.74	3	13195.8	1	8.11249	85	2	K.SAPASGGVK(14.0157)KPHR.Y	K36	me1	1278	K36
	72	7	Sperm2_01	2.7806	0.1117	91.9	1363.72	1363.72	-3.5	17709.5	4	5.13995	66.7	16	R.EIAQDFK(28.0314)TDLR.F	K79	me2	5311	K79
	73	8	Sperm2_02	2.8137	0.2354	100	1363.72	1363.72	-2.5	13451.2	1	7.24886	76.5	3	R.EIAQDFK(28.0314)TDLR.F	K79	me2	244	K79
	74	9	Sperm2_07	1.9019	0.066	77.5	1363.72	1363.72	-2.6	130707	2	5.59866	72.2	1	R.EIAQDFK(28.0314)TDLR.F	K79	me2	3530	K79
	75	10	Sperm2_05	2.797	0.1952	100	1014.64	1014.64	-2.4	210131	1	8.06403	100	6	R.KQLATK(28.0314)AAR.K	K23	me2	1502	K23
	H3.3
	57	13	Sperm2_07	3.9899	0.5025	100	1505.85	1505.85	-1.5	20388.1	1	10.5281	82.6	7	R.KSAPTTGGVK(42.0106)KPHR.Y	K36	ac	1479	K36
	58	14	Sperm2_07	2.7716	0.2857	100	1506.86	1505.85	-0.7	10089.3	14	5.20759	47.7	2	R.KSAPTTGGVK(42.0106)KPHR.Y	K36	ac	1510	K36
	59	15	Sperm2_02	3.1458	0.3653	96.3	1547.86	1547.87	-1.5	19210.9	1	6.97813	70.8	1	R.K(42.0106)SAPTTGGVK(42.0106)KPHR.Y	K27, K36	ac	2479	K27, K36
	60	16	Sperm2_03	4.0424	0.4559	100	1549.87	1547.87	-2.7	33381.7	1	7.91583	77.3	1	R.K(42.0106)SAPTTGGVK(42.0106)KPHR.Y	K27, K36	ac	2903	K27, K36
	70	17	Sperm2_07	2.1775	0.2421	95.8	1349.76	1349.76	-1.9	6528.6	3	4.14601	55	2	K.SAPTTGGVK(14.0157)KPHR.Y	K36	me1	1396	K36
	83	18	Sperm2_11	2.1212	0.1869	98.5	1363.78	1363.78	-1.5	4648.1	4	4.53941	47.6	3	K.SAPTTGGVK(28.0314)KPHR.Y	K36	me2	1370	K36
	84	19	Sperm2_12	2.4091	0.2673	100	1363.78	1363.78	-2.1	13965.3	20	2.82832	52.4	2	K.SAPTTGGVK(28.0314)KPHR.Y	K36	me2	1686	K36
	HIS-70
	61	20	Sperm2_07	3.7478	0.2633	100	1415.86	1414.85	0.1	59853	1	10.4851	90	1	R.KVFPVDGQVK(14.0157)KR.Y	K36	me	2423	K36
	71	21	Sperm2_12	5.174	0.398	100	4783.4	4782.41	-1.6	142832	1	6.82016	40	1	R.EIAQDFK(28.0314)TDLRFQSAAIGALQEASEAYLVGLFEDTNLCAIHAK.R	K79	me2	12031	K79
	HIS-74
	77	22	Sperm2_03	3.1247	0.2875	100	1159.74	1159.74	-3.3	30396.8	1	11.1562	100	2	R.KSAIVTGSVK(42.0471)K.V	K36	me3	2742	K36
	78	23	Sperm2_04	2.6166	0.2183	100	1159.74	1159.74	-0.7	36761.3	1	9.39277	94.4	1	R.KSAIVTGSVK(42.0471)K.V	K36	me3	1937	K36
	79	24	Sperm2_05	1.8011	0.1306	87.8	1159.74	1159.74	2.3	5686.5	1	6.75926	73.7	1	R.K(42.0471)SAIVTGSVKK.V	K23	me3	1483	K23
	80	25	Sperm2_05	2.3716	0.2016	100	1159.74	1159.74	-3.5	14308.7	1	9.70172	94.4	1	R.KSAIVTGSVK(42.0471)K.V	K36	me3	1921	K36
	81	26	Sperm2_04	3.2843	0.1764	93.9	1159.74	1159.74	-2.6	44594.9	10	5.10677	63.9	2	R.K(42.0471)SAIVTGSVKK.V	K23	me3	2177	K23
	82	27	Sperm2_05	3.0859	0.3129	100	1159.74	1159.74	-2.5	14422.7	1	7.97867	71.4	2	R.K(42.0471)SAIVTGSVKK.V	K23	me3	2068	K23
			Sperm2_12	3.4676	0.2763	100	3768.84	3767.85	-3.5	82420.5	1	5.60869	43.1	1	R.FQSSAVMALQEAAEAYLVGLFEDTNLCAIHAK(114.042927)R.V	K116	ub	12136
