# Supplementary material for: The Specification and Global Reprogramming of Histone Epigenetic Marks during Gamete Formation and Early Embryo Development in C. elegans
Source: PLoS Genet. 2014 Oct 9;10(10):e1004588. doi: 10.1371/journal.pgen.1004588 (PMC4191889; doi:10.1371/journal.pgen.1004588)
Supplement: Table S6 — Peptides from all histone H4 proteins that were identified by MuDPIT analysis. Full tryptic peptides matching to each histone H4 protein (locus) are listed. Sequence count is the number of unique peptides identified that match to the proteins shown. Spectrum Count is the total number of full-tryptic peptides identified that match to each set of proteins shown. Peptides shown in grey text were not included in spectral counts. Sequence Coverage is the % of the protein that was detected by peptides identified. NSAF and EMPAI are relative abundance values in which higher values correlate with higher abundance [48]–[50]. Modified residues (PTMs) are denoted by adjacent parenthesis with the molecular weight of the modification shown: acetylation (42.0106), methylation (14.0157), di-methylation (28.0313), and ubiquitination (114.0429). (XLSX) [file pgen.1004588.s019.xlsx]

## Sheet: Table S7-H4
Sample	Gene Class
Embryo 1
		Locus	Sequence Ct	Spectrum Ct	Sequence Cov	Length	MolWt	pI	NSAF	EMPAI	Descriptive Name
	H4	B0035.9	69	111	0.631	103	11369	11.2	0.0104852	3.27563	HIS-46
		ZK131.8	69	111	0.631	103	11369	11.2	0.0104852	3.27563	HIS-14
		ZK131.4	69	111	0.631	103	11369	11.2	0.0104852	3.27563	HIS-10
		ZK131.1	69	111	0.631	103	11369	11.2	0.0104852	3.27563	HIS-26
		T23D8.5	69	111	0.631	103	11369	11.2	0.0104852	3.27563	HIS-67
		T10C6.14	69	111	0.631	103	11369	11.2	0.0104852	3.27563	HIS-1
		K06C4.2	69	111	0.631	103	11369	11.2	0.0104852	3.27563	HIS-28
		K06C4.10	69	111	0.631	103	11369	11.2	0.0104852	3.27563	HIS-18
		K03A1.6	69	111	0.631	103	11369	11.2	0.0104852	3.27563	HIS-38
		F55G1.11	69	111	0.631	103	11369	11.2	0.0104852	3.27563	HIS-60
		F54E12.3	69	111	0.631	103	11369	11.2	0.0104852	3.27563	HIS-56
		F45F2.3	69	111	0.631	103	11369	11.2	0.0104852	3.27563	HIS-5
		F22B3.1	69	111	0.631	103	11369	11.2	0.0104852	3.27563	HIS-64
		F17E9.12	69	111	0.631	103	11369	11.2	0.0104852	3.27563	HIS-31
		F07B7.9	69	111	0.631	103	11369	11.2	0.0104852	3.27563	HIS-50
		C50F4.7	69	111	0.631	103	11369	11.2	0.0104852	3.27563	HIS-37
		Sequence Ct	FileName	XCorr	DeltCN	Conf%	M+H+	CalcM+H+	PPM	TotalIntensity	SpR	Prob Score	IonProportion	Redundancy	Sequence
		1	Embryo1_11.3414.3414.3	4.508	0.2804	100	1823.1	1822.1	-5.4	12161.1	1	8.12882	61.4	1	R.KVLRDNIQGITKPAIR.R
		2	Embryo1_08.3273.3273.2	4.0748	0.3406	100	1481.86	1481.85	0.7	53564.4	1	10.3673	86.4	1	L.RDNIQGITKPAIR.R
		3	Embryo1_02.2580.2580.2	3.1517	0.3155	100	1325.76	1325.75	1.5	30619.8	1	10.3169	94.7	2	R.DNIQGITKPAIR.R
		4	Embryo1_03.2380.2380.2	3.3575	0.3279	100	1325.75	1325.75	1	1.67519e+06	1	12.494	100	4	R.DNIQGITKPAIR.R
		5	Embryo1_04.2930.2930.2	3.3243	0.3376	100	1325.76	1325.75	1.7	38776.1	1	7.83688	84.2	1	R.DNIQGITKPAIR.R
		6	Embryo1_05.3354.3354.2	3.264	0.2991	100	1325.75	1325.75	0.6	26594.8	1	12.0709	95	1	R.DNIQGITKPAIR.R
		7	Embryo1_06.3733.3733.2	2.8673	0.3347	100	1325.75	1325.75	-0.8	21963.6	1	6.74406	75	1	R.DNIQGITKPAIR.R
		8	Embryo1_07.3082.3082.2	2.8107	0.1485	100	1326.76	1325.75	-1.1	47886.3	1	7.54352	84.2	1	R.DNIQGITKPAIR.R
		9	Embryo1_09_c.2348.2348.2	2.9783	0.2913	100	1325.75	1325.75	0.8	8669.4	1	7.54118	80	1	R.DNIQGITKPAIR.R
		10	Embryo1_10b.2207.2207.2	2.9603	0.3139	100	1325.76	1325.75	3.1	6725.5	1	7.54352	84.2	1	R.DNIQGITKPAIR.R
		11	Embryo1_11.2523.2523.2	3.0183	0.3516	100	1325.75	1325.75	-5.2	11885.4	1	7.54352	84.2	1	R.DNIQGITKPAIR.R
		12	Embryo1_12.2731.2731.2	2.8222	0.1379	100	1327.76	1325.75	-3.5	13495.2	2	5.39354	73.7	1	R.DNIQGITKPAIR.R
		13	Embryo1_10b.1893.1893.2	2.1201	0.2501	100	1481.86	1481.85	3	18890	1	6.49943	68.2	1	R.DNIQGITKPAIRR.L
		14	Embryo1_07.2750.2750.3	2.2223	0.2533	100	1482.86	1481.85	-1.4	19270.4	2	6.42694	56.1	1	R.DNIQGITKPAIRR.L
		15	Embryo1_09_c.3091.3091.2	3.1609	0.3029	100	1835.03	1834.03	1.1	12236.8	1	7.11635	61.5	2	R.RGGVKRISGLIYEETR.G
		16	Embryo1_11.3313.3313.2	3.1708	0.3588	100	1835.03	1834.03	1.1	22215.3	2	4.23176	50	1	R.RGGVKRISGLIYEETR.G
		17	Embryo1_10b.2948.2948.3	3.1829	0.3373	100	1835.03	1834.03	0.9	8202.5	1	10.4282	61.7	1	R.RGGVKRISGLIYEETR.G
		18	Embryo1_11.3315.3315.3	3.1174	0.3453	100	1834.03	1834.03	-1.1	8092.2	1	8.7868	55.1	1	R.RGGVKRISGLIYEETR.G
		19	Embryo1_08.4515.4515.2	3.581	0.2401	100	1677.93	1677.93	0.4	18625.8	1	7.45223	69.6	1	R.GGVKRISGLIYEETR.G
		20	Embryo1_09_c.3321.3321.2	3.8429	0.3503	100	1677.93	1677.93	1.7	11327.8	1	8.64389	77.3	1	R.GGVKRISGLIYEETR.G
		21	Embryo1_10b.3188.3188.2	3.8356	0.4278	100	1678.93	1677.93	2.1	12942.7	2	7.45223	69.6	1	R.GGVKRISGLIYEETR.G
		22	Embryo1_11.3584.3584.2	3.8614	0.252	100	1678.93	1677.93	-0.4	17907.2	1	8.64389	77.3	1	R.GGVKRISGLIYEETR.G
		23	Embryo1_10b.3202.3202.3	3.3533	0.2488	100	1678.93	1677.93	1	4531.7	1	8.7607	63.4	1	R.GGVKRISGLIYEETR.G
		24	Embryo1_11.3605.3605.3	2.7589	0.2969	100	1677.93	1677.93	0.7	4382.3	1	10.9784	63.4	1	R.GGVKRISGLIYEETR.G
		25	Embryo1_12.5187.5187.3	4.1518	0.3233	100	2076.2	2075.2	-0.1	47406.9	1	6.99643	53.1	1	R.GGVKRISGLIYEETRGVLK.V
		26	Embryo1_03.2786.2786.2	3.8499	0.4343	100	1336.72	1336.72	-0.8	8935.8	1	10.363	94.4	3	K.RISGLIYEETR.G
		27	Embryo1_04.3281.3281.2	3.8667	0.409	100	1336.72	1336.72	0.4	227105	1	12.2001	100	2	K.RISGLIYEETR.G
		28	Embryo1_10b.3017.3017.2	3.0634	0.2198	100	1336.72	1336.72	-1.1	8963.3	1	8.85098	88.9	1	K.RISGLIYEETR.G
		29	Embryo1_11.3408.3408.2	2.5979	0.2835	100	1336.72	1336.72	0.5	8095.7	1	7.54036	83.3	1	K.RISGLIYEETR.G
		30	Embryo1_01.12221.12221.2	3.4137	0.3859	100	1180.62	1180.62	1	2594.9	1	17.7779	100	21	R.ISGLIYEETR.G
		31	Embryo1_02.6.6.2	3.3437	0.4044	100	1180.62	1180.62	1.3	6360.3	1	14.0064	100	4	R.ISGLIYEETR.G
		32	Embryo1_06.4783.4783.2	2.8904	0.323	100	1180.62	1180.62	-2.2	2198.7	1	10.2136	82.4	1	R.ISGLIYEETR.G
		33	Embryo1_07.4151.4151.2	2.8527	0.3667	100	1180.62	1180.62	0.6	2264.2	1	11.9224	82.4	1	R.ISGLIYEETR.G
		34	Embryo1_08.4693.4693.2	3.3111	0.4031	100	1180.62	1180.62	0.1	4932	1	14.0064	100	1	R.ISGLIYEETR.G
		35	Embryo1_09_c.3462.3462.2	2.6882	0.3794	100	1180.62	1180.62	1.3	20160.1	1	10.5364	100	1	R.ISGLIYEETR.G
		36	Embryo1_10b.3307.3307.2	2.5695	0.3632	100	1180.62	1180.62	1.7	9344.2	1	8.79736	94.1	1	R.ISGLIYEETR.G
		37	Embryo1_11.3787.3787.2	3.443	0.39	100	1181.63	1180.62	1.5	13828.8	1	9.08785	94.1	2	R.ISGLIYEETR.G
		38	Embryo1_03.4537.4537.2	3.4989	0.2304	100	1577.89	1577.89	-0.5	3920.6	1	7.45223	69.6	1	R.ISGLIYEETRGVLK.V
		39	Embryo1_08.5978.5978.2	3.8312	0.2813	100	1577.89	1577.89	1.2	13962.7	1	9.46261	81.8	1	R.ISGLIYEETRGVLK.V
		40	Embryo1_09_c.4722.4722.2	4.3606	0.3014	100	1578.9	1577.89	3.1	17073.2	1	11.2065	86.4	1	R.ISGLIYEETRGVLK.V
		41	Embryo1_10b.4605.4605.2	4.1053	0.3649	100	1577.89	1577.89	-1.9	13778.3	1	10.7754	86.4	1	R.ISGLIYEETRGVLK.V
		42	Embryo1_11.5011.5011.2	4.3361	0.393	100	1577.89	1577.89	1.5	19655.8	1	11.2065	86.4	1	R.ISGLIYEETRGVLK.V
		43	Embryo1_12.4836.4836.2	3.9093	0.2712	100	1577.89	1577.89	-0.2	64851	1	9.86536	81.8	2	R.ISGLIYEETRGVLK.V
		44	Embryo1_12.5037.5037.3	2.3645	0.2493	100	1577.89	1577.89	-0.3	12002	1	5.77804	50	1	R.ISGLIYEETRGVLK.V
		45	Embryo1_11.10352.10352.2	2.639	0.1349	99.9	2549.45	2548.45	-3	14814.4	1	4.00671	48	1	R.ISGLIYEETRGVLKVFLENVIR.D
		46	Embryo1_12.10534.10534.2	3.6477	0.501	100	2549.45	2548.45	-1.6	32364.1	1	5.85991	60.9	2	R.ISGLIYEETRGVLKVFLENVIR.D
		47	Embryo1_09_b.5465.5465.3	6.1104	0.4659	100	2549.45	2548.45	-0.3	45885	1	13.1144	61.4	2	R.ISGLIYEETRGVLKVFLENVIR.D
		48	Embryo1_09_c.9993.9993.3	4.6117	0.4007	100	2549.45	2548.45	-0.3	6556.5	1	8.72397	47.5	2	R.ISGLIYEETRGVLKVFLENVIR.D
		49	Embryo1_10b.9860.9860.3	4.9093	0.5047	100	2548.45	2548.45	0.3	9072.8	1	14.7638	57.1	3	R.ISGLIYEETRGVLKVFLENVIR.D
		50	Embryo1_11.10306.10306.3	5.3771	0.4229	100	2549.46	2548.45	0.9	12162.9	1	14.4263	59	2	R.ISGLIYEETRGVLKVFLENVIR.D
		51	Embryo1_12.10598.10598.3	5.6679	0.4218	100	2549.46	2548.45	1.7	31791.4	1	12.2388	59.6	1	R.ISGLIYEETRGVLKVFLENVIR.D
		52	Embryo1_07.7737.7737.2	4.156	0.4427	100	1386.85	1386.85	0.1	23022.4	1	12.2001	100	1	R.GVLKVFLENVIR.D
		53	Embryo1_08.8210.8210.2	3.7703	0.4119	100	1386.85	1386.85	3.1	13342.4	1	11.7899	94.7	1	R.GVLKVFLENVIR.D
		54	Embryo1_09_a.4105.4105.2	4.2876	0.4555	100	1386.85	1386.85	0.4	19476.7	1	12.2001	100	1	R.GVLKVFLENVIR.D
		55	Embryo1_11.7231.7231.2	4.4204	0.412	100	1387.85	1386.85	-2.6	74052	1	11.8364	100	1	R.GVLKVFLENVIR.D
		56	Embryo1_12.7311.7311.2	4.0893	0.4298	100	1386.85	1386.85	-0.8	29071.7	1	11.8364	100	1	R.GVLKVFLENVIR.D
		57	Embryo1_09_c.9153.9153.4	3.359	0.3963	100	2562.36	2561.35	-1.1	2040.2	1	7.37348	34.5	1	R.GVLKVFLENVIRDAVTYCEHAK.R
		58	Embryo1_02.4335.4335.2	2.327	0.1855	100	989.577	989.578	-1.2	1981.8	1	13.573	92.3	3	K.VFLENVIR.D
		59	Embryo1_08.5983.5983.2	2.5409	0.1878	100	990.579	989.578	-2.6	4380.9	1	11.5187	100	1	K.VFLENVIR.D
		60	Embryo1_11.5019.5019.2	2.2838	0.2097	100	989.578	989.578	0.7	2741.3	1	13	100	1	K.VFLENVIR.D
		61	Embryo1_12.4956.4956.2	2.4421	0.0768	100	989.577	989.578	-0.3	4293.7	1	10.7108	100	1	K.VFLENVIR.D
		62	Embryo1_02.1931.1931.2	2.8869	0.4066	100	1193.53	1193.53	1.8	5620	1	9.60924	86.7	1	R.DAVTYCEHAK.R
		63	Embryo1_06.4843.4843.2	1.7316	0.2973	100	1055.53	1055.53	0.9	8646.6	1	8.54465	80	1	R.QGRTLYGFGG.-
		64	Embryo1_07.4221.4221.2	2.2905	0.4367	100	1055.53	1055.53	0.3	4217.9	1	8.05725	85.7	1	R.QGRTLYGFGG.-
		65	Embryo1_08.4810.4810.2	2.0408	0.4541	100	1055.53	1055.53	0.3	53222.8	1	7.13499	93.3	1	R.QGRTLYGFGG.-
		66	Embryo1_09_c.3594.3594.2	1.6306	0.2326	99.9	1055.53	1055.53	-0.5	10037	1	5.17254	78.6	1	R.QGRTLYGFGG.-
		67	Embryo1_10b.3464.3464.2	1.8225	0.3842	100	1055.53	1055.53	-0.7	6197.4	1	6.12436	78.6	1	R.QGRTLYGFGG.-
		68	Embryo1_11.3852.3852.2	1.8063	0.4152	100	1055.53	1055.53	-0.3	8802	1	6.12889	85.7	1	R.QGRTLYGFGG.-
		69	Embryo1_12.3151.3151.2	1.6627	0.3208	100	1055.53	1055.53	-1.7	7698	4	3.77127	73.3	2	R.QGRTLYGFGG.-
	PTMs		Sequence Ct	Spectrum Ct
			8	11
	Sup4 Slide #	Sequence Ct	FileName	XCorr	DeltCN	Conf%	M+H+	CalcM+H+	PPM	TotalIntensity	SpR	Prob Score	IonProportion	Redundancy	Sequence	Residue	Modification	Scan #	Corresponding mammalian site
	2	1	Embryo1_06	3.5039	0.1762	100	1198.69	1198.69	-0.1	31470.3	1	12.6433	100	2	R.GKGGK(42.0106)GLGK(42.0106)GGAK.R	K8, K12	ac	2787	K8, K12
	3	2	Embryo1_03	3.2711	0.3488	100	1240.7	1240.7	1.9	13527.6	1	11.9314	95.2	1	R.GK(42.0106)GGK(42.0106)GLGK(42.0106)GGAK.R	K5, K8, K12	ac	2042	K5, K8, K12
	4	3	Embryo1_08	3.6885	0.4221	100	1396.8	1396.8	-0.5	10329.4	1	7.58094	77.3	1	R.GKGGK(42.0106)GLGK(42.0106)GGAK(42.0106)R.H	K8, K12, K16	ac	2813	K8, K12, K16
	5	4	Embryo1_06	2.0537	0.2221	99.1	1169.67	1169.67	-0.8	3361.5	14	3.41102	61.1	1	K.GGK(42.0106)GLGK(42.0106)GGAKR.H	K8, K12	ac	2763	K8, K12
	6	5	Embryo1_03	3.1838	0.339	100	1211.69	1211.69	-0.3	15043.4	1	14.3258	100	1	K.GGK(42.0106)GLGK(42.0106)GGAK(42.0106)R.H	K8, K12, K16	ac	2064	K8, K12, K16
	7	6	Embryo1_01	2.5026	0.2673	98.9	1368.76	1367.76	-3.6	1202.3	6	5.71024	47.4	3	R.DNIQGITK(42.0106)PAIR.R	K31	ac	9345	K31
	8	7	Embryo1_04	2.3242	0.135	96.4	1429.86	1428.86	-2.7	3791.9	27	3.2117	44.4	1	R.GVLK(42.0106)VFLENVIR.D	K59	ac	9622	K59
	9	8	Embryo1_11	4.192	0.2647	100	1837.11	1836.12	-4.8	8807.2	1	10.5125	64.4	1	R.K(14.0157)VLRDNIQGITKPAIR.R	K20	me	3453	K20
Embryo 2
		Locus	Sequence Ct	Spectrum Ct	Sequence Cov	Length	MolWt	pI	NSAF	EMPAI	Descriptive Name
	H4	B0035.9	44	84	0.602	103	11369	11.2	0.00770854	2.99945	HIS-46
		ZK131.8	48	84	0.602	103	11369	11.2	0.00770854	2.99945	HIS-14
		ZK131.4	48	84	0.602	103	11369	11.2	0.00770854	2.99945	HIS-10
		ZK131.1	48	84	0.602	103	11369	11.2	0.00770854	2.99945	HIS-26
		T23D8.5	48	84	0.602	103	11369	11.2	0.00770854	2.99945	HIS-67
		T10C6.14	48	84	0.602	103	11369	11.2	0.00770854	2.99945	HIS-1
		K06C4.2	48	84	0.602	103	11369	11.2	0.00770854	2.99945	HIS-28
		K06C4.10	48	84	0.602	103	11369	11.2	0.00770854	2.99945	HIS-18
		K03A1.6	48	84	0.602	103	11369	11.2	0.00770854	2.99945	HIS-38
		F55G1.11	48	84	0.602	103	11369	11.2	0.00770854	2.99945	HIS-60
		F54E12.3	48	84	0.602	103	11369	11.2	0.00770854	2.99945	HIS-56
		F45F2.3	48	84	0.602	103	11369	11.2	0.00770854	2.99945	HIS-5
		F22B3.1	48	84	0.602	103	11369	11.2	0.00770854	2.99945	HIS-64
		F17E9.12	48	84	0.602	103	11369	11.2	0.00770854	2.99945	HIS-31
		F07B7.9	48	84	0.602	103	11369	11.2	0.00770854	2.99945	HIS-50
		C50F4.7	48	84	0.602	103	11369	11.2	0.00770854	2.99945	HIS-37
		Sequence Ct	FileName	XCorr	DeltCN	Conf%	M+H+	CalcM+H+	PPM	TotalIntensity	SpR	Prob Score	IonProportion	Redundancy	Sequence
		1	Embryo2_09.4283.4283.2	4.1856	0.4228	100	1695.01	1694.01	0.2	24975.4	1	10.3751	79.2	1	K.VLRDNIQGITKPAIR.R
		2	Embryo2_09.4278.4278.3	4.0692	0.4145	100	1694.01	1694.01	0.1	8261.7	1	11.5778	70.5	1	K.VLRDNIQGITKPAIR.R
		3	Embryo2_02.2504.2504.2	3.4187	0.3175	100	1325.75	1325.75	0.7	1.04701e+06	1	12.494	100	4	R.DNIQGITKPAIR.R
		4	Embryo2_04.1901.1901.2	3.1111	0.3096	100	1325.76	1325.75	1.3	52421.5	1	7.54352	84.2	2	R.DNIQGITKPAIR.R
		5	Embryo2_05.2540.2540.2	2.9716	0.2747	100	1325.75	1325.75	-0.2	34760.5	1	7.54352	84.2	1	R.DNIQGITKPAIR.R
		6	Embryo2_08.2095.2095.2	3.1547	0.3566	100	1325.75	1325.75	-0.5	27502.4	1	10.3169	94.7	1	R.DNIQGITKPAIR.R
		7	Embryo2_09.3727.3727.2	2.9874	0.3249	100	1325.76	1325.75	1.4	17530.6	1	8.83025	89.5	1	R.DNIQGITKPAIR.R
		8	Embryo2_10.3482.3482.2	3.1566	0.3693	100	1325.76	1325.75	2	22829.6	1	7.54118	80	1	R.DNIQGITKPAIR.R
		9	Embryo2_11.3004.3004.2	2.8168	0.2552	100	1325.76	1325.75	1.5	18415.8	1	6.40682	78.9	2	R.DNIQGITKPAIR.R
		10	Embryo2_09.4764.4764.2	3.8775	0.312	100	1677.93	1677.93	0	18224	1	7.52554	72.7	1	R.GGVKRISGLIYEETR.G
		11	Embryo2_10.4543.4543.2	4.1927	0.3876	100	1678.93	1677.93	0.1	15011.4	1	9.86536	81.8	2	R.GGVKRISGLIYEETR.G
		12	Embryo2_11.4091.4091.2	4.0803	0.3385	100	1677.93	1677.93	-1.8	27952.3	1	9.86536	81.8	1	R.GGVKRISGLIYEETR.G
		13	Embryo2_11.5811.5811.3	3.9704	0.2608	100	2076.2	2075.2	0.3	10938.2	1	11.9218	59.6	1	R.GGVKRISGLIYEETRGVLK.V
		14	Embryo2_12.5501.5501.3	4.2203	0.3401	100	2075.2	2075.2	1.5	19743.1	1	9.50743	58	1	R.GGVKRISGLIYEETRGVLK.V
		15	Embryo2_04.2514.2514.2	3.859	0.4099	100	1336.72	1336.72	-4.1	13291.6	1	7.54036	83.3	3	K.RISGLIYEETR.G
		16	Embryo2_01.12671.12671.2	2.9886	0.3374	100	1180.62	1180.62	1.3	1312.2	1	16.1489	93.8	15	R.ISGLIYEETR.G
		17	Embryo2_02.38.38.2	2.8545	0.3689	100	1180.62	1180.62	-0.7	1428.3	1	16.1489	93.8	3	R.ISGLIYEETR.G
		18	Embryo2_06.2226.2226.2	2.8503	0.3794	100	1180.62	1180.62	-0.1	1885.2	1	12.3401	88.2	1	R.ISGLIYEETR.G
		19	Embryo2_07.4482.4482.2	2.9665	0.3459	100	1180.62	1180.62	-0.6	5086.6	1	10.3951	94.1	1	R.ISGLIYEETR.G
		20	Embryo2_08.3089.3089.2	2.777	0.3775	100	1180.62	1180.62	-0.1	6032.6	1	10.5212	100	1	R.ISGLIYEETR.G
		21	Embryo2_09.4762.4762.2	2.8163	0.3738	100	1180.62	1180.62	-1.9	1859	1	12.3401	88.2	1	R.ISGLIYEETR.G
		22	Embryo2_10.4510.4510.2	3.0578	0.3499	100	1180.62	1180.62	0.6	8400.6	1	11.1788	100	2	R.ISGLIYEETR.G
		23	Embryo2_11.3995.3995.2	2.7037	0.3025	100	1180.62	1180.62	-3.2	1561	1	9.79258	76.5	1	R.ISGLIYEETR.G
		24	Embryo2_03.2607.2607.2	3.951	0.3182	100	1577.89	1577.89	-0.8	15743.2	1	10.7754	86.4	2	R.ISGLIYEETRGVLK.V
		25	Embryo2_08.4410.4410.2	4.2219	0.3881	100	1578.89	1577.89	-1.4	17499.8	1	10.7754	86.4	1	R.ISGLIYEETRGVLK.V
		26	Embryo2_10.5900.5900.2	3.8288	0.3109	100	1577.89	1577.89	2.2	36852.6	1	7.52554	72.7	1	R.ISGLIYEETRGVLK.V
		27	Embryo2_11.5395.5395.2	4.1854	0.3372	100	1577.89	1577.89	0.9	25257.8	1	11.2065	86.4	1	R.ISGLIYEETRGVLK.V
		28	Embryo2_12.5272.5272.2	4.2308	0.3027	100	1578.89	1577.89	-0.2	20915.2	1	7.77146	73.9	1	R.ISGLIYEETRGVLK.V
		29	Embryo2_11.10870.10870.2	2.9828	0.3627	100	2549.46	2548.45	4	19612.5	2	3.94588	50	2	R.ISGLIYEETRGVLKVFLENVIR.D
		30	Embryo2_12.10863.10863.2	4.2167	0.4432	100	2550.45	2548.45	-2.2	43051.8	1	9.16817	69.2	2	R.ISGLIYEETRGVLKVFLENVIR.D
		31	Embryo2_09.11630.11630.3	3.6904	0.3681	100	2549.46	2548.45	2.8	6376.8	7	4.19903	39.3	1	R.ISGLIYEETRGVLKVFLENVIR.D
		32	Embryo2_10.11630.11630.3	6.397	0.5023	100	2550.45	2548.45	-2.8	9543.8	23	5.57114	38.3	3	R.ISGLIYEETRGVLKVFLENVIR.D
		33	Embryo2_11.10829.10829.3	5.8356	0.4398	100	2549.46	2548.45	1.6	12945.6	1	12.0002	60	4	R.ISGLIYEETRGVLKVFLENVIR.D
		34	Embryo2_12.10829.10829.3	5.901	0.4471	100	2549.46	2548.45	0.9	39204.6	1	12.5549	60.7	1	R.ISGLIYEETRGVLKVFLENVIR.D
		35	Embryo2_06.5796.5796.2	4.0375	0.4221	100	1386.85	1386.85	-0.6	13779.1	1	11.8364	100	1	R.GVLKVFLENVIR.D
		36	Embryo2_07.8046.8046.2	3.8607	0.3801	100	1386.85	1386.85	1.5	12312.3	1	10.0247	94.4	1	R.GVLKVFLENVIR.D
		37	Embryo2_08.6686.6686.2	3.6084	0.3985	100	1386.84	1386.85	-2.1	9939.8	1	10.7181	94.4	1	R.GVLKVFLENVIR.D
		38	Embryo2_09.8295.8295.2	3.9659	0.4567	100	1386.85	1386.85	1.2	16136.8	1	11.8364	100	1	R.GVLKVFLENVIR.D
		39	Embryo2_10.8086.8086.2	4.1382	0.4469	100	1387.85	1386.85	3.2	24678.7	1	10.1999	89.5	1	R.GVLKVFLENVIR.D
		40	Embryo2_11.7492.7492.2	2.9859	0.4486	100	1387.85	1386.85	-3.6	16572	1	8.81009	84.2	1	R.GVLKVFLENVIR.D
		41	Embryo2_12.7578.7578.2	3.675	0.4018	100	1386.85	1386.85	0.5	18023.2	1	11.4889	100	1	R.GVLKVFLENVIR.D
		42	Embryo2_11.10052.10052.3	4.7369	0.5099	100	2563.36	2561.35	0.8	16215.6	1	9.80713	52.8	4	R.GVLKVFLENVIRDAVTYCEHAK.R
		43	Embryo2_11.10071.10071.4	3.0586	0.2713	100	2562.36	2561.35	1.2	2522.8	76	2.8405	25.3	2	R.GVLKVFLENVIRDAVTYCEHAK.R
		44	Embryo2_11.5399.5399.2	2.4117	0.0928	99.9	989.579	989.578	1.3	2029.3	1	10.8694	84.6	1	K.VFLENVIR.D
		45	Embryo2_08.3194.3194.2	1.5996	0.2826	100	1055.53	1055.53	-0.2	2243.7	1	4.86742	66.7	1	R.QGRTLYGFGG.-
		46	Embryo2_10.4668.4668.2	1.5978	0.294	99.9	1055.53	1055.53	2.7	6120.5	1	6.12436	78.6	1	R.QGRTLYGFGG.-
		47	Embryo2_11.4262.4262.2	1.9947	0.4834	100	1055.53	1055.53	0.3	23357.7	1	6.17159	92.9	1	R.QGRTLYGFGG.-
	PTMs		Sequence Ct	Spectrum Ct
			3	3
	Sup4 Slide #	Sequence Ct	FileName	XCorr	DeltCN	Conf%	M+H+	CalcM+H+	PPM	TotalIntensity	SpR	Prob Score	IonProportion	Redundancy	Sequence	Residue	Modification	Scan #	Corresponding mammalian site
	10	1	Embryo2_05	3.4007	0.1557	99.1	1199.69	1198.69	-0.8	17733.5	1	11.5506	95.2	1	R.GKGGK(42.0106)GLGK(42.0106)GGAK.R	K8, K12	ac	1597		K8, K12
	11	2	Embryo2_07	3.2323	0.3977	100	1396.8	1396.8	-1.5	18027	3	9.0168	85.7	1	R.GKGGK(42.0106)GLGK(42.0106)GGAK(42.0106)R.H	K8, K12, K16	ac	2688		K8, K12, K16
	12	3	Embryo2_02	3.3808	0.3704	100	1211.69	1211.69	0.5	3169.5	1	15.7878	94.4	1	K.GGK(42.0106)GLGK(42.0106)GGAK(42.0106)R.H	K8, K12, K16	ac	2185		K8, K12, K16
Sperm 1
		Locus	Sequence Ct	Spectrum Ct	Sequence Cov	Length	MolWt	pI	NSAF	EMPAI	Descriptive Name
		B0035.9	80	344	0.757	103	11369	11.2	0.025053	4.71479	HIS-46
		ZK131.8	80	344	0.757	103	11369	11.2	0.025053	4.71479	HIS-14
		ZK131.4	80	344	0.757	103	11369	11.2	0.025053	4.71479	HIS-10
		ZK131.1	80	344	0.757	103	11369	11.2	0.025053	4.71479	HIS-26
		T23D8.5	80	344	0.757	103	11369	11.2	0.025053	4.71479	HIS-67
		T10C6.14	80	344	0.757	103	11369	11.2	0.025053	4.71479	HIS-1
		K06C4.2	80	344	0.757	103	11369	11.2	0.025053	4.71479	HIS-28
		K06C4.10	80	344	0.757	103	11369	11.2	0.025053	4.71479	HIS-18
		K03A1.6	80	344	0.757	103	11369	11.2	0.025053	4.71479	HIS-38
		F55G1.11	80	344	0.757	103	11369	11.2	0.025053	4.71479	HIS-60
		F54E12.3	80	344	0.757	103	11369	11.2	0.025053	4.71479	HIS-56
		F45F2.3	80	344	0.757	103	11369	11.2	0.025053	4.71479	HIS-5
		F22B3.1	80	344	0.757	103	11369	11.2	0.025053	4.71479	HIS-64
		F17E9.12	80	344	0.757	103	11369	11.2	0.025053	4.71479	HIS-31
		F07B7.9	80	344	0.757	103	11369	11.2	0.025053	4.71479	HIS-50
		C50F4.7	80	344	0.757	103	11369	11.2	0.025053	4.71479	HIS-37
		Sequence Ct	FileName	XCorr	DeltCN	Conf%	M+H+	CalcM+H+	PPM	TotalIntensity	SpR	Prob Score	IonProportion	Redundancy	Sequence
		1	Sperm1_09.3721.3721.2	3.698	0.2914	100	1822.11	1822.1	2.6	2876.7	1	16.3341	73.1	1	R.KVLRDNIQGITKPAIR.R
		2	Sperm1_06.3166.3166.2	4.5025	0.4363	100	1694	1694.01	-5.8	451726	1	14.1072	91.7	1	K.VLRDNIQGITKPAIR.R
		3	Sperm1_01.2565.2565.2	3.335	0.3874	100	1325.75	1325.75	-5.1	2.0877e+06	1	12.494	100	9	R.DNIQGITKPAIR.R
		4	Sperm1_05.4441.4441.2	3.2037	0.2983	100	1325.75	1325.75	-5.1	104877	1	6.74406	75	1	R.DNIQGITKPAIR.R
		5	Sperm1_06.2877.2877.2	2.9615	0.2574	100	1325.75	1325.75	0.8	18529.2	1	8.46866	84.2	1	R.DNIQGITKPAIR.R
		6	Sperm1_08.2360.2360.2	2.7265	0.2176	100	1325.75	1325.75	-1.9	178344	1	10.6591	94.7	1	R.DNIQGITKPAIR.R
		7	Sperm1_09.3156.3156.2	2.5941	0.3501	100	1325.75	1325.75	-1.4	149036	1	5.39354	73.7	1	R.DNIQGITKPAIR.R
		8	Sperm1_12.3709.3709.3	4.59	0.3311	100	2075.2	2075.2	3.5	44742.5	1	10.3581	62.5	1	R.GGVKRISGLIYEETRGVLK.V
		9	Sperm1_01.2814.2814.2	2.9116	0.3627	100	1336.72	1336.72	-3.7	46154.7	1	10.363	94.4	10	K.RISGLIYEETR.G
		10	Sperm1_02.4784.4784.2	3.9575	0.3918	100	1336.72	1336.72	-1.5	79461.8	1	10.363	94.4	10	K.RISGLIYEETR.G
		11	Sperm1_03.5063.5063.2	3.9333	0.4208	100	1336.72	1336.72	-4.9	143849	1	12.2001	100	4	K.RISGLIYEETR.G
		12	Sperm1_02.14787.14787.2	3.2653	0.381	100	1180.62	1180.62	-2.5	86618.2	1	12.0182	94.1	3	R.ISGLIYEETR.G
		13	Sperm1_03.21573.21573.2	2.1625	0.282	100	1180.62	1180.62	-2.8	4068.8	1	6.88533	75	1	R.ISGLIYEETR.G
		14	Sperm1_05.371.371.2	1.9864	0.2275	100	1180.62	1180.62	-2.8	1715.8	1	9.49501	64.7	1	R.ISGLIYEETR.G
		15	Sperm1_08.3315.3315.2	2.8362	0.3657	100	1180.62	1180.62	-4.8	21005.3	1	9.91662	100	1	R.ISGLIYEETR.G
		16	Sperm1_10.3733.3733.2	2.9577	0.3869	100	1180.62	1180.62	-4	47711.8	1	9.63296	100	1	R.ISGLIYEETR.G
		17	Sperm1_11.3665.3665.2	3.4569	0.3947	100	1181.62	1180.62	-5.6	46447.1	1	8.51902	94.1	1	R.ISGLIYEETR.G
		18	Sperm1_02.5945.5945.2	3.6918	0.1978	100	1577.89	1577.89	-0.8	135495	1	11.8912	87	1	R.ISGLIYEETRGVLK.V
		19	Sperm1_11.4972.4972.2	3.9178	0.3181	100	1577.88	1577.89	-3.2	77220.7	1	9.46261	81.8	1	R.ISGLIYEETRGVLK.V
		20	Sperm1_12.3483.3483.2	4.3569	0.3055	100	1578.9	1577.89	3	77287.7	1	12.2347	90.9	1	R.ISGLIYEETRGVLK.V
		21	Sperm1_12.3528.3528.3	2.2954	0.3724	100	1577.89	1577.89	-0.2	24298.7	6	5.89024	52.4	1	R.ISGLIYEETRGVLK.V
		22	Sperm1_08.7092.7092.2	3.8232	0.4188	100	1386.85	1386.85	0.2	49092.4	1	10.0247	94.4	2	R.GVLKVFLENVIR.D
		23	Sperm1_10.7479.7479.2	2.9486	0.4053	100	1386.85	1386.85	1.8	23280.3	1	7.54036	83.3	1	R.GVLKVFLENVIR.D
		24	Sperm1_03.9195.9195.3	5.5049	0.4397	100	2165.08	2164.09	-4.7	279637	1	13.5076	58.2	3	K.VFLENVIRDAVTYCEHAK.R
		25	Sperm1_04.9206.9206.3	4.7417	0.2994	100	2165.08	2164.09	-4.5	305177	1	13.2751	71.7	2	K.VFLENVIRDAVTYCEHAK.R
		26	Sperm1_11.7509.7509.3	5.2101	0.484	100	2165.08	2164.09	-1.9	716580	1	14.0779	70.8	1	K.VFLENVIRDAVTYCEHAK.R
		27	Sperm1_11.6310.6310.3	5.3149	0.477	100	2450.28	2448.28	-2.5	212376	1	8.55624	49.1	1	K.VFLENVIRDAVTYCEHAKRK.T
		28	Sperm1_12.4912.4912.3	5.7731	0.475	100	2450.28	2448.28	-3.2	426688	1	9.31574	50.9	1	K.VFLENVIRDAVTYCEHAKRK.T
		29	Sperm1_03.7614.7614.3	5.1018	0.4138	100	2066.02	2065.02	-2.1	481069	1	13.6277	61.5	1	V.FLENVIRDAVTYCEHAK.R
		30	Sperm1_01.973.973.2	1.3345	0.3654	100	1193.52	1193.53	-3.9	829.1	1	4.63511	37.5	1	R.DAVTYCEHAK.R
		31	Sperm1_12.1788.1788.2	1.3122	0.3344	100	1193.52	1193.53	-0.8	1275.4	1	4.09205	37.5	1	R.DAVTYCEHAK.R
		32	Sperm1_11.4503.4503.3	5.2239	0.4892	100	2927.51	2925.51	-2.8	81588.6	1	11.211	58.6	1	R.DAVTYCEHAKRKTVTAMDVVYALKR.Q
		33	Sperm1_11.4400.4400.4	4.6382	0.4416	100	2926.5	2925.51	-2.2	172824	1	6.96426	45.7	1	R.DAVTYCEHAKRKTVTAMDVVYALKR.Q
		34	Sperm1_10.4853.4853.3	2.9262	0.3169	100	1595.89	1594.9	-4.7	34996.6	1	12.3905	75	1	K.RKTVTAMDVVYALK.R
		35	Sperm1_10.4391.4391.2	5.2034	0.4597	100	1750.99	1751	-3.4	237643	1	15.1071	88.5	1	K.RKTVTAMDVVYALKR.Q
		36	Sperm1_10.4378.4378.3	5.4604	0.3083	100	1752	1751	-3.5	443292	1	11.8143	76.2	2	K.RKTVTAMDVVYALKR.Q
		37	Sperm1_11.4861.4861.3	5.4032	0.3769	100	1752	1751	-4.1	35583.6	1	10.513	69.8	8	K.RKTVTAMDVVYALKR.Q
		38	Sperm1_10.4379.4379.4	5.0675	0.5085	100	1752	1751	-3.8	379514	1	14.1899	67.6	2	K.RKTVTAMDVVYALKR.Q
		39	Sperm1_11.4688.4688.4	5.0614	0.4399	100	1752	1751	-3.5	35234.7	1	16.0561	63.9	7	K.RKTVTAMDVVYALKR.Q
		40	Sperm1_01.6162.6162.2	5.3239	0.5241	100	1439.8	1438.8	-2.4	9553.3	1	9.98002	86.4	23	R.KTVTAMDVVYALK.R
		41	Sperm1_02.6389.6389.2	4.9955	0.5585	100	1438.79	1438.8	-1.8	224803	1	15.3773	100	6	R.KTVTAMDVVYALK.R
		42	Sperm1_03.6909.6909.2	4.492	0.521	100	1438.79	1438.8	-5.9	93004.8	1	13.9794	100	1	R.KTVTAMDVVYALK.R
		43	Sperm1_10.5694.5694.2	2.8049	0.2817	100	1439.81	1438.8	4.5	78415.4	1	5.26818	63.6	1	R.KTVTAMDVVYALK.R
		44	Sperm1_02.6398.6398.3	2.9696	0.2972	100	1438.79	1438.8	-4.3	19152.7	1	16.4696	75	1	R.KTVTAMDVVYALK.R
		45	Sperm1_03.6930.6930.3	2.9637	0.206	100	1439.79	1438.8	-4.7	35924.8	1	9.59243	64.1	1	R.KTVTAMDVVYALK.R
		46	Sperm1_03.6554.6554.2	5.4548	0.5156	100	1595.9	1594.9	-1.6	186848	1	13.3999	91.3	3	R.KTVTAMDVVYALKR.Q
		47	Sperm1_04.6369.6369.2	5.8383	0.5216	100	1594.89	1594.9	-4.4	10379448	1	17.1287	100	28	R.KTVTAMDVVYALKR.Q
		48	Sperm1_05.6957.6957.2	5.9284	0.4828	100	1595.89	1594.9	-5.6	180952	1	17.1287	100	9	R.KTVTAMDVVYALKR.Q
		49	Sperm1_08.4604.4604.2	4.4524	0.5233	100	1594.89	1594.9	-2.6	46801.5	1	10.102	82.6	1	R.KTVTAMDVVYALKR.Q
		50	Sperm1_10.5075.5075.2	5.1809	0.5125	100	1595.9	1594.9	0.1	287311	1	13.3999	91.3	1	R.KTVTAMDVVYALKR.Q
		51	Sperm1_11.5089.5089.2	5.1514	0.5227	100	1594.9	1594.9	-1.5	296481	1	14.1072	91.7	1	R.KTVTAMDVVYALKR.Q
		52	Sperm1_12.3679.3679.2	5.3749	0.5125	100	1594.9	1594.9	-1.6	253011	1	15.8308	95.8	1	R.KTVTAMDVVYALKR.Q
		53	Sperm1_03.6827.6827.3	5.4602	0.491	100	1594.89	1594.9	-5	109851	1	12.1667	70.5	10	R.KTVTAMDVVYALKR.Q
		54	Sperm1_04.13402.13402.3	5.6669	0.5453	100	1595.89	1594.9	-4.9	75141.7	1	12.719	71.1	61	R.KTVTAMDVVYALKR.Q
		55	Sperm1_05.8109.8109.3	5.2489	0.5215	100	1594.89	1594.9	-4.6	163580	1	14.7893	75.6	36	R.KTVTAMDVVYALKR.Q
		56	Sperm1_08.4581.4581.3	4.3855	0.5265	100	1594.89	1594.9	-5.4	46033.7	1	10.6795	67.4	2	R.KTVTAMDVVYALKR.Q
		57	Sperm1_10.5065.5065.3	5.2123	0.5035	100	1596.9	1594.9	-1.5	283145	1	10.6795	67.4	2	R.KTVTAMDVVYALKR.Q
		58	Sperm1_10.4856.4856.2	4.1661	0.3176	100	1937.09	1936.08	3.1	101784	1	12.2331	77.8	1	R.KTVTAMDVVYALKRQGR.T
		59	Sperm1_11.4906.4906.2	3.8476	0.3468	100	1937.07	1936.08	-5.8	69297	1	7.74202	63	1	R.KTVTAMDVVYALKRQGR.T
		60	Sperm1_01.6105.6105.2	3.2713	0.4098	100	1310.7	1310.7	-3	25916.8	1	12.1272	100	5	K.TVTAMDVVYALK.R
		61	Sperm1_02.14666.14666.2	3.2757	0.4753	100	1310.7	1310.7	-1.5	68429.8	1	13.8923	95	2	K.TVTAMDVVYALK.R
		62	Sperm1_03.21933.21933.2	3.1519	0.2951	100	1311.7	1310.7	-1.4	8999.2	1	11.6734	95	6	K.TVTAMDVVYALK.R
		63	Sperm1_11.6765.6765.2	4.0658	0.4801	100	1312.7	1310.7	-3.3	52208.2	1	11.6734	95	2	K.TVTAMDVVYALK.R
		64	Sperm1_12.5361.5361.2	3.3211	0.4702	100	1310.7	1310.7	-1	41083.4	1	11.2948	95	1	K.TVTAMDVVYALK.R
		65	Sperm1_01.5685.5685.2	3.639	0.5516	100	1466.8	1466.8	-2.4	413112	1	12.494	100	29	K.TVTAMDVVYALKR.Q
		66	Sperm1_02.6751.6751.2	3.3471	0.4034	100	1466.8	1466.8	-2	814387	1	10.4851	90	1	K.TVTAMDVVYALKR.Q
		67	Sperm1_03.7205.7205.2	3.2773	0.4481	100	1466.8	1466.8	-1.7	398677	1	11.6734	95	5	K.TVTAMDVVYALKR.Q
		68	Sperm1_08.5517.5517.2	3.3258	0.407	100	1466.8	1466.8	-4.4	105562	1	10.1139	90	1	K.TVTAMDVVYALKR.Q
		69	Sperm1_10.5888.5888.2	3.2478	0.5319	100	1466.8	1466.8	-0.2	70398.9	1	9.09812	85	1	K.TVTAMDVVYALKR.Q
		70	Sperm1_11.5874.5874.2	3.3375	0.5139	100	1466.79	1466.8	-5.9	89575	1	10.1139	90	1	K.TVTAMDVVYALKR.Q
		71	Sperm1_12.4459.4459.2	3.6122	0.5021	100	1466.8	1466.8	-0.8	860070	1	11.6734	95	2	K.TVTAMDVVYALKR.Q
		72	Sperm1_01.5295.5295.3	1.9335	0.3383	100	1466.8	1466.8	-3	10536.8	5	4.70971	37.8	1	K.TVTAMDVVYALKR.Q
		73	Sperm1_05.7009.7009.2	3.3639	0.3621	100	1808.98	1807.98	-4.1	380417	1	8.07415	70.8	1	K.TVTAMDVVYALKRQGR.T
		74	Sperm1_10.5531.5531.2	3.3972	0.4138	100	1807.98	1807.98	-4.3	220448	1	9.1798	75	1	K.TVTAMDVVYALKRQGR.T
		75	Sperm1_11.5529.5529.2	3.4541	0.4221	100	1807.98	1807.98	-2.8	228180	1	10.3751	79.2	1	K.TVTAMDVVYALKRQGR.T
		76	Sperm1_12.4069.4069.2	3.2432	0.432	100	1807.98	1807.98	-0.7	113031	1	7.05043	66.7	1	K.TVTAMDVVYALKRQGR.T
		77	Sperm1_11.8113.8113.3	2.1495	0.4308	100	2503.31	2503.31	-2.8	137580	4	3.59793	41.1	1	K.TVTAMDVVYALKRQGRTLYGFGG.-
		78	Sperm1_12.6757.6757.3	2.4175	0.4484	100	2504.31	2503.31	-1.3	332924	1	6.93457	52.8	1	K.TVTAMDVVYALKRQGRTLYGFGG.-
		79	Sperm1_05.5416.5416.2	2.0773	0.3621	100	1055.52	1055.53	-2.7	45016.7	1	4.90442	73.3	1	R.QGRTLYGFGG.-
		80	Sperm1_11.3752.3752.2	1.7873	0.2695	100	1055.52	1055.53	-5	24954.2	1	5.42702	86.7	1	R.QGRTLYGFGG.-
	PTMs		Sequence Ct	Spectrum Ct
			1	1
	Sup4 Slide #	Sequence Ct	FileName	XCorr	DeltCN	Conf%	M+H+	CalcM+H+	PPM	TotalIntensity	SpR	Prob Score	IonProportion	Redundancy	Sequence	Residue	Modification	Scan #	Corresponding mammalian site
	13	1	Sperm1_07	2.6029	0.2286	97.3	1354.79	1354.79	-0.2	25384.5	3	5.23496	65.2	1	R.GK(42.0106)GGKGLGK(42.0106)GGAKR.H	K5, K12	ac	1987	K5, K12
			Sperm1_08	3.0653	0.2902	100	1500.89	1500.89	-2	93341.6	1	8.16235	83.3	1	R.GVLK(114.042927)VFLENVIR.D	K59	ub	7684
			Sperm1_10	2.6528	0.131	82.8	1500.88	1500.89	-3.2	146292	1	7.22196	82.4	1	R.GVLK(114.042927)VFLENVIR.D	K59	ub	8046
			Sperm1_08	4.8394	0.4733	100	1865.04	1865.04	-1.2	128593	1	16.9696	75	1	K.RK(114.042927)TVTAMDVVYALKR.Q	K79	ub	4030
			Sperm1_03	3.4715	0.3672	100	1708.94	1708.94	-2.6	13365.5	1	11.9602	55.3	1	R.K(114.042927)TVTAMDVVYALKR.Q	K79	ub	6402
Sperm 2
		Locus	Sequence Ct	Spectrum Ct	Sequence Cov	Length	MolWt	pI	NSAF	EMPAI	Descriptive Name
		B0035.9	176	638	0.806	103	11369	11.2	0.0354772	5.39735	HIS-46
		ZK131.8	176	638	0.806	103	11369	11.2	0.0354772	5.39735	HIS-14
		ZK131.4	176	638	0.806	103	11369	11.2	0.0354772	5.39735	HIS-10
		ZK131.1	176	638	0.806	103	11369	11.2	0.0354772	5.39735	HIS-26
		T23D8.5	176	638	0.806	103	11369	11.2	0.0354772	5.39735	HIS-67
		T10C6.14	176	638	0.806	103	11369	11.2	0.0354772	5.39735	HIS-1
		K06C4.2	176	638	0.806	103	11369	11.2	0.0354772	5.39735	HIS-28
		K06C4.10	176	638	0.806	103	11369	11.2	0.0354772	5.39735	HIS-18
		K03A1.6	176	638	0.806	103	11369	11.2	0.0354772	5.39735	HIS-38
		F55G1.11	176	638	0.806	103	11369	11.2	0.0354772	5.39735	HIS-60
		F54E12.3	176	638	0.806	103	11369	11.2	0.0354772	5.39735	HIS-56
		F45F2.3	176	638	0.806	103	11369	11.2	0.0354772	5.39735	HIS-5
		F22B3.1	176	638	0.806	103	11369	11.2	0.0354772	5.39735	HIS-64
		F17E9.12	176	638	0.806	103	11369	11.2	0.0354772	5.39735	HIS-31
		F07B7.9	176	638	0.806	103	11369	11.2	0.0354772	5.39735	HIS-50
		C50F4.7	176	638	0.806	103	11369	11.2	0.0354772	5.39735	HIS-37
		Sequence Ct	FileName	XCorr	DeltCN	Conf%	M+H+	CalcM+H+	PPM	TotalIntensity	SpR	Prob Score	IonProportion	Redundancy	Sequence
		1	Sperm2_08.2697.2697.3	3.9826	0.3363	100	1822.1	1822.1	-3.3	20558.2	1	10.6168	68.9	1	R.KVLRDNIQGITKPAIR.R
		2	Sperm2_02.3306.3306.2	3.0465	0.3583	100	1694.01	1694.01	-0.9	97269.5	1	11.6713	83.3	1	K.VLRDNIQGITKPAIR.R
		3	Sperm2_03.3850.3850.2	3.2206	0.3693	100	1694	1694.01	-1.6	410858	1	8.07415	70.8	1	K.VLRDNIQGITKPAIR.R
		4	Sperm2_03.3848.3848.3	2.7307	0.2502	100	1694	1694.01	-4.4	9369.8	1	9.24451	51.3	1	K.VLRDNIQGITKPAIR.R
		5	Sperm2_09.2726.2726.2	2.904	0.3269	100	1850.1	1850.11	-2	45909.6	1	6.3422	61.5	1	K.VLRDNIQGITKPAIRR.L
		6	Sperm2_09.2711.2711.3	3.809	0.2381	100	1851.11	1850.11	-2.3	87328.6	1	11.9218	59.6	1	K.VLRDNIQGITKPAIRR.L
		7	Sperm2_10.2636.2636.3	3.345	0.1854	100	1851.11	1850.11	-2.9	41805.2	1	7.4897	55.3	1	K.VLRDNIQGITKPAIRR.L
		8	Sperm2_01.1535.1535.2	3.2205	0.3601	100	1325.75	1325.75	-5.8	32626.4	1	6.4513	75	7	R.DNIQGITKPAIR.R
		9	Sperm2_04.3156.3156.2	3.0782	0.3539	100	1325.75	1325.75	-3.1	338192	1	8.83025	89.5	1	R.DNIQGITKPAIR.R
		10	Sperm2_05.3177.3177.2	3.2001	0.2679	100	1325.75	1325.75	-0.6	235871	1	8.83025	89.5	1	R.DNIQGITKPAIR.R
		11	Sperm2_06.2456.2456.2	3.1105	0.3456	100	1325.75	1325.75	-4.1	50597.1	1	8.83025	89.5	1	R.DNIQGITKPAIR.R
		12	Sperm2_08.2523.2523.2	3.1618	0.3431	100	1325.75	1325.75	-0.5	42206.2	1	9.14803	89.5	1	R.DNIQGITKPAIR.R
		13	Sperm2_09.2426.2426.2	3.1548	0.3093	100	1325.75	1325.75	-2.4	66202.5	1	10.3169	94.7	1	R.DNIQGITKPAIR.R
		14	Sperm2_10.2312.2312.2	2.9378	0.3673	100	1325.75	1325.75	-3.4	61885.6	1	10.6591	94.7	1	R.DNIQGITKPAIR.R
		15	Sperm2_11.2316.2316.2	3.1866	0.2918	100	1326.75	1325.75	-3.3	23376.3	1	9.14803	89.5	2	R.DNIQGITKPAIR.R
		16	Sperm2_12.2251.2251.2	3.1257	0.2531	100	1325.76	1325.75	5.4	23645.4	1	5.39354	73.7	1	R.DNIQGITKPAIR.R
		17	Sperm2_01.1620.1620.3	2.8072	0.2377	100	1325.75	1325.75	-4.9	1.3748e+06	1	9.58162	70.6	2	R.DNIQGITKPAIR.R
		18	Sperm2_09.2937.2937.3	2.1835	0.2676	100	1822.07	1822.08	-3.3	168884	6	4.90993	57.5	1	R.DNIQGITKPAIRRLAR.R
		19	Sperm2_12.2272.2272.3	2.8804	0.195	100	1822.07	1822.08	-3.5	13926.9	3	5.12655	44	1	R.DNIQGITKPAIRRLAR.R
		20	Sperm2_09.3324.3324.2	4.0394	0.5015	100	1834.02	1834.03	-4	97521	1	10.9857	76.9	1	R.RGGVKRISGLIYEETR.G
		21	Sperm2_10.3237.3237.2	3.5863	0.4256	100	1834.03	1834.03	-1.9	86780.9	1	8.70208	69.2	1	R.RGGVKRISGLIYEETR.G
		22	Sperm2_11.3410.3410.2	3.1594	0.3166	100	1835.02	1834.03	-4.6	109215	1	5.82355	57.7	1	R.RGGVKRISGLIYEETR.G
		23	Sperm2_09.3322.3322.3	3.9635	0.4086	100	1835.03	1834.03	-3.5	181256	1	11.0575	61.7	1	R.RGGVKRISGLIYEETR.G
		24	Sperm2_10.3235.3235.3	3.4671	0.4983	100	1834.03	1834.03	-1.9	203547	1	12.9274	66	1	R.RGGVKRISGLIYEETR.G
		25	Sperm2_12.4706.4706.3	2.8121	0.3394	100	2232.3	2231.3	-1.8	314465	1	4.42907	57.1	1	R.RGGVKRISGLIYEETRGVLK.V
		26	Sperm2_12.4619.4619.5	2.5132	0.3303	99.9	2232.29	2231.3	-5.9	46628.9	1	7.20314	50	2	R.RGGVKRISGLIYEETRGVLK.V
		27	Sperm2_11.3474.3474.2	3.5463	0.311	100	1677.93	1677.93	-0.4	98680	1	7.89349	72.7	1	R.GGVKRISGLIYEETR.G
		28	Sperm2_07.5311.5311.3	4.2518	0.2762	100	2076.2	2075.2	-2.2	115014	1	7.96436	56.2	1	R.GGVKRISGLIYEETRGVLK.V
		29	Sperm2_12.4797.4797.3	4.4221	0.3837	100	2076.2	2075.2	-1.4	66366.5	1	7.96436	56.2	1	R.GGVKRISGLIYEETRGVLK.V
		30	Sperm2_01.5963.5963.2	3.6933	0.3712	100	1336.72	1336.72	-1.9	8829.1	1	10.6911	88.9	18	K.RISGLIYEETR.G
		31	Sperm2_02.3477.3477.2	3.5977	0.3596	100	1336.72	1336.72	-3.8	77079.4	1	7.54036	83.3	4	K.RISGLIYEETR.G
		32	Sperm2_03.4017.4017.2	2.3988	0.3299	100	1336.72	1336.72	-3.6	37576.1	1	7.54036	83.3	1	K.RISGLIYEETR.G
		33	Sperm2_04.3603.3603.2	3.5889	0.4415	100	1336.72	1336.72	-5.1	30075.8	1	10.363	94.4	1	K.RISGLIYEETR.G
		34	Sperm2_04.4564.4564.2	2.9574	0.4246	100	1733.98	1733.99	-4.4	319872	1	12.255	80.8	1	K.RISGLIYEETRGVLK.V
		35	Sperm2_04.4685.4685.3	4.0614	0.3176	100	1734.99	1733.99	-2.9	35879.1	1	10.4957	60.9	2	K.RISGLIYEETRGVLK.V
		36	Sperm2_05.4855.4855.3	4.0393	0.3252	100	1733.98	1733.99	-5.5	36043.5	1	10.5562	63.6	2	K.RISGLIYEETRGVLK.V
		37	Sperm2_01.2945.2945.2	4.3779	0.4347	100	1182.62	1180.62	-3.9	18867486	1	10.235	100	48	R.ISGLIYEETR.G
		38	Sperm2_02.5390.5390.2	3.1666	0.367	100	1180.62	1180.62	-2	87875.2	1	11.1788	100	5	R.ISGLIYEETR.G
		39	Sperm2_03.39.39.2	3.0617	0.3909	100	1180.62	1180.62	-1.7	8176.5	1	11.5745	94.1	4	R.ISGLIYEETR.G
		40	Sperm2_04.3930.3930.2	3.0294	0.3965	100	1180.62	1180.62	-3.9	21304.1	1	10.8506	100	1	R.ISGLIYEETR.G
		41	Sperm2_05.3985.3985.2	2.9635	0.3375	100	1180.62	1180.62	-4.8	22252	1	8.79736	94.1	1	R.ISGLIYEETR.G
		42	Sperm2_06.3307.3307.2	2.3723	0.3	100	1180.62	1180.62	-4.7	14198.7	1	9.63296	100	1	R.ISGLIYEETR.G
		43	Sperm2_08.3459.3459.2	3.1465	0.3572	100	1180.61	1180.62	-5.9	12003.7	1	9.39155	94.1	1	R.ISGLIYEETR.G
		44	Sperm2_10.3458.3458.2	2.0371	0.2652	100	1180.62	1180.62	-4.1	20110.8	1	4.38399	70.6	1	R.ISGLIYEETR.G
		45	Sperm2_11.3346.3346.2	3.102	0.3695	100	1180.61	1180.62	-5.4	13372.9	1	10.235	100	2	R.ISGLIYEETR.G
		46	Sperm2_02.4766.4766.2	4.1714	0.3062	100	1578.89	1577.89	-2.6	109868	1	11.2065	86.4	1	R.ISGLIYEETRGVLK.V
		47	Sperm2_12.4379.4379.2	3.6003	0.2709	100	1578.89	1577.89	1.3	82434.2	1	7.17941	72.7	2	R.ISGLIYEETRGVLK.V
		48	Sperm2_05.8119.8119.2	3.8525	0.4413	100	1386.85	1386.85	-0.2	76607.3	1	11.7899	94.7	1	R.GVLKVFLENVIR.D
		49	Sperm2_06.7341.7341.2	3.4945	0.4244	100	1386.84	1386.85	-3.9	107840	1	12.2001	100	1	R.GVLKVFLENVIR.D
		50	Sperm2_07.7835.7835.2	3.8407	0.4532	100	1387.85	1386.85	-0.7	96736.6	1	11.8364	100	1	R.GVLKVFLENVIR.D
		51	Sperm2_01.3403.3403.2	2.4656	0.1938	100	989.576	989.578	-1.8	14441872	1	7.39227	100	1	K.VFLENVIR.D
		52	Sperm2_03.8119.8119.2	4.3539	0.5853	100	2165.08	2164.09	-2.8	265486	1	8.86831	64.3	1	K.VFLENVIRDAVTYCEHAK.R
		53	Sperm2_04.7782.7782.2	3.7651	0.5926	100	2164.08	2164.09	-3.6	142083	1	9.94116	67.9	1	K.VFLENVIRDAVTYCEHAK.R
		54	Sperm2_05.7885.7885.2	4.2836	0.4324	100	2165.08	2164.09	-2.2	436502	1	9.94116	67.9	1	K.VFLENVIRDAVTYCEHAK.R
		55	Sperm2_08.7239.7239.2	3.8524	0.5647	100	2165.08	2164.09	-5.4	25532.7	1	6.91271	57.1	1	K.VFLENVIRDAVTYCEHAK.R
		56	Sperm2_09.7205.7205.2	4.3893	0.572	100	2166.08	2164.09	-3.9	19175.3	1	8.86831	64.3	1	K.VFLENVIRDAVTYCEHAK.R
		57	Sperm2_11.7207.7207.2	4.3148	0.5611	100	2165.08	2164.09	-3.4	100763	1	9.16817	69.2	1	K.VFLENVIRDAVTYCEHAK.R
		58	Sperm2_02.7448.7448.3	5.7761	0.4588	100	2165.08	2164.09	-2.3	72159.9	1	12.1392	66.7	9	K.VFLENVIRDAVTYCEHAK.R
		59	Sperm2_03.7910.7910.3	6.0171	0.4416	100	2165.09	2164.09	-0.3	202908	1	14.4567	60	20	K.VFLENVIRDAVTYCEHAK.R
		60	Sperm2_04.7665.7665.3	5.9879	0.4895	100	2165.08	2164.09	-3.2	373344	1	20.97	78.4	4	K.VFLENVIRDAVTYCEHAK.R
		61	Sperm2_05.7864.7864.3	6.7411	0.5081	100	2165.08	2164.09	-2.8	873878	1	18.4802	79.2	1	K.VFLENVIRDAVTYCEHAK.R
		62	Sperm2_06.7149.7149.3	5.8336	0.4891	100	2165.08	2164.09	-3.9	695232	1	16.186	75	2	K.VFLENVIRDAVTYCEHAK.R
		63	Sperm2_07.7650.7650.3	6.0532	0.5082	100	2165.09	2164.09	-1.4	845047	1	14.7249	68	2	K.VFLENVIRDAVTYCEHAK.R
		64	Sperm2_08.7211.7211.3	6.0423	0.4405	100	2165.08	2164.09	-4.3	617469	1	16.186	75	2	K.VFLENVIRDAVTYCEHAK.R
		65	Sperm2_10.7110.7110.3	5.0557	0.431	100	2165.09	2164.09	-1.3	65519.6	1	11.5091	66.7	2	K.VFLENVIRDAVTYCEHAK.R
		66	Sperm2_11.7168.7168.3	5.0732	0.4858	100	2165.08	2164.09	-3	128142	1	13.0882	68.8	2	K.VFLENVIRDAVTYCEHAK.R
		67	Sperm2_12.7018.7018.3	5.9369	0.5185	100	2165.09	2164.09	-0.5	251079	1	14.0779	70.8	1	K.VFLENVIRDAVTYCEHAK.R
		68	Sperm2_05.7239.7239.2	3.1217	0.3591	100	2321.18	2320.19	-2.7	166046	1	5.54936	58.3	1	K.VFLENVIRDAVTYCEHAKR.K
		69	Sperm2_05.7207.7207.3	6.9909	0.5308	100	2321.19	2320.19	1.1	248959	1	19.2655	67.9	1	K.VFLENVIRDAVTYCEHAKR.K
		70	Sperm2_07.7090.7090.3	6.0519	0.5257	100	2321.19	2320.19	-0.4	90476.5	1	15.7474	59.6	2	K.VFLENVIRDAVTYCEHAKR.K
		71	Sperm2_11.6748.6748.3	6.7017	0.5831	100	2321.19	2320.19	0.9	43511.1	1	14.6025	63.5	1	K.VFLENVIRDAVTYCEHAKR.K
		72	Sperm2_08.6098.6098.3	5.8551	0.5471	100	2448.27	2448.28	-2.9	346188	1	9.31574	50.9	4	K.VFLENVIRDAVTYCEHAKRK.T
		73	Sperm2_09.6156.6156.3	6.2247	0.5231	100	2448.27	2448.28	-4.2	469498	1	11.7782	56.4	3	K.VFLENVIRDAVTYCEHAKRK.T
		74	Sperm2_11.6198.6198.3	5.4817	0.4829	100	2448.27	2448.28	-5	127168	1	9.38886	55.1	1	K.VFLENVIRDAVTYCEHAKRK.T
		75	Sperm2_12.6013.6013.3	6.1747	0.5008	100	2449.28	2448.28	-3.1	81261.3	1	10.5945	51.8	1	K.VFLENVIRDAVTYCEHAKRK.T
		76	Sperm2_08.6079.6079.4	2.996	0.3773	100	2449.28	2448.28	-4.1	172051	30	5.4751	38.1	1	K.VFLENVIRDAVTYCEHAKRK.T
		77	Sperm2_10.4297.4297.3	5.5861	0.5093	100	2926.5	2925.51	-4.1	85283.8	1	10.696	57.9	4	R.DAVTYCEHAKRKTVTAMDVVYALKR.Q
		78	Sperm2_11.4419.4419.3	5.9638	0.6108	100	2926.51	2925.51	-0.4	100975	1	10.696	57.9	5	R.DAVTYCEHAKRKTVTAMDVVYALKR.Q
		79	Sperm2_12.4079.4079.3	5.2431	0.4926	100	2926.5	2925.51	-3.9	122587	1	13.2369	58.1	2	R.DAVTYCEHAKRKTVTAMDVVYALKR.Q
		80	Sperm2_09.4341.4341.4	2.723	0.2922	99.9	2926.5	2925.51	-2.2	108096	1	7.83636	48.3	1	R.DAVTYCEHAKRKTVTAMDVVYALKR.Q
		81	Sperm2_11.86.86.4	3.3703	0.2626	100	2927.5	2925.51	-3.2	9611	3	5.33396	40.4	1	R.DAVTYCEHAKRKTVTAMDVVYALKR.Q
		82	Sperm2_12.3997.3997.4	3.175	0.2933	100	3268.69	3266.69	-0.8	429940	52	3.12025	32.7	1	R.DAVTYCEHAKRKTVTAMDVVYALKRQGR.T
		83	Sperm2_04.4688.4688.2	3.8973	0.2235	100	1594.9	1594.9	-1.2	69957.3	1	7.77146	73.9	1	K.RKTVTAMDVVYALK.R
		84	Sperm2_05.5091.5091.2	4.042	0.3658	100	1594.9	1594.9	3.2	53744.2	1	8.36962	75	2	K.RKTVTAMDVVYALK.R
		85	Sperm2_06.4406.4406.2	4.2716	0.4025	100	1594.9	1594.9	-0.4	80463.6	1	11.1946	83.3	1	K.RKTVTAMDVVYALK.R
		86	Sperm2_12.4412.4412.2	3.6851	0.279	100	1595.9	1594.9	-2.9	119778	1	8.76246	75	1	K.RKTVTAMDVVYALK.R
		87	Sperm2_04.4696.4696.3	3.8517	0.393	100	1594.89	1594.9	-2.5	32048.8	1	5.48584	59	1	K.RKTVTAMDVVYALK.R
		88	Sperm2_05.4631.4631.2	3.1331	0.3045	100	1750.99	1751	-2.9	17367.3	1	8.70208	69.2	1	K.RKTVTAMDVVYALKR.Q
		89	Sperm2_06.4042.4042.2	5.7239	0.5073	100	1752	1751	-1.6	107046	1	15.1071	88.5	1	K.RKTVTAMDVVYALKR.Q
		90	Sperm2_07.4559.4559.2	4.8576	0.5111	100	1751	1751	1	261634	1	15.1071	88.5	1	K.RKTVTAMDVVYALKR.Q
		91	Sperm2_09.4297.4297.2	5.5549	0.4759	100	1752	1751	-4	219558	1	14.2203	84.6	4	K.RKTVTAMDVVYALKR.Q
		92	Sperm2_10.4307.4307.2	5.6573	0.455	100	1752	1751	-2.7	146372	1	16.7341	92.3	1	K.RKTVTAMDVVYALKR.Q
		93	Sperm2_12.4047.4047.2	4.9723	0.4741	100	1750.99	1751	-3.6	113934	1	16.7341	92.3	1	K.RKTVTAMDVVYALKR.Q
		94	Sperm2_05.4615.4615.3	5.507	0.3797	100	1750.99	1751	-2.9	144977	1	12.8088	66.7	1	K.RKTVTAMDVVYALKR.Q
		95	Sperm2_06.4033.4033.3	5.0788	0.2765	100	1752	1751	-4.4	309701	1	16.6678	72.9	1	K.RKTVTAMDVVYALKR.Q
		96	Sperm2_07.4550.4550.3	5.5852	0.3635	100	1751	1751	-1.9	141504	1	15.8649	72.9	3	K.RKTVTAMDVVYALKR.Q
		97	Sperm2_08.4505.4505.3	5.6858	0.3659	100	1750.99	1751	-3.6	154429	1	19.3209	79.2	12	K.RKTVTAMDVVYALKR.Q
		98	Sperm2_09.4473.4473.3	5.8704	0.3523	100	1750.99	1751	-4.5	154765	1	17.2415	78.3	11	K.RKTVTAMDVVYALKR.Q
		99	Sperm2_10.4293.4293.3	6.0234	0.4572	100	1751	1751	-1.9	125408	1	19.0726	80.9	4	K.RKTVTAMDVVYALKR.Q
		100	Sperm2_11.4407.4407.3	5.0522	0.2984	100	1750.99	1751	-3.8	141494	1	18.1207	77.1	1	K.RKTVTAMDVVYALKR.Q
		101	Sperm2_12.4034.4034.3	5.8365	0.3578	100	1752	1751	-3.1	255066	1	16.8963	83.7	1	K.RKTVTAMDVVYALKR.Q
		102	Sperm2_06.4032.4032.4	4.7844	0.4969	100	1750.99	1751	-4.8	48087.9	1	9.98531	61.2	1	K.RKTVTAMDVVYALKR.Q
		103	Sperm2_07.4771.4771.4	5.3209	0.6216	100	1750.99	1751	-5.4	52882.9	1	15.256	72.7	4	K.RKTVTAMDVVYALKR.Q
		104	Sperm2_10.4436.4436.4	3.4434	0.4985	100	1750.99	1751	-4.7	5524.6	1	7.75402	45.5	2	K.RKTVTAMDVVYALKR.Q
		105	Sperm2_11.4409.4409.4	4.4367	0.4819	100	1752	1751	-3.8	20235.7	1	11.7727	65.2	1	K.RKTVTAMDVVYALKR.Q
		106	Sperm2_12.3957.3957.3	4.7993	0.3513	100	2093.18	2092.18	-2.1	460335	1	15.7815	78.3	2	K.RKTVTAMDVVYALKRQGR.T
		107	Sperm2_12.3962.3962.4	4.6861	0.512	100	2093.18	2092.18	-3	251677	1	9.38064	56.8	1	K.RKTVTAMDVVYALKRQGR.T
		108	Sperm2_12.3968.3968.5	2.6941	0.4841	100	2092.17	2092.18	-3.5	624951	1	7.10783	55.4	1	K.RKTVTAMDVVYALKRQGR.T
		109	Sperm2_01.3645.3645.2	5.6061	0.5395	100	1440.8	1438.8	-1.4	2.06946e+06	1	15.3773	100	53	R.KTVTAMDVVYALK.R
		110	Sperm2_02.5317.5317.2	5.0387	0.5192	100	1438.79	1438.8	-3	142432	1	15.8674	100	1	R.KTVTAMDVVYALK.R
		111	Sperm2_03.5986.5986.2	4.1959	0.5224	100	1438.79	1438.8	-4.7	195694	1	9.36499	85.7	2	R.KTVTAMDVVYALK.R
		112	Sperm2_04.5660.5660.2	4.1555	0.4661	100	1439.8	1438.8	-2.8	270999	1	13.4279	95.5	1	R.KTVTAMDVVYALK.R
		113	Sperm2_05.5812.5812.2	4.0971	0.4674	100	1438.8	1438.8	0.8	146438	1	10.117	85.7	1	R.KTVTAMDVVYALK.R
		114	Sperm2_06.5226.5226.2	2.6518	0.2268	100	1438.79	1438.8	-4.3	14843	1	7.58094	77.3	1	R.KTVTAMDVVYALK.R
		115	Sperm2_07.5742.5742.2	3.8687	0.4399	100	1439.81	1438.8	4.4	79099.3	1	8.12873	81	1	R.KTVTAMDVVYALK.R
		116	Sperm2_11.5445.5445.2	4.0666	0.4435	100	1438.8	1438.8	0.6	40555.1	1	8.42509	85	1	R.KTVTAMDVVYALK.R
		117	Sperm2_02.5333.5333.3	2.9929	0.2628	100	1438.79	1438.8	-3.4	12158.8	1	13.1451	72.5	1	R.KTVTAMDVVYALK.R
		118	Sperm2_01.14091.14091.2	3.7098	0.4582	100	1594.89	1594.9	-3.7	7506.3	1	7.83978	69.6	9	R.KTVTAMDVVYALKR.Q
		119	Sperm2_02.4631.4631.2	5.7987	0.5206	100	1594.9	1594.9	-0.8	1.82016e+06	1	17.1287	100	7	R.KTVTAMDVVYALKR.Q
		120	Sperm2_03.5284.5284.2	5.5139	0.4941	100	1594.89	1594.9	-3.3	761571	1	16.5887	100	3	R.KTVTAMDVVYALKR.Q
		121	Sperm2_04.4957.4957.2	5.2846	0.496	100	1594.9	1594.9	-0.2	135158	1	13.3999	91.3	4	R.KTVTAMDVVYALKR.Q
		122	Sperm2_06.4638.4638.2	4.7182	0.5466	100	1594.9	1594.9	-0.1	124066	1	12.9168	91.3	1	R.KTVTAMDVVYALKR.Q
		123	Sperm2_07.5200.5200.2	5.3547	0.514	100	1595.89	1594.9	-4.7	228348	1	14.5928	95.7	1	R.KTVTAMDVVYALKR.Q
		124	Sperm2_08.4846.4846.2	4.4938	0.5007	100	1594.9	1594.9	-1.4	146767	1	8.8858	78.3	1	R.KTVTAMDVVYALKR.Q
		125	Sperm2_09.4925.4925.2	5.2085	0.5028	100	1594.89	1594.9	-2.8	165170	1	12.9168	91.3	1	R.KTVTAMDVVYALKR.Q
		126	Sperm2_12.4661.4661.2	5.0746	0.4241	100	1596.9	1594.9	-1.8	961300	1	13.3999	91.3	1	R.KTVTAMDVVYALKR.Q
		127	Sperm2_02.5515.5515.3	5.6824	0.5259	100	1595.9	1594.9	-2.7	65657.2	1	11.214	68.2	46	R.KTVTAMDVVYALKR.Q
		128	Sperm2_03.6647.6647.3	5.4043	0.5257	100	1594.89	1594.9	-5.1	99935.4	1	8.93335	62.8	71	R.KTVTAMDVVYALKR.Q
		129	Sperm2_04.6928.6928.3	5.1995	0.4745	100	1595.9	1594.9	-3.3	81344.2	1	11.6182	69.8	33	R.KTVTAMDVVYALKR.Q
		130	Sperm2_05.5381.5381.3	4.8617	0.522	100	1594.89	1594.9	-3	123083	1	11.6182	69.8	8	R.KTVTAMDVVYALKR.Q
		131	Sperm2_06.4796.4796.3	4.3988	0.4527	100	1595.9	1594.9	-2.6	28618.3	2	7.63971	59.5	5	R.KTVTAMDVVYALKR.Q
		132	Sperm2_07.5193.5193.3	3.9367	0.4453	100	1594.89	1594.9	-5.7	21523.6	1	9.09643	50	1	R.KTVTAMDVVYALKR.Q
		133	Sperm2_08.4836.4836.3	4.3985	0.4908	100	1594.89	1594.9	-5.9	32475.2	1	9.10831	62.2	1	R.KTVTAMDVVYALKR.Q
		134	Sperm2_10.4856.4856.3	4.1505	0.4588	100	1595.9	1594.9	-4	11334.2	1	12.0488	66.7	1	R.KTVTAMDVVYALKR.Q
		135	Sperm2_03.5294.5294.4	2.6364	0.3533	100	1595.9	1594.9	-3.5	35222.3	1	6.95299	47.4	1	R.KTVTAMDVVYALKR.Q
		136	Sperm2_04.4976.4976.4	2.4103	0.3275	100	1596.9	1594.9	-4	38617.2	1	5.2461	43.9	1	R.KTVTAMDVVYALKR.Q
		137	Sperm2_07.5011.5011.2	4.2232	0.3543	100	1937.08	1936.08	0.7	217775	1	10.9978	74.1	1	R.KTVTAMDVVYALKRQGR.T
		138	Sperm2_08.4674.4674.2	4.0717	0.3817	100	1937.08	1936.08	-3.7	171163	1	14.9751	85.2	1	R.KTVTAMDVVYALKRQGR.T
		139	Sperm2_09.4778.4778.2	3.0514	0.3072	100	1937.07	1936.08	-4.2	42330	1	5.33227	53.8	1	R.KTVTAMDVVYALKRQGR.T
		140	Sperm2_12.4486.4486.2	3.6144	0.3376	100	1937.08	1936.08	-0.5	111508	1	9.8041	73.1	1	R.KTVTAMDVVYALKRQGR.T
		141	Sperm2_07.4996.4996.3	2.2219	0.2399	99.9	1937.08	1936.08	-2.9	128358	58	3.95612	36.5	1	R.KTVTAMDVVYALKRQGR.T
		142	Sperm2_05.4990.4990.4	3.2662	0.2839	100	1936.07	1936.08	-3.8	16282.1	1	10.0166	54.1	1	R.KTVTAMDVVYALKRQGR.T
		143	Sperm2_06.4429.4429.4	3.6541	0.5003	100	1936.07	1936.08	-4.5	22720.4	1	9.11268	45.2	1	R.KTVTAMDVVYALKRQGR.T
		144	Sperm2_08.4661.4661.4	3.397	0.3378	100	1936.07	1936.08	-4.9	50687.5	1	12.2525	59.2	1	R.KTVTAMDVVYALKRQGR.T
		145	Sperm2_12.6940.6940.3	2.3416	0.2504	100	2633.41	2631.41	-2.5	204336	3	4.35093	45.1	1	R.KTVTAMDVVYALKRQGRTLYGFGG.-
		146	Sperm2_12.6939.6939.4	4.5311	0.3499	100	2632.4	2631.41	-3	82825.9	18	4.75994	36.6	1	R.KTVTAMDVVYALKRQGRTLYGFGG.-
		147	Sperm2_01.5080.5080.2	3.3247	0.3688	100	1310.7	1310.7	-1.3	16510.3	1	12.0709	95	6	K.TVTAMDVVYALK.R
		148	Sperm2_02.7413.7413.2	3.3686	0.4886	100	1310.7	1310.7	-3.3	90701.1	1	11.2948	95	2	K.TVTAMDVVYALK.R
		149	Sperm2_05.7040.7040.2	3.3574	0.4306	100	1311.7	1310.7	-1.7	63899	1	8.83025	89.5	1	K.TVTAMDVVYALK.R
		150	Sperm2_08.6453.6453.2	2.5699	0.3375	100	1310.7	1310.7	-2.2	77044.7	1	10.1139	90	1	K.TVTAMDVVYALK.R
		151	Sperm2_11.6366.6366.2	2.4684	0.2947	100	1310.7	1310.7	-3.9	26787.8	1	8.83025	89.5	1	K.TVTAMDVVYALK.R
		152	Sperm2_01.5443.5443.2	3.6445	0.4227	100	1466.8	1466.8	-2.9	102229	1	13.5556	100	35	K.TVTAMDVVYALKR.Q
		153	Sperm2_02.5763.5763.2	3.3156	0.4846	100	1466.8	1466.8	-1.1	896146	1	11.6734	95	15	K.TVTAMDVVYALKR.Q
		154	Sperm2_03.6250.6250.2	3.7018	0.4576	100	1467.8	1466.8	-2.6	487657	1	12.0709	95	2	K.TVTAMDVVYALKR.Q
		155	Sperm2_04.5924.5924.2	3.3997	0.5237	100	1466.8	1466.8	-3	558543	1	12.494	100	1	K.TVTAMDVVYALKR.Q
		156	Sperm2_05.6087.6087.2	3.6193	0.497	100	1467.8	1466.8	-1.5	236358	1	12.494	100	2	K.TVTAMDVVYALKR.Q
		157	Sperm2_06.5439.5439.2	3.439	0.5349	100	1466.81	1466.8	3.2	67276.2	1	7.327	76.2	1	K.TVTAMDVVYALKR.Q
		158	Sperm2_07.5979.5979.2	3.7455	0.5545	100	1467.81	1466.8	-0.3	417744	1	13.1894	95.2	2	K.TVTAMDVVYALKR.Q
		159	Sperm2_08.5602.5602.2	3.92	0.5565	100	1467.8	1466.8	-4.4	300737	1	11.2948	95	2	K.TVTAMDVVYALKR.Q
		160	Sperm2_10.5560.5560.2	3.2774	0.4819	100	1466.8	1466.8	-4.4	102738	1	11.6734	95	1	K.TVTAMDVVYALKR.Q
		161	Sperm2_12.5365.5365.2	3.411	0.5518	100	1466.8	1466.8	-2.1	259236	1	13.5556	100	1	K.TVTAMDVVYALKR.Q
		162	Sperm2_01.4037.4037.3	1.759	0.3694	100	1466.8	1466.8	-3.2	5187560	1	8.35523	59	1	K.TVTAMDVVYALKR.Q
		163	Sperm2_08.5308.5308.2	3.0743	0.3922	100	1807.98	1807.98	-2.9	187825	1	7.65495	68	1	K.TVTAMDVVYALKRQGR.T
		164	Sperm2_09.5364.5364.2	3.6451	0.3517	100	1808.98	1807.98	-2.4	259848	1	7.05043	66.7	1	K.TVTAMDVVYALKRQGR.T
		165	Sperm2_10.5285.5285.2	3.0531	0.3481	100	1807.98	1807.98	-4.3	164310	1	9.1798	75	1	K.TVTAMDVVYALKRQGR.T
		166	Sperm2_11.5345.5345.2	3.1886	0.3939	100	1807.98	1807.98	-3.5	108988	1	8.07415	70.8	1	K.TVTAMDVVYALKRQGR.T
		167	Sperm2_12.5085.5085.2	3.3595	0.4008	100	1808.98	1807.98	-4.7	270732	1	6.1031	62.5	1	K.TVTAMDVVYALKRQGR.T
		168	Sperm2_04.8516.8516.3	2.719	0.325	100	2504.32	2503.31	3.3	349677	2	4.54993	45.3	1	K.TVTAMDVVYALKRQGRTLYGFGG.-
		169	Sperm2_07.8344.8344.3	2.1539	0.4369	100	2504.31	2503.31	-0.5	448864	10	4.35499	46.2	1	K.TVTAMDVVYALKRQGRTLYGFGG.-
		170	Sperm2_08.7931.7931.3	2.1496	0.3322	100	2504.31	2503.31	-3.1	424280	1	4.71118	49	1	K.TVTAMDVVYALKRQGRTLYGFGG.-
		171	Sperm2_09.7885.7885.3	2.2072	0.277	100	2504.31	2503.31	-2.7	216837	16	4.20474	37.3	1	K.TVTAMDVVYALKRQGRTLYGFGG.-
		172	Sperm2_06.3383.3383.2	1.656	0.2788	100	1055.52	1055.53	-4.2	26065	5	2.78955	60	1	R.QGRTLYGFGG.-
		173	Sperm2_09.3561.3561.2	1.8794	0.352	100	1055.52	1055.53	-3.5	317586	1	4.90783	80	1	R.QGRTLYGFGG.-
		174	Sperm2_10.3497.3497.2	1.8848	0.4492	100	1055.52	1055.53	-4.2	989413	2	5.82394	86.7	1	R.QGRTLYGFGG.-
		175	Sperm2_11.3615.3615.2	1.8891	0.5291	100	1055.52	1055.53	-2.2	2.75889e+06	1	5.82394	86.7	1	R.QGRTLYGFGG.-
		176	Sperm2_12.2924.2924.2	1.9399	0.4092	100	1055.52	1055.53	-3.2	48686.1	2	4.53824	80	4	R.QGRTLYGFGG.-
	PTMs		Sequence Ct	Spectrum Ct
			10	23
	Sup4 Slide #	Sequence Ct	FileName	XCorr	DeltCN	Conf%	M+H+	CalcM+H+	PPM	TotalIntensity	SpR	Prob Score	IonProportion	Redundancy	Sequence	Residue	Modification	Scan #	Corresponding mammalian site
	14	1	Sperm2_12	4.0167	0.3041	100	1795.01	1793.01	-3.5	9856.9	26	5.30231	44.9	1	K.RK(42.0106)TVTAMDVVYALKR.Q	K79	ac	4656	K79
	15	2	Sperm2_09	3.7119	0.3838	100	1837.12	1836.12	-3.1	21528	1	9.8041	73.1	1	R.K(14.0157)VLRDNIQGITKPAIR.R	K20	me1	2667	K20
	16	3	Sperm2_10	4.5292	0.4684	100	1837.12	1836.12	-1.6	62243.8	1	10.9857	76.9	2	R.K(14.0157)VLRDNIQGITKPAIR.R	K20	me1	2708	K20
	17	4	Sperm2_11	4.1502	0.4552	100	1836.11	1836.12	-2.3	69417.1	1	10.9857	76.9	1	R.K(14.0157)VLRDNIQGITKPAIR.R	K20	me1	2847	K20
	18	5	Sperm2_10	5.87	0.4617	100	1837.12	1836.12	-2.3	236950	1	21.6949	88.6	2	R.K(14.0157)VLRDNIQGITKPAIR.R	K20	me1	2580	K20
	19	6	Sperm2_11	5.4598	0.4185	100	1836.11	1836.12	-1.9	93980.6	1	16.9292	80.4	2	R.K(14.0157)VLRDNIQGITKPAIR.R	K20	me1	2835	K20
	20	7	Sperm2_11	3.6164	0.3353	100	1837.12	1836.12	-3.3	49246.3	2	7.90725	51.4	1	R.K(14.0157)VLRDNIQGITKPAIR.R	K20	me1	2848	K20
	21	8	Sperm2_12	4.6862	0.3696	100	1851.14	1850.13	-0.2	132826	1	12.9627	81.5	6	R.K(28.0314)VLRDNIQGITKPAIR.R	K20	me2	2147	K20
	22	9	Sperm2_11	4.3887	0.3406	100	1850.13	1850.13	-3.2	32559.2	1	13.8347	72.3	4	R.K(28.0314)VLRDNIQGITKPAIR.R	K20	me2	2728	K20
	23	10	Sperm2_12	5.189	0.3553	100	1851.13	1850.13	-1.3	319206	1	19.0726	80.9	3	R.K(28.0314)VLRDNIQGITKPAIR.R	K20	me2	2235	K20
			Sperm2_09	2.3029	0.2228	85.7	1500.89	1500.89	-1.5	42484.6	1	6.48487	86.7	1	R.GVLK(114.042927)VFLENVIR.D	K59	ub	7842
			Sperm2_07	3.9916	0.4849	100	1865.04	1865.04	-2	39159	1	15.377	92	1	K.RK(114.042927)TVTAMDVVYALKR.Q	K79	ub	4660
			Sperm2_07	4.906	0.4515	100	1865.04	1865.04	-2.8	139596	1	19.2655	80.4	1	K.RK(114.042927)TVTAMDVVYALKR.Q	K79	ub	4648
			Sperm2_11	3.1332	0.3269	100	2206.23	2206.22	2.3	106002	3	5.61561	55.6	1	K.RK(114.042927)TVTAMDVVYALKRQGR.T	K79	ub	4448
			Sperm2_12	4.6365	0.4638	100	2207.23	2206.22	0.1	99681.5	1	10.1083	60.4	1	K.RK(114.042927)TVTAMDVVYALKRQGR.T	K79	ub	4061
