# Supplementary material for: The Specification and Global Reprogramming of Histone Epigenetic Marks during Gamete Formation and Early Embryo Development in C. elegans
Source: PLoS Genet. 2014 Oct 9;10(10):e1004588. doi: 10.1371/journal.pgen.1004588 (PMC4191889; doi:10.1371/journal.pgen.1004588)
Supplement: Table S7 — Antibodies used in this study that recognize post-translationally modified histone proteins. Vendor (or lab head), catalog or ID number, and dilution used for immunostaining or western analysis in this study are listed. Results from the modENCODE project [53] are also listed (Positive signals in C. elegans for antibodies are indicated in the following applications: C is chromatin immunoprecipitation and W is western analysis). (XLSX) [file pgen.1004588.s020.xlsx]

## Sheet: Table S1
Table S7
							Immunostaining		Western
Subtype	Residue mammals	Residue C. elegans	PTM	Vendor	catalog #	species	dilution	Notes	dilution	Notes	modencode
H2A	K5, K9, K13, K15	K5, K8, K14, K16	ac	Millipore	07-376	rb	1:500		1:250	weak	not tested in Ce
	K5	K5	ac	Upstate	07-290	rb	1:50-500	no staining			not tested in Ce
	K119	K120	ub	Millipore	E6C5	m	1:200	Chromatin staining in early male and herm germline. Off-chromatin foci in late spermatogenesis. Strong staining in diplotene/diakinesis oocytes but decreases on -1 oocyte. Strong off-chromatin foci on paternal DNA after fertilization. Chromatin staining in later stage embryos (See Figures 4, S4, and S5)	1:250	no signal	not tested in Ce
				Millipore	ABE569	rb	1:100	Strong off-chromatin foci on paternal DNA after fertilization (See Figure 4).	1:200	no signal	not tested in Ce
				Ito	87	rb	1:50-200	Faint nucleolar staining.	1:200	strong	not tested in Ce
				Ito	308	rb	1:50	Not present on early male and herm germline chromatin. Gut nuclei stain strongly. Strong staining in diplotene/diakinesis oocytes but decreases on -1 oocyte. Strong off-chromatin foci on paternal DNA after fertilization. Chromatin staining in later stage embryos (See Figures 4, S5).	1:200	no signal	not tested in Ce
	unmod			Abcam	ab18255	rb	1:50-200	no staining	1:250	no consistent signal	not tested in Ce
	unmod			Abcam	ab13923	rb	1:50-200	no staining	1:250	no consistent signal	not tested in Ce
H2B	K12	K7	ac	Upstate	07-336	rb	1:200	see Table 2; K12 corresponds to K9 in C. elegans	1:250	no signal	not tested in Ce
	K15	K10	ac	Upstate	07-343	rb	1:50-500	no staining; K15 corresponds to K12 in C. elegans	1:250	no signal	not tested in Ce
H3	K9	K9	me2	Abcam	ab1220	m	1:500	used to stain for X chromosome in males			yes-W, C
	K23	K23	ac	Millipore	07-355	rb	1:2000	see Table 2			not tested in Ce
	K27	K27	ac	Abcam	ab4729	rb	1:200	see Table 2	1:250	strong	yes-W, C
	K36	K36	me1	Abcam	ab9048	rb	1:200	see Table 2	1:250	moderate	yes-W, C
	K36	K36	me2	Abcam	ab9049	rb	1:50-500	no staining	1:250	moderate	yes-W, C
	K36	K36	me3	Abcam	ab9050	rb	1:50-500	no staining	1:250	strong	yes-C
	K79	K79	me1	Abcam	ab2886	rb	1:50-500	no staining	1:250	strong	yes-C
	K79	K79	me2	Abcam	ab3594	rb	1:100	see Table 2	1:250	strong	yes-W, C
	K79	K79	me3	Abcam	ab2621	rb	1:500	see Table 2	1:250	no signal	yes-C
H4	K5	K5	ac	Millipore	06-759-MN	rb	1:200	see Table 2	1:250	no signal	not tested in Ce
	K8	K8	ac	Millipore	06-759-MN	rb	1:1000	see Table 2	1:250	Strong	yes-C
	K12	K12	ac	Millipore	06-761-MN	rb	1:200	see Table 2	1:250	no signal	not tested in Ce
	K16	K16	ac	Millipore	06-762-MN	rb	1:200	Strong staining. Off chromatin foci seen during spermatogenesis.	1:250	no signal	not tested
	K16	K16	ac	Millipore	07-329	rb	1:200	Strong staining. No off chromatin foci in germline.	1:250	strong	yes-W, C
	K16	K16	ac	Millipore	05-1232	m	1:100	weak staining on DNA.			not tested
	K20	K20	me1	Abcam	ab9051	rb	1:200	see Table 2	1:250	strong	yes-W, C
	unmod			Kimura	9C5	m	1:50-200	no staining	1:250	strong	not tested
	unmod			Abcam	ab7311	rb	1:50-200	nucleolar staining in germline, weak nuclear staining in embryos.	1:250	no signal	not tested
	unmod			Abcam	ab31827	m	1:50-200	no staining	1:250	no consistent signal	yes-W
	unmod			Millipore	05-858	rb	1:50-200	no staining	1:250	no consistent signal	no
H1	unmod			Millipore	05-457	m	1:200	see Figure S2, S3	1:250	no signal	not tested
